# Supplementary material for: Epigenetic silencing of ZIC4 unveils a potential tumor suppressor role in pediatric choroid plexus carcinoma
Source: Sci Rep. 2024 Sep 12;14:21293. doi: 10.1038/s41598-024-71188-7 (PMC11393135; doi:10.1038/s41598-024-71188-7)
Supplement: Supplementary file 2 — Supplementary Information 2. [file 41598_2024_71188_MOESM2_ESM.xlsx]

## Sheet: GSE61044_450K-30CPT-βval-ZIC4
450K probe position	CPC115-T	aCPP136-T	CPP106-T	CPP108-T	CPP111-T	CPP114-T	CPP104-T	CPP119-T	CPP133-T	aCPP138-T	CPC139-TB	CPC140-TB	CPC141-TB	CPC143-TB	CPC146-T	CPP148-T	aCPP151-T	CPP152-T	CPC153-T	CPC157-T	aCPP159-T	CPC3-T	CPC50-T	CPC51-T	CPP53-T	aCPP55-T	CPC56-T	CPP57-T	CPP62-T	CPC66-T
147114406	0.782204	0.0754383	0.0828623	0.462026	0.0574587	0.143504	0.0819933	0.0889833	0.0730508	0.0746179	0.485764	0.0850501	0.777509	0.48737	0.0660014	0.0609376	0.0822794	0.105938	0.0635043	0.779587	0.113353	0.690209	0.744429	0.387447	0.0888092	0.091502	0.0898487	0.0787256	0.084685	0.615612
147111280	0.805305	0.0590817	0.0884075	0.285908	0.0690443	0.0525097	0.101296	0.0577864	0.0615695	0.119624	0.106296	0.0573002	0.800474	0.30161	0.065512	0.0809579	0.0453297	0.0846652	0.0553493	0.0590162	0.085496	0.10493	0.348037	0.0571898	0.0568704	0.0523364	0.178234	0.0494989	0.0682806	0.183178
147110322	0.0248862	0.031209	0.0153224	0.0394688	0.0418094	0.0434022	0.0194865	0.0341808	0.0248066	0.0329548	0.0297655	0.023624	0.774557	0.0636554	0.0250911	0.0209022	0.0166492	0.0404676	0.022128	0.0248038	0.0255577	0.0519447	0.0342826	0.0228184	0.0287023	0.0250198	0.0279579	0.0341068	0.0387428	0.654127
147106010	0.895988	0.114541	0.0910268	0.797276	0.0646802	0.814575	0.0895228	0.263627	0.909363	0.0628058	0.573536	0.897608	0.878583	0.480286	0.55463	0.118762	0.058492	0.0953749	0.068619	0.872497	0.938754	0.811069	0.793113	0.950019	0.0724077	0.144765	0.151384	0.311479	0.0692475	0.675
147116807	0.731174	0.0307286	0.0831494	0.47434	0.0126432	0.117909	0.104993	0.0400453	0.0558247	0.0814556	0.306853	0.0778773	0.286198	0.325927	0.0233973	0.0454914	0.0287	0.0331317	0.0459419	0.233319	0.0218915	0.113832	0.55483	0.329291	0.0461241	0.0407292	0.231381	0.0417726	0.0568423	0.274442
147107349	0.743301	0.151626	0.223525	0.71867	0.663389	0.853404	0.710066	0.610476	0.832616	0.297296	0.732321	0.828712	0.778181	0.663034	0.466006	0.170908	0.16808	0.326096	0.259059	0.806586	0.85135	0.676382	0.829729	0.826967	0.277656	0.543745	0.52517	0.730401	0.376143	0.797692
147110595	0.0586827	0.0429718	0.0471329	0.151401	0.0489403	0.0440585	0.0376425	0.050217	0.0431493	0.0658613	0.0714762	0.0509867	0.767091	0.106138	0.0444466	0.0481381	0.0606142	0.0425834	0.0838402	0.0377075	0.0637845	0.169417	0.0851545	0.0428053	0.0493389	0.0439898	0.0383197	0.0673066	0.0485972	0.632432
147112438	0.90742	0.041023	0.0564942	0.574817	0.0282109	0.0458052	0.0576354	0.0489223	0.0446777	0.0416884	0.11358	0.0300051	0.859724	0.143513	0.0532973	0.055923	0.0373873	0.059806	0.0467354	0.0464249	0.0452713	0.742267	0.181638	0.0521045	0.0343112	0.0420845	0.107523	0.0504942	0.0326012	0.0642965
147123457	0.867095	0.0281778	0.036971	0.701766	0.0210569	0.556095	0.064698	0.0339896	0.114034	0.0311404	0.566532	0.0687136	0.862658	0.526268	0.0358408	0.0359948	0.0501149	0.0321066	0.048207	0.790079	0.0452958	0.699431	0.803156	0.39733	0.0351889	0.0310183	0.316021	0.0510184	0.0454985	0.642884
147113092	0.949327	0.115873	0.174177	0.879649	0.170422	0.490581	0.201011	0.238494	0.28308	0.0962883	0.703742	0.197858	0.874999	0.586053	0.182647	0.126729	0.0395605	0.142992	0.145121	0.934364	0.106818	0.738417	0.846889	0.552841	0.118326	0.170429	0.261453	0.369431	0.210074	0.839194
147112081	0.903027	0.0693403	0.0523666	0.263322	0.058194	0.0694265	0.0564815	0.0520446	0.0450906	0.0488933	0.0663249	0.0648621	0.911303	0.0925156	0.0663058	0.0846491	0.0365814	0.0735656	0.0634224	0.0819739	0.0418623	0.728239	0.0810252	0.0763109	0.0554493	0.0454045	0.0546282	0.0741957	0.0698166	0.0722124
147124827	0.919562	0.0668016	0.0981512	0.677378	0.0495697	0.26825	0.0515394	0.0521579	0.0247808	0.0388366	0.432866	0.0538121	0.563999	0.446756	0.0642691	0.034944	0.0534072	0.0622522	0.0265533	0.71148	0.0447687	0.077478	0.734157	0.289802	0.0416607	0.0462139	0.0370261	0.0653769	0.0694505	0.670702
147124363	0.777692	0.0415746	0.0328992	0.611873	0.0339139	0.255005	0.0521493	0.0495422	0.0422	0.0417359	0.278565	0.0343483	0.478256	0.33935	0.0544323	0.0342329	0.036666	0.0378344	0.0298968	0.482127	0.0435819	0.269776	0.615512	0.157303	0.0523505	0.0409867	0.152353	0.048899	0.0451819	0.482465
147116135	0.912792	0.0212089	0.0441604	0.747558	0.0304876	0.0716658	0.018375	0.0435117	0.0616353	0.0350129	0.598795	0.0694748	0.906483	0.509393	0.0475795	0.0270244	0.0260935	0.0802944	0.0387792	0.908601	0.0290885	0.724887	0.869093	0.488817	0.0339933	0.0306106	0.0577047	0.0686262	0.0619309	0.740323
147115506	0.534741	0.0411945	0.0619467	0.312007	0.0822545	0.0560924	0.057689	0.0528491	0.0508426	0.0755315	0.446956	0.0922677	0.783581	0.310366	0.0587659	0.0558772	0.0466108	0.0726776	0.0563231	0.860989	0.048549	0.124826	0.795461	0.225044	0.0543367	0.0657841	0.0478079	0.0787305	0.0584306	0.647384
147111135	0.758684	0.0512553	0.0387255	0.109472	0.0262341	0.0349314	0.047637	0.0440784	0.0430468	0.0405848	0.0354483	0.0584176	0.614006	0.145562	0.0401293	0.047948	0.0451624	0.0327806	0.0402985	0.0418385	0.0552309	0.0649271	0.203792	0.0598042	0.0332313	0.0428262	0.0864334	0.0360529	0.0457305	0.0570532
147111660	0.872725	0.0405392	0.0373728	0.162131	0.0452221	0.0439164	0.0351403	0.0403232	0.0452584	0.032711	0.0430635	0.0353746	0.895995	0.163005	0.0382921	0.0369922	0.0439901	0.0413391	0.0361103	0.0275834	0.0494773	0.0848863	0.176442	0.0467137	0.0454644	0.0454988	0.0492039	0.0366809	0.0443155	0.0582139
147106635	0.841783	0.0475577	0.0284517	0.323679	0.0348675	0.887122	0.0251652	0.0560244	0.863513	0.0352869	0.407776	0.85976	0.59885	0.461747	0.456262	0.0582875	0.0414981	0.0768691	0.0409972	0.874548	0.873907	0.130387	0.804848	0.938491	0.0248259	0.0502697	0.256473	0.0344482	0.0445247	0.600724
147106561	0.971401	0.104688	0.125424	0.765531	0.0355577	0.973756	0.0861958	0.157209	0.969014	0.0427176	0.693933	0.957388	0.968371	0.71519	0.642187	0.0990672	0.042261	0.0393604	0.0564938	0.97237	0.955767	0.896372	0.938259	0.983615	0.0741143	0.0576317	0.106485	0.0892436	0.0857387	0.883007
147112605	0.940427	0.0255972	0.056272	0.707508	0.0292656	0.0291932	0.0226225	0.0305507	0.0440849	0.0342131	0.173407	0.0456519	0.739316	0.198697	0.0389317	0.0284081	0.0185504	0.0639316	0.0133525	0.116012	0.0290518	0.584411	0.200444	0.0369917	0.0229536	0.0261587	0.0678901	0.0377985	0.030648	0.112547
147113700	0.930615	0.0454156	0.0286397	0.804361	0.0521446	0.0695739	0.0206163	0.00726012	0.0465644	0.0500996	0.706631	0.067302	0.926363	0.622206	0.0353176	0.0423394	0.0265846	0.0567299	0.0647898	0.94283	0.0455849	0.263932	0.90295	0.406892	0.0469365	0.076995	0.239321	0.0356964	0.0572356	0.816265
147115930	0.86935	0.0553444	0.0936419	0.588597	0.0673969	0.0983662	0.0776212	0.0650356	0.0806529	0.090272	0.551951	0.0903816	0.818517	0.486281	0.0394748	0.0485903	0.0406855	0.0722131	0.0711513	0.84498	0.0657303	0.520216	0.813999	0.433645	0.0649502	0.0495118	0.105988	0.0623523	0.0668172	0.658006
147122664	0.794437	0.0408881	0.0804013	0.627499	0.0291818	0.301517	0.0617156	0.0353045	0.0759888	0.0708526	0.563545	0.0935728	0.643531	0.481013	0.0373167	0.0354812	0.0368679	0.0612244	0.0402515	0.780568	0.0366086	0.459298	0.788177	0.341133	0.0597432	0.0312746	0.462869	0.0431587	0.0445291	0.638737
147105190	0.960057	0.160237	0.220398	0.91006	0.145626	0.913921	0.326611	0.217247	0.950299	0.0777272	0.662934	0.712241	0.943701	0.680106	0.635326	0.0406419	0.0939805	0.125394	0.0954113	0.953305	0.940399	0.825114	0.929903	0.972646	0.132168	0.189052	0.228991	0.307938	0.149938	0.869875
147110378	0.0148316	0.0280598	0.0246862	0.0453856	0.0232465	0.0145553	0.0287198	0.0401173	0.024926	0.0342041	0.0440578	0.021493	0.821762	0.0910112	0.0195099	0.0283879	0.027882	0.0254425	0.0391681	0.0603615	0.0250847	0.0328314	0.0261568	0.0217121	0.0185175	0.0205573	0.0401073	0.0226517	0.0466035	0.7094
147115043	0.510891	0.0786746	0.0894374	0.241722	0.0427528	0.0815101	0.0451516	0.0644192	0.0581867	0.0537824	0.467294	0.0544067	0.616168	0.306825	0.0683123	0.076333	0.0448213	0.0724327	0.0612458	0.741624	0.0709944	0.114847	0.700317	0.35655	0.057439	0.0643087	0.0854533	0.0757468	0.0761774	0.607189
147114986	0.646924	0.0167441	0.0583934	0.295253	0.00819775	0.0227838	0.0139657	0.019631	0.0235194	0.0134054	0.601746	0.0425755	0.89757	0.327545	0.0168272	0.0163643	0.0136205	0.0456275	0.022105	0.892949	0.0189369	0.148082	0.881113	0.409133	0.0180257	0.017639	0.088555	0.0133481	0.0129616	0.70246
147109426	0.948081	0.0475154	0.0246817	0.373739	0.0592061	0.884402	0.0948551	0.93345	0.912092	0.0422897	0.653796	0.118634	0.962504	0.641288	0.688537	0.0581065	0.0317621	0.493226	0.0462254	0.982417	0.589158	0.821419	0.935815	0.971907	0.286066	0.615985	0.0921784	0.959034	0.0391576	0.854974
147110367	0.0202799	0.041269	0.0156555	0.0296406	0.018766	0.0268217	0.0360035	0.0272547	0.035532	0.0403587	0.0569511	0.0308062	0.940048	0.0873855	0.0284268	0.0343436	0.0230412	0.0295665	0.0354673	0.0419888	0.0397991	0.0515546	0.0377559	0.0217068	0.0345779	0.0174288	0.020935	0.0272051	0.0279845	0.768861
147106489	0.950944	0.101928	0.10662	0.818669	0.0621096	0.953898	0.132283	0.16301	0.935971	0.0593245	0.601175	0.934496	0.921803	0.595362	0.551822	0.0857627	0.0267403	0.094811	0.0713172	0.95877	0.951537	0.795365	0.924493	0.964428	0.0519275	0.085846	0.0523337	0.104723	0.0452158	0.814121
147107109	0.879512	0.0778691	0.127935	0.72717	0.142358	0.889526	0.33689	0.221887	0.86739	0.0862097	0.559566	0.85999	0.693277	0.510048	0.449565	0.0851545	0.0784832	0.149363	0.146152	0.883499	0.885345	0.484326	0.81697	0.910436	0.0948387	0.189008	0.377671	0.370779	0.108433	0.724872
147110499	0.0191962	0.0581687	0.0437247	0.084051	0.0439499	0.0384762	0.0410912	0.0530661	0.0409062	0.0271786	0.0533358	0.041495	0.778504	0.101721	0.0510763	0.046552	0.0607271	0.049486	0.0362299	0.0421989	0.0424689	0.0799593	0.0849003	0.0364077	0.0400371	0.0476199	0.0367314	0.0634474	0.0626936	0.687885
147113918	0.837337	0.0385852	0.0447154	0.436258	0.0390399	0.0612733	0.0216978	0.0348272	0.0352137	0.0396124	0.510576	0.0747063	0.829787	0.433044	0.0517942	0.0580097	0.0360628	0.0462144	0.0456162	0.812004	0.0365151	0.60807	0.742456	0.30786	0.0492925	0.0363363	0.0770944	0.0458411	0.0394182	0.598383
147105899	0.955175	0.189535	0.224283	0.840615	0.177845	0.907335	0.108295	0.22263	0.924738	0.126184	0.571027	0.926269	0.706316	0.669624	0.637885	0.22247	0.145258	0.159832	0.140089	0.903086	0.916131	0.738951	0.880739	0.939445	0.157592	0.198026	0.140908	0.397808	0.140657	0.768463
147125114	0.913395	0.0415194	0.0266887	0.65201	0.0286643	0.174507	0.0270353	0.0436976	0.0627975	0.0262933	0.434028	0.0249802	0.898087	0.349761	0.0284891	0.0325237	0.0287559	0.0186206	0.0322914	0.716518	0.0376572	0.755556	0.829165	0.224668	0.0464096	0.0266649	0.077127	0.0488136	0.0426506	0.609054
147125287	0.927708	0.0581703	0.0328172	0.740681	0.0334033	0.171225	0.0288281	0.0736913	0.0526132	0.0530983	0.554409	0.0477882	0.925242	0.499924	0.0514575	0.0394164	0.0352465	0.047121	0.04261	0.810551	0.0487019	0.38252	0.856265	0.323612	0.0515954	0.0421647	0.0771949	0.0576215	0.0428885	0.747194
147110667	0.135236	0.0346421	0.0345767	0.154056	0.0290772	0.033453	0.049581	0.0342671	0.0525665	0.033419	0.0527592	0.0364837	0.867231	0.154972	0.027468	0.0390243	0.0335437	0.0332246	0.0503682	0.0520152	0.0353724	0.10552	0.1079	0.0438051	0.0314678	0.0341946	0.0583761	0.0470668	0.0498058	0.606357
147120248	0.916138	0.17817	0.407821	0.768092	0.380708	0.97927	0.269804	0.311162	0.876519	0.27923	0.808563	0.210709	0.297366	0.714873	0.486825	0.162371	0.0983821	0.396363	0.446479	0.97007	0.496703	0.329183	0.802137	0.91166	0.314045	0.341813	0.323735	0.426794	0.423825	0.869432
147108916	0.787556	0.107578	0.2047	0.547327	0.124514	0.716522	0.408314	0.698526	0.764664	0.19279	0.518678	0.697744	0.730176	0.475894	0.771562	0.180383	0.10737	0.584127	0.0996076	0.711418	0.783353	0.619258	0.650057	0.858607	0.517195	0.700451	0.132413	0.695806	0.279229	0.559083
147121229	0.807326	0.149726	0.334144	0.758919	0.379867	0.89456	0.356876	0.499365	0.798041	0.222368	0.765067	0.215256	0.425245	0.80023	0.154273	0.192557	0.268202	0.406568	0.304025	0.8467	0.444289	0.657339	0.845829	0.771829	0.369604	0.338514	0.467118	0.672618	0.431068	0.793267
147106890	0.845054	0.119969	0.0991345	0.698844	0.0736252	0.856208	0.0691592	0.190439	0.875545	0.0767845	0.515611	0.805725	0.848323	0.533432	0.518321	0.128383	0.0751781	0.105529	0.0920545	0.865048	0.878053	0.342731	0.775507	0.898842	0.0875863	0.0923973	0.156741	0.101366	0.0980238	0.683318
147108843	0.806951	0.147143	0.138604	0.491281	0.0886889	0.789269	0.324267	0.734256	0.83279	0.220671	0.584507	0.817541	0.821515	0.572122	0.830351	0.172461	0.0740936	0.641793	0.0473785	0.790183	0.84408	0.60753	0.741418	0.901244	0.547166	0.719447	0.106655	0.768586	0.184474	0.629686
147123429	0.924532	0.0536887	0.171353	0.779492	0.0804278	0.545857	0.200524	0.0688506	0.170863	0.147415	0.631624	0.164815	0.851742	0.586643	0.0540213	0.0679976	0.0476083	0.114519	0.138351	0.850351	0.0542742	0.698481	0.887238	0.485161	0.123339	0.0497634	0.420854	0.0644355	0.121113	0.738019
147111308	0.875572	0.0527182	0.0564398	0.117877	0.0430392	0.0465856	0.0595382	0.0572245	0.0514266	0.078578	0.0501039	0.0657979	0.80253	0.164414	0.0494988	0.0439377	0.0428692	0.0582973	0.0650499	0.0401991	0.0466279	0.0682771	0.138376	0.0403795	0.0721212	0.064643	0.0685842	0.055732	0.0707181	0.0745838
147109490	0.869963	0.0630425	0.0666733	0.226975	0.0646533	0.838809	0.0764728	0.769183	0.886812	0.072294	0.562581	0.109629	0.782613	0.510178	0.541059	0.0562691	0.073346	0.326512	0.106233	0.86175	0.398299	0.587871	0.822587	0.927597	0.174423	0.43432	0.0440073	0.840438	0.0554679	0.746575
147113726	0.627534	0.0323263	0.0642739	0.586511	0.0399173	0.0429004	0.04434	0.0439873	0.0317248	0.0354578	0.549188	0.0797156	0.6729	0.438106	0.0460235	0.0521583	0.0386534	0.0446893	0.0325166	0.716473	0.0386856	0.4063	0.594904	0.236437	0.0369364	0.0480053	0.06868	0.0364266	0.0453275	0.524309
147112541	0.908326	0.0452708	0.117158	0.796147	0.0354423	0.0825876	0.0569956	0.0763716	0.0825748	0.0691563	0.313916	0.0918251	0.907477	0.328403	0.0536915	0.0579947	0.0444641	0.0660374	0.092646	0.255201	0.0565541	0.807151	0.30476	0.0694651	0.0745097	0.0437547	0.167964	0.0496254	0.0828813	0.24252
147114352	0.776216	0.0262889	0.0833797	0.544728	0.038535	0.115981	0.0376126	0.0655325	0.0227363	0.0557328	0.531946	0.106743	0.769779	0.493494	0.0332299	0.0361778	0.0242616	0.0799715	0.0297081	0.801787	0.0299966	0.649204	0.781913	0.407867	0.0561195	0.0355536	0.177497	0.0426323	0.0527531	0.614365
147109629	0.570962	0.0243846	0.028299	0.119161	0.0313179	0.755967	0.0325666	0.68842	0.769901	0.02783	0.466853	0.0346841	0.649442	0.482217	0.31219	0.0329458	0.023562	0.106748	0.0355359	0.819168	0.0824288	0.660134	0.682849	0.851389	0.0308208	0.180864	0.0163342	0.550013	0.0245462	0.734756
147123475	0.783064	0.0489699	0.134001	0.706634	0.0733668	0.570908	0.212589	0.0849117	0.240026	0.104866	0.579577	0.11296	0.83315	0.519901	0.0660109	0.0833986	0.0746377	0.0896991	0.1037	0.755289	0.0825856	0.7305	0.788263	0.463926	0.0736663	0.0922751	0.361457	0.0883125	0.120315	0.641242
147109784	0.279155	0.0384985	0.0716919	0.135719	0.0727581	0.174958	0.0621613	0.236298	0.10023	0.103751	0.373544	0.0584605	0.894724	0.347355	0.042876	0.0727069	0.0451731	0.0390057	0.0735045	0.256952	0.0588021	0.376764	0.342444	0.423193	0.0636741	0.0348084	0.0785154	0.0889741	0.0523143	0.761187
147123123	0.874	0.0580256	0.0535294	0.739015	0.104781	0.707376	0.329507	0.0939183	0.426714	0.0892735	0.603744	0.10162	0.840843	0.520777	0.0664443	0.0536151	0.0582967	0.0797734	0.0566284	0.83219	0.0464196	0.636036	0.826617	0.447645	0.0927231	0.0573334	0.272491	0.1074	0.090171	0.678547
147112316	0.893697	0.0503138	0.0527019	0.446013	0.0375719	0.0404249	0.0440448	0.0356229	0.0269961	0.0459458	0.0840319	0.0533347	0.713654	0.143242	0.0400683	0.0655371	0.0319305	0.059484	0.0376307	0.0408629	0.0309586	0.370442	0.170082	0.0417493	0.0521683	0.038148	0.0665231	0.0418444	0.053042	0.0448046
147106208	0.83624	0.0597295	0.0799383	0.68225	0.0996033	0.841404	0.102125	0.251229	0.867647	0.0717305	0.419669	0.824963	0.76972	0.37508	0.400597	0.0845223	0.0588235	0.0636679	0.0601281	0.851064	0.892586	0.639313	0.753571	0.929339	0.0774311	0.105287	0.120502	0.283967	0.0649075	0.659194
147110295	0.0483514	0.0445388	0.0507264	0.0828688	0.067052	0.0416193	0.0788334	0.0619723	0.0505508	0.0721047	0.0841058	0.0515469	0.733906	0.131272	0.0475936	0.0507769	0.0316483	0.0692457	0.0425943	0.0538497	0.0496393	0.0891637	0.0811535	0.0361905	0.0481454	0.0444197	0.0562831	0.0411051	0.0798943	0.558264
147107900	0.9256	0.0876198	0.0577569	0.785067	0.516668	0.877206	0.675387	0.836386	0.909738	0.197658	0.544728	0.823844	0.69892	0.469518	0.627594	0.0933603	0.0707928	0.215723	0.0513641	0.935631	0.938582	0.614165	0.904146	0.950331	0.204874	0.647285	0.196014	0.779334	0.171484	0.72948
147123199	0.898861	0.0874107	0.109678	0.763047	0.0916384	0.656617	0.192244	0.114379	0.263279	0.0906104	0.597851	0.104662	0.815329	0.519922	0.0882472	0.0751624	0.0863251	0.0883736	0.0532871	0.855344	0.100455	0.180466	0.856316	0.433633	0.101608	0.0886571	0.425806	0.105685	0.102842	0.721413
147112143	0.961485	0.0263281	0.0924757	0.574211	0.0512282	0.0899576	0.0842379	0.0561134	0.0456833	0.114382	0.219774	0.0970639	0.926056	0.282403	0.0932696	0.0751633	0.0791924	0.0685679	0.100526	0.174811	0.0966116	0.834254	0.20802	0.0797456	0.0631639	0.0767392	0.169773	0.0719238	0.092931	0.0970722
147116420	0.963664	0.0298547	0.188521	0.879661	0.0316703	0.174799	0.114064	0.0934833	0.138779	0.0299454	0.742025	0.136746	0.917396	0.636799	0.0495759	0.0464025	0.0327105	0.0607656	0.0563588	0.9581	0.0386018	0.846628	0.92566	0.622083	0.0324884	0.0266985	0.502761	0.0835736	0.0904493	0.860745
147112096	0.947239	0.0766179	0.0578031	0.553529	0.0559132	0.0529902	0.0496841	0.0849048	0.107056	0.056216	0.123953	0.116264	0.946476	0.215378	0.0916915	0.09373	0.051985	0.0805499	0.102904	0.0679939	0.0831608	0.83365	0.131539	0.123199	0.0579827	0.0540217	0.0432725	0.0372684	0.0354934	0.0972773
147122315	0.879928	0.0985085	0.172289	0.805272	0.0853231	0.535416	0.156652	0.0988174	0.266426	0.0843452	0.625498	0.135012	0.814516	0.551265	0.11476	0.0971102	0.0615674	0.0851935	0.13096	0.880909	0.107168	0.632542	0.894028	0.541851	0.0673645	0.105709	0.475323	0.137229	0.143939	0.724674
147108512	0.925256	0.141579	0.159736	0.869625	0.529996	0.914764	0.804076	0.921123	0.954124	0.273867	0.746667	0.925976	0.969949	0.606051	0.953256	0.112392	0.175855	0.735158	0.190234	0.981869	0.942243	0.857944	0.923853	0.950756	0.768985	0.91213	0.105981	0.954802	0.425982	0.861614
147110229	0.0686097	0.0754163	0.0811974	0.076961	0.0588235	0.0667072	0.0763499	0.100795	0.0782166	0.0631051	0.0979278	0.073606	0.603543	0.147365	0.0656996	0.0801786	0.0811561	0.0776606	0.0749212	0.0724296	0.0800516	0.127593	0.112026	0.0781747	0.0813138	0.0851734	0.090389	0.0805234	0.0820506	0.564056
147111120	0.844063	0.0658485	0.0727239	0.116365	0.0600983	0.0640157	0.0505005	0.0712671	0.0603139	0.0615323	0.0890997	0.0582304	0.707557	0.142269	0.0754053	0.0682972	0.0585052	0.0647089	0.0586383	0.0578249	0.0618748	0.0661952	0.124724	0.0680219	0.0632045	0.0709891	0.0704478	0.05464	0.0704364	0.0740869

## Sheet: GSE156090_850K-42CPT-βval-ZIC4
850K probes position	MP_CPC_01	MP_ACPP_02	MP_ACPP_03	MP_CPC_05	MP_CPP_06 _S	MP_CPC_07	MP_CPP_10	MP_CPP_11	MP_CPP_12	MP_ACPP_13	MP_ACPP_14_S	MP_ACPP_15	MP_CPP_16	MP_CPP_17	MP_CPC_19	MP_CPC_20	MP_CPC_21	MP_CPP_22	MP_CPP_23	MP_CPP_24	MP_ACPP_25	MP_CPP_26	MP_CPP_27	MP_CPP_28	MP_CPC_29_F	MP_ACPP_30	MP_ACPP_31	MP_ACPP_32	MP_CPP_34	MP_ACPP_35	MP_CPC_36	MP_ACPP_37	MP_ACPP_38	MP_CPC_39	MP_ACPP_40	MP_CPC_41 F	MP_ACPP_42	MP_CPC_43_F	MP_CPP_44	MP_CPC_45	MP_CPP_51	MP_ACPP_52
147114406	0.60606	0.62235	0.240615	0.450133	0.142676	0.541777	0.119013	0.237272	0.0947278	0.110936	0.118375	0.409279	0.135409	0.135482	0.338071	0.122405	0.673504	0.554815	0.124703	0.10854	0.0708723	0.094268	0.138256	0.124528	0.655078	0.331094	0.615157	0.100871	0.100243	0.640315	0.598728	0.115749	0.14695	0.634499	0.0983269	0.870781	0.150761	0.869552	0.167426	0.527407	0.0581898	0.0729757
147111280	0.105075	0.125229	0.0977422	0.129321	0.104663	0.163921	0.0626771	0.0986543	0.061224	0.0668099	0.0787874	0.230505	0.113663	0.0715518	0.10225	0.121527	0.0860153	0.104324	0.0852702	0.156875	0.0597898	0.0709696	0.077013	0.0890681	0.106492	0.0846309	0.132063	0.107457	0.0918804	0.673177	0.082127	0.0856407	0.172662	0.064876	0.0560316	0.0696347	0.0909001	0.475741	0.0251208	0.0777522	0.0895088	0.0965542
147110322	0.103167	0.385144	0.0311373	0.0183022	0.0637536	0.0431887	0.0309631	0.0301561	0.0198885	0.0253716	0.0250836	0.620982	0.0337405	0.0353207	0.0256911	0.0257536	0.542835	0.023675	0.0250996	0.0226618	0.0194638	0.0449454	0.0872076	0.0302474	0.607162	0.0334097	0.0280247	0.0339946	0.022712	0.399195	0.0354302	0.0326739	0.25955	0.0449319	0.0195057	0.0238452	0.0658926	0.450075	0.0663581	0.0232424	0.0277794	0.0194153
147106010	0.928361	0.896117	0.165428	0.937735	0.144648	0.935846	0.93905	0.0509617	0.0416342	0.0287538	0.0379654	0.789077	0.899578	0.622174	0.942049	0.945048	0.924109	0.92571	0.915699	0.932489	0.0349899	0.663751	0.035874	0.382507	0.666275	0.790328	0.908192	0.406815	0.0478127	0.90537	0.929168	0.948599	0.0375301	0.958004	0.0321827	0.962888	0.28755	0.956684	0.89382	0.866897	0.0431635	0.927398
147116807	0.347129	0.371393	0.0403663	0.658434	0.0712099	0.612133	0.0331803	0.0359695	0.0907898	0.037128	0.0311038	0.680541	0.0704028	0.0895865	0.106579	0.0523484	0.533191	0.0847794	0.0491971	0.0495719	0.0389496	0.0262103	0.0520411	0.0338399	0.173337	0.144025	0.269163	0.0422046	0.0519646	0.469203	0.376143	0.0349165	0.0633579	0.39086	0.0234206	0.312739	0.409866	0.564962	0.0445376	0.250536	0.0472793	0.0448807
147107349	0.736302	0.585523	0.229307	0.272965	0.521013	0.276659	0.67858	0.362129	0.539341	0.137642	0.127209	0.439954	0.520357	0.566864	0.474766	0.636662	0.692328	0.658685	0.587768	0.61368	0.596368	0.719838	0.303847	0.131694	0.683157	0.797198	0.502575	0.237344	0.588999	0.458764	0.306021	0.44633	0.0893832	0.615182	0.106138	0.662414	0.15952	0.541298	0.505057	0.410192	0.158374	0.681751
147110595	0.0518946	0.32608	0.0387152	0.0251244	0.0492421	0.0714461	0.0298784	0.0327112	0.0289721	0.0268784	0.0261884	0.713159	0.0587964	0.040012	0.0533997	0.0371086	0.508502	0.0356553	0.030417	0.0498543	0.0329248	0.0338269	0.0374122	0.033932	0.206991	0.0366919	0.0351454	0.0409439	0.0320383	0.52874	0.0394175	0.0389337	0.0702615	0.0311564	0.0260942	0.0326434	0.149251	0.510052	0.0406167	0.100757	0.0407307	0.0289711
147112438	0.18306	0.5907	0.0373957	0.0514656	0.0384582	0.0685392	0.0308646	0.0381513	0.0281136	0.0289298	0.0289897	0.656956	0.041956	0.0342355	0.0457456	0.035058	0.104481	0.0354266	0.0391362	0.0527895	0.0262774	0.0264759	0.0433854	0.0332517	0.0914865	0.0250801	0.593594	0.0390386	0.025447	0.816131	0.12423	0.038595	0.0571146	0.19582	0.0289767	0.0257698	0.0920889	0.665403	0.0502789	0.071391	0.0352526	0.025249
147123457	0.939198	0.841849	0.0405992	0.948221	0.0206419	0.949626	0.178759	0.0377218	0.0292014	0.0304967	0.0351285	0.620034	0.0437664	0.437306	0.691886	0.0490073	0.926339	0.820318	0.152709	0.29505	0.0250431	0.0397954	0.0291706	0.0362498	0.614858	0.390775	0.840611	0.0410471	0.0478755	0.917411	0.892703	0.486245	0.0513626	0.936382	0.0229661	0.872545	0.0902495	0.939308	0.329173	0.773081	0.0312697	0.31464
147113092	0.876043	0.779914	0.134981	0.675578	0.240839	0.906359	0.128478	0.116041	0.0818824	0.0632535	0.0647215	0.779409	0.124928	0.182102	0.570507	0.122438	0.884112	0.773543	0.228141	0.163192	0.0574595	0.132684	0.14076	0.0493636	0.703678	0.562791	0.799224	0.0729402	0.141013	0.78846	0.741403	0.140056	0.0939	0.861554	0.0579712	0.859015	0.465302	0.788965	0.204547	0.812658	0.0727524	0.195851
147112081	0.0370762	0.377409	0.0258949	0.099943	0.03917	0.0719926	0.0209953	0.00153103	0.0336678	0.0262713	0.0197122	0.727741	0.0554026	0.0435849	0.0770096	0.0430166	0.0310782	0.0436615	0.0241565	0.0500703	0.0400913	0.0328055	0.0281992	0.0176219	0.0223575	0.0189871	0.160638	0.0289776	0.0216447	0.280233	0.0362191	0.0273626	0.0326898	0.0451327	0.0235577	0.0436082	0.0492363	0.604655	0.027996	0.0501645	0.0262225	0.0244601
147124827	0.73589	0.677979	0.0348113	0.756865	0.0510185	0.682466	0.0349511	0.0460372	0.0335504	0.0331176	0.0315014	0.695017	0.0605577	0.0410286	0.29008	0.0458928	0.812074	0.629587	0.0332057	0.0593245	0.0308161	0.0210663	0.0298604	0.0326962	0.421704	0.341583	0.618587	0.0378786	0.0473885	0.754927	0.686428	0.0372982	0.0839427	0.759885	0.0298183	0.467949	0.0826846	0.850077	0.0827215	0.486021	0.0387098	0.0379823
147124363	0.481993	0.545943	0.0485072	0.742541	0.0410377	0.197395	0.028585	0.0413467	0.0367534	0.0387956	0.0424937	0.100857	0.0414405	0.0365164	0.184383	0.0488797	0.637655	0.269749	0.0293626	0.0429164	0.0298994	0.0414736	0.0327511	0.0388693	0.413827	0.252236	0.548174	0.0434204	0.0402464	0.41359	0.340813	0.0360277	0.0136756	0.559574	0.0300843	0.22869	0.0424989	0.477402	0.0148597	0.259913	0.0404374	0.0439669
147116135	0.690347	0.721169	0.0316765	0.812147	0.0667442	0.830979	0.0928148	0.0357918	0.0192047	0.0256631	0.0277457	0.854513	0.0676816	0.0737454	0.261759	0.0353068	0.88428	0.53807	0.104141	0.0517967	0.0413497	0.0334064	0.0723379	0.0333344	0.657358	0.338076	0.78505	0.0322895	0.044759	0.891373	0.853426	0.0672048	0.101223	0.856625	0.0283686	0.840509	0.0841469	0.892619	0.0387566	0.576557	0.0288317	0.0561847
147111135	0.122315	0.107063	0.116585	0.144597	0.0900583	0.158786	0.074295	0.0853066	0.0592621	0.0768537	0.0802973	0.0809975	0.111676	0.0631505	0.110857	0.106296	0.108832	0.0923016	0.0782595	0.14469	0.0602233	0.0941213	0.0594408	0.10637	0.101844	0.0824195	0.109216	0.109006	0.0930172	0.641648	0.11729	0.0926216	0.0991876	0.0772427	0.0621832	0.0643401	0.0839092	0.42629	0.0241912	0.060282	0.0923694	0.10565
147111660	0.0327086	0.0751252	0.0379405	0.0405092	0.0260115	0.142473	0.0296352	0.0302677	0.0340739	0.0306354	0.0315365	0.101344	0.0306957	0.0245121	0.0449036	0.051796	0.0318845	0.0426575	0.0221831	0.0845361	0.029451	0.035847	0.0230836	0.0359226	0.042645	0.0317661	0.050495	0.0381735	0.061831	0.834524	0.0439141	0.0293279	0.0239363	0.0287122	0.0249843	0.0305991	0.0468487	0.666712	0.00684418	0.0368687	0.0358724	0.0363318
147106635	0.464592	0.399378	0.0535418	0.834227	0.0820259	0.810764	0.80828	0.0375632	0.0273316	0.0393362	0.0243028	0.728227	0.606115	0.13114	0.60296	0.865098	0.871072	0.513602	0.588966	0.602662	0.0291134	0.350243	0.0616164	0.0658938	0.7338	0.360552	0.271992	0.135871	0.0291015	0.50523	0.741359	0.294405	0.0691831	0.822708	0.0194476	0.321912	0.104785	0.873186	0.595686	0.344256	0.0255232	0.744218
147106561	0.903908	0.841618	0.0734409	0.879582	0.0707428	0.876003	0.892728	0.0632961	0.0326597	0.0568818	0.0446251	0.781705	0.811538	0.784712	0.860643	0.905261	0.827184	0.882678	0.85033	0.84388	0.0287261	0.701609	0.0363471	0.0461279	0.807825	0.689529	0.686237	0.0574426	0.0474928	0.89558	0.840077	0.894457	0.108568	0.917854	0.103054	0.691524	0.251635	0.947359	0.883675	0.891713	0.0462622	0.884148
147112605	0.0877518	0.721094	0.0270874	0.0489778	0.0430893	0.0742141	0.0310094	0.0501737	0.0185909	0.0234235	0.0478931	0.721724	0.0391371	0.02749	0.0519303	0.038715	0.502554	0.0349742	0.0242117	0.048442	0.0246717	0.0271846	0.0323701	0.0282999	0.154394	0.0765914	0.467579	0.0327251	0.0253938	0.746399	0.810649	0.0333169	0.0430939	0.490084	0.0227029	0.083277	0.0666745	0.714454	0.0256509	0.299587	0.0434294	0.0310048
147123477	0.762678	0.690908	0.118726	0.793246	0.155776	0.753578	0.224863	0.216794	0.158334	0.152567	0.0752467	0.567878	0.235106	0.402253	0.537347	0.108331	0.834885	0.682248	0.312826	0.241678	0.0858809	0.128322	0.115174	0.121355	0.649945	0.426245	0.803797	0.155918	0.185392	0.831337	0.496412	0.417821	0.109644	0.754884	0.159433	0.763083	0.234546	0.779308	0.317674	0.411498	0.0802082	0.280016
147124543	0.7045	0.714818	0.0267574	0.810445	0.052276	0.802426	0.0277429	0.0230167	0.0411468	0.0266278	0.0238843	0.793791	0.16002	0.0365759	0.230887	0.0547048	0.783117	0.530679	0.0551482	0.0356575	0.0156122	0.0561995	0.0235444	0.0228363	0.554831	0.323086	0.797666	0.0392198	0.0229868	0.715258	0.706825	0.112181	0.134712	0.734411	0.0318509	0.412365	0.0627458	0.88858	0.116762	0.550106	0.0219119	0.0287784
147123392	0.824817	0.652388	0.0421268	0.732202	0.112091	0.747164	0.116657	0.0661227	0.0660084	0.0494757	0.0494318	0.682995	0.147732	0.326827	0.582057	0.0399239	0.823803	0.703986	0.153522	0.245347	0.0318526	0.0432638	0.066474	0.0645756	0.601715	0.36514	0.685727	0.0589959	0.0412511	0.735958	0.722958	0.254017	0.139719	0.697863	0.0283286	0.761004	0.103893	0.892012	0.223007	0.549071	0.0320293	0.202914
147113700	0.819829	0.78866	0.173117	0.361277	0.157771	0.293199	0.141629	0.135315	0.081405	0.12821	0.132903	0.470116	0.213884	0.146661	0.395417	0.21747	0.714738	0.762178	0.13175	0.163844	0.092451	0.0813638	0.0900152	0.0839644	0.756452	0.578637	0.577469	0.159456	0.151482	0.506254	0.389778	0.147086	0.0769152	0.683579	0.104183	0.822197	0.191998	0.826848	0.185554	0.870325	0.187371	0.156407
147115930	0.853762	0.780767	0.0546735	0.742332	0.0727387	0.869538	0.119444	0.0538158	0.0495449	0.0879599	0.0601684	0.768251	0.078441	0.0643593	0.252301	0.0715673	0.889999	0.758879	0.128621	0.0657349	0.0411059	0.0657772	0.0941655	0.046361	0.659232	0.431267	0.769806	0.0991775	0.0534042	0.848545	0.844261	0.273142	0.194815	0.758208	0.0534423	0.86733	0.174956	0.93659	0.11841	0.689665	0.0539906	0.0726117
147122664	0.702648	0.72277	0.0655496	0.7669	0.067927	0.693781	0.098079	0.202103	0.051631	0.0622482	0.0534714	0.660949	0.0810506	0.275833	0.405969	0.0577998	0.77514	0.729947	0.150428	0.0467953	0.0510497	0.0566446	0.101937	0.0612818	0.638237	0.336591	0.793334	0.120688	0.059036	0.772095	0.545714	0.353426	0.0968753	0.842395	0.0552795	0.841956	0.121523	0.81394	0.219222	0.817736	0.0481751	0.0821278
147124523	0.647782	0.722795	0.0469008	0.756863	0.0614705	0.779707	0.0421639	0.0396946	0.0320386	0.0627131	0.0343787	0.704214	0.0388281	0.0357017	0.140068	0.0477627	0.736792	0.515726	0.0653693	0.0431215	0.0244117	0.0347405	0.0553099	0.0439511	0.484157	0.192406	0.766616	0.04741	0.032255	0.606776	0.388179	0.0818022	0.0710863	0.790505	0.0389886	0.279581	0.0797133	0.749253	0.0641301	0.641275	0.0278664	0.0276317
147105190	0.746801	0.63185	0.177212	0.675945	0.176545	0.53282	0.666282	0.165574	0.122541	0.157375	0.125919	0.699281	0.610854	0.586492	0.506709	0.604323	0.838315	0.694142	0.714657	0.725125	0.156905	0.620134	0.12404	0.105743	0.731341	0.656278	0.657609	0.129388	0.192162	0.675088	0.37261	0.575961	0.0656095	0.75602	0.155439	0.522931	0.199695	0.751229	0.742579	0.630436	0.157815	0.472208
147110378	0.0916729	0.179687	0.0286376	0.0625524	0.0303755	0.0714734	0.0255278	0.0653149	0.0249063	0.0254308	0.0277987	0.490032	0.0455296	0.0361085	0.0243534	0.0315737	0.490481	0.0277655	0.055493	0.0328993	0.019618	0.0411545	0.0325543	0.0771978	0.65084	0.0187634	0.043225	0.0400609	0.0259825	0.638919	0.0505294	0.0297336	0.0444436	0.0380913	0.0354984	0.0407576	0.0708831	0.4926	0.0649792	0.0276119	0.0251045	0.0214047
147115043	0.561614	0.658497	0.0888556	0.534538	0.0853113	0.722045	0.0679978	0.0812394	0.0601723	0.0690633	0.0822726	0.466895	0.129297	0.0599026	0.101098	0.121058	0.771553	0.563006	0.0824379	0.157756	0.0611518	0.0806626	0.0462185	0.0886263	0.626803	0.437267	0.284622	0.0947135	0.0811261	0.3241	0.284983	0.0787164	0.109952	0.723676	0.050736	0.863509	0.0951723	0.819137	0.111538	0.255814	0.0740993	0.0792212
147125758	0.849595	0.712815	0.225323	0.543239	0.253925	0.65314	0.136604	0.27547	0.136983	0.185525	0.143713	0.532345	0.365615	0.241456	0.337693	0.287483	0.879413	0.53189	0.207053	0.315947	0.195023	0.178815	0.235852	0.118854	0.697445	0.468694	0.679368	0.21592	0.183238	0.647621	0.673957	0.196852	0.198828	0.782637	0.0956019	0.625399	0.375773	0.646238	0.201072	0.502429	0.158865	0.293756
147114986	0.682603	0.572904	0.0284855	0.455061	0.0585131	0.819094	0.0463668	0.0366336	0.025126	0.0300908	0.0310155	0.706953	0.11103	0.0324878	0.11402	0.0870966	0.808807	0.564051	0.0607575	0.0473324	0.0348287	0.02842	0.0704644	0.0283643	0.727435	0.432615	0.606662	0.065363	0.0456464	0.492411	0.550797	0.034421	0.11283	0.784583	0.020347	0.874434	0.0701087	0.821138	0.422896	0.400689	0.0271294	0.022063
147109426	0.834199	0.853918	0.248269	0.853455	0.811943	0.840878	0.900519	0.123416	0.0744651	0.0589605	0.0714308	0.700366	0.764735	0.856501	0.818039	0.113552	0.880429	0.856854	0.822214	0.881836	0.748706	0.516523	0.0702539	0.039763	0.676419	0.816171	0.726379	0.515899	0.339215	0.777412	0.824137	0.853877	0.111823	0.911253	0.0427744	0.906495	0.726696	0.909298	0.903643	0.816572	0.0745041	0.886695
147110367	0.099306	0.130824	0.0309927	0.0859915	0.0513243	0.100517	0.0279869	0.0357104	0.0263009	0.0225928	0.0277762	0.64259	0.0563474	0.0455904	0.0347375	0.0549172	0.816692	0.0311864	0.0607965	0.0463277	0.0244913	0.0217927	0.0319013	0.0216921	0.707039	0.0383211	0.0545871	0.042153	0.0244163	0.565718	0.052502	0.02695	0.038012	0.0479357	0.0194847	0.0347501	0.12435	0.550155	0.0378622	0.0228754	0.0304356	0.0229309
147106489	0.873868	0.794039	0.0634603	0.832483	0.059958	0.865918	0.824898	0.0477263	0.0246103	0.0369661	0.0366638	0.850082	0.810736	0.377633	0.87098	0.910958	0.89214	0.83263	0.830076	0.831241	0.0227589	0.62787	0.0502911	0.0270051	0.762908	0.622556	0.652299	0.0418999	0.0309925	0.883442	0.827254	0.867926	0.176436	0.913255	0.0996212	0.629495	0.129184	0.947373	0.764396	0.855852	0.035923	0.865936
147107109	0.765789	0.637968	0.0765013	0.691149	0.208745	0.667214	0.847745	0.280834	0.139313	0.0525774	0.12207	0.623602	0.613722	0.290992	0.723787	0.795187	0.754132	0.659645	0.766727	0.803599	0.129031	0.442034	0.262898	0.0896234	0.711945	0.466235	0.51634	0.227847	0.187853	0.823982	0.6495	0.699863	0.0841642	0.740015	0.0429507	0.757893	0.181355	0.832501	0.681538	0.69842	0.035504	0.823795
147125765	0.87879	0.789781	0.0842388	0.883123	0.0817219	0.798591	0.0515067	0.0555327	0.0366798	0.0478366	0.0441561	0.864724	0.0695419	0.0695513	0.358424	0.0753809	0.851847	0.755875	0.096822	0.0383158	0.0533396	0.0650181	0.0457165	0.0527429	0.605193	0.524108	0.854195	0.0500152	0.0448567	0.857262	0.810866	0.131663	0.0678086	0.829083	0.0302996	0.654419	0.101208	0.902425	0.0400137	0.659268	0.0641614	0.0836109
147104488	0.847905	0.766985	0.331212	0.713809	0.622425	0.822916	0.833667	0.598927	0.399974	0.0716535	0.106702	0.771893	0.76592	0.655202	0.778972	0.780826	0.820503	0.855469	0.82075	0.812635	0.47737	0.582217	0.217686	0.0663589	0.802319	0.772738	0.761964	0.378815	0.289283	0.822916	0.663572	0.779005	0.0869151	0.829203	0.0343476	0.808257	0.351842	0.858497	0.683148	0.852776	0.0571806	0.761972
147110499	0.118432	0.13128	0.0408227	0.0579275	0.064538	0.0730958	0.0381094	0.0661812	0.0365538	0.0523012	0.0408527	0.264466	0.0718168	0.0332898	0.0519946	0.0404566	0.644322	0.0496614	0.0713937	0.0382369	0.0251302	0.0388299	0.0494416	0.0600459	0.567281	0.025588	0.0596753	0.0421207	0.0483945	0.555243	0.0494834	0.0410021	0.134773	0.0734656	0.0386723	0.0405088	0.0986145	0.557828	0.105546	0.0411126	0.0374576	0.0326852
147124100	0.867269	0.84116	0.0359951	0.836837	0.0516075	0.742075	0.243906	0.0732086	0.0256491	0.0294527	0.0284641	0.712448	0.305214	0.461407	0.684444	0.053019	0.801836	0.824653	0.267601	0.456614	0.0285517	0.0468009	0.0609865	0.0524318	0.74004	0.510568	0.854292	0.0370464	0.0471147	0.798836	0.897971	0.420637	0.0605331	0.859022	0.0280525	0.472471	0.0939606	0.836105	0.447077	0.781427	0.0318513	0.402919
147113918	0.781542	0.680994	0.0598984	0.229454	0.0500994	0.607762	0.0418448	0.056395	0.0519819	0.0413868	0.04122	0.15422	0.0393488	0.0477573	0.077896	0.0805114	0.62341	0.359003	0.0494519	0.113059	0.0399426	0.0615684	0.0422668	0.0465218	0.542895	0.119037	0.751165	0.0592949	0.0582241	0.601084	0.482585	0.0420524	0.07173	0.792374	0.0324145	0.898932	0.0863404	0.889375	0.017811	0.1713	0.0571112	0.0496637
147105899	0.835634	0.751516	0.147155	0.842014	0.493965	0.756889	0.884131	0.0672544	0.036975	0.026268	0.0589841	0.847127	0.775204	0.648361	0.857439	0.841855	0.868362	0.796941	0.872416	0.819413	0.0343716	0.607974	0.0393481	0.0332876	0.746197	0.676294	0.70002	0.042739	0.0898508	0.815967	0.722896	0.83623	0.0936881	0.873305	0.0274223	0.891471	0.0976939	0.896899	0.887718	0.766408	0.033122	0.861905
147125114	0.838549	0.703606	0.041997	0.83779	0.0338315	0.830451	0.0333593	0.0350585	0.0447173	0.0307836	0.0313509	0.796922	0.0536058	0.0370613	0.153645	0.0560553	0.835056	0.583895	0.0506699	0.122052	0.0326257	0.0257064	0.0375049	0.030311	0.498013	0.319251	0.729186	0.0516828	0.0392104	0.762829	0.725153	0.050939	0.0778311	0.680838	0.0313683	0.385601	0.0375611	0.888111	0.030156	0.41059	0.0394921	0.0339192
147125287	0.804719	0.616228	0.0419314	0.8583	0.0943595	0.666689	0.0441796	0.0972549	0.0417198	0.0686431	0.0619925	0.812369	0.120249	0.0551015	0.129972	0.0520791	0.853212	0.634049	0.057358	0.0681061	0.0595617	0.034318	0.0799713	0.0636776	0.666687	0.418161	0.661739	0.136554	0.0481979	0.639802	0.801679	0.134974	0.114654	0.849926	0.0508729	0.558786	0.0880374	0.931641	0.108412	0.623293	0.0655376	0.0501596
147110667	0.200294	0.253427	0.0340079	0.0223386	0.0604329	0.0566768	0.0322307	0.0522135	0.0211511	0.0506412	0.021935	0.386803	0.0279396	0.040729	0.0383213	0.0414812	0.456598	0.0309341	0.0479558	0.0311462	0.0220534	0.0313896	0.045362	0.0528138	0.468994	0.0274021	0.172044	0.0334448	0.0401721	0.5743	0.0476599	0.0626582	0.0553389	0.0517844	0.0300839	0.020775	0.0581778	0.48718	0.0835886	0.0209731	0.022194	0.0255122
147120248	0.760449	0.813685	0.252901	0.79352	0.341888	0.815722	0.579777	0.374476	0.134915	0.0673583	0.0553501	0.594667	0.588322	0.781282	0.846611	0.059324	0.889288	0.848497	0.491691	0.554956	0.365259	0.343115	0.242391	0.238597	0.792977	0.589862	0.572446	0.39287	0.217341	0.837668	0.848407	0.773171	0.239101	0.875227	0.037683	0.650658	0.518334	0.793742	0.567223	0.779552	0.107832	0.614082
147124683	0.667964	0.663964	0.156402	0.475579	0.0869428	0.328241	0.0722116	0.125376	0.0893759	0.122112	0.0720722	0.510756	0.105443	0.177507	0.337155	0.133866	0.648397	0.47563	0.0889357	0.0865032	0.0966547	0.065175	0.094172	0.0650128	0.6114	0.428834	0.760987	0.111276	0.134022	0.548524	0.337964	0.145224	0.107299	0.769129	0.0898817	0.524551	0.12329	0.561155	0.116152	0.429159	0.13359	0.158115
147108916	0.900433	0.722804	0.856322	0.821377	0.857378	0.583965	0.875256	0.651297	0.15462	0.0616762	0.0597808	0.702564	0.723835	0.674763	0.770795	0.829416	0.904816	0.784791	0.790285	0.791414	0.896193	0.808305	0.08978	0.101379	0.604001	0.776094	0.809996	0.900793	0.732501	0.787549	0.848457	0.791555	0.317897	0.871488	0.0492524	0.881262	0.756451	0.85117	0.689757	0.680686	0.087096	0.814578
147124665	0.562489	0.543025	0.289183	0.484592	0.170717	0.268151	0.227761	0.268559	0.230047	0.245081	0.207876	0.324114	0.260965	0.261009	0.447402	0.298621	0.582558	0.446697	0.153411	0.204696	0.224418	0.20834	0.173723	0.207016	0.472483	0.24837	0.578509	0.224535	0.256752	0.482731	0.426804	0.29759	0.143985	0.61195	0.215075	0.294114	0.170002	0.395824	0.144868	0.28467	0.284126	0.353168
147106890	0.842105	0.669941	0.0624552	0.844016	0.180856	0.81262	0.920136	0.0503837	0.0410024	0.0481664	0.0478104	0.777603	0.756583	0.470078	0.827785	0.818314	0.855948	0.744521	0.722128	0.793391	0.0456911	0.504888	0.0426138	0.0808981	0.708308	0.547327	0.633271	0.0796119	0.0612827	0.783743	0.813479	0.739091	0.0253122	0.854008	0.0456291	0.750639	0.203329	0.920484	0.915893	0.625176	0.0501255	0.869326
147108843	0.954639	0.793286	0.766739	0.964105	0.879813	0.939208	0.792131	0.645836	0.275132	0.0890681	0.0305306	0.92892	0.876712	0.615115	0.700629	0.898072	0.949481	0.80284	0.890454	0.938051	0.948105	0.810375	0.232042	0.0841014	0.654105	0.764481	0.876637	0.947071	0.589419	0.878324	0.894079	0.804558	0.348184	0.856695	0.0235369	0.932878	0.876148	0.923071	0.643127	0.810959	0.185147	0.900737
147123429	0.879049	0.775188	0.0852339	0.903496	0.0533516	0.904404	0.138271	0.104701	0.0356645	0.0618174	0.030149	0.901328	0.0559044	0.520817	0.674627	0.0726623	0.900587	0.830183	0.365769	0.235772	0.0741184	0.0397492	0.130591	0.0704953	0.687772	0.506221	0.856617	0.0404102	0.106391	0.905537	0.799668	0.482719	0.0545048	0.916331	0.0312201	0.834298	0.206451	0.936086	0.436172	0.769589	0.126547	0.321618
147111308	0.177923	0.0665874	0.0547437	0.0401872	0.0739128	0.3842	0.0514815	0.0508117	0.0364734	0.0864833	0.0522437	0.0645157	0.123564	0.0655944	0.0615512	0.046653	0.0423827	0.0856103	0.0748851	0.0324774	0.0562304	0.0848806	0.088954	0.0561006	0.0923733	0.045162	0.0357249	0.0507053	0.0597882	0.644879	0.369923	0.0648547	0.129969	0.104242	0.0602829	0.0361351	0.0605109	0.635835	0.107183	0.0761105	0.0405684	0.0300575
147125714	0.869853	0.727775	0.0689136	0.856566	0.125826	0.804616	0.046138	0.102805	0.0397289	0.0386096	0.029348	0.825676	0.14675	0.0499314	0.211838	0.055246	0.869284	0.718418	0.152074	0.0914728	0.0415955	0.0834761	0.0683296	0.0440987	0.64315	0.521057	0.8335	0.0723303	0.0886951	0.835353	0.793269	0.170893	0.0786031	0.85918	0.0319399	0.758787	0.221555	0.912693	0.228204	0.625598	0.0733491	0.0744662
147109490	0.792706	0.758092	0.0950125	0.839461	0.834044	0.864853	0.840475	0.220206	0.0714063	0.0675079	0.0574492	0.772457	0.743197	0.747454	0.800914	0.163296	0.859668	0.852824	0.570302	0.836159	0.436799	0.408083	0.112805	0.151279	0.705707	0.735651	0.700489	0.160753	0.175764	0.806794	0.739701	0.868233	0.0912135	0.885352	0.062226	0.824723	0.443485	0.817623	0.417407	0.742172	0.0762822	0.83247
147113726	0.555726	0.537524	0.0382318	0.223154	0.0270444	0.339348	0.0276127	0.0279718	0.0275457	0.0292888	0.0320569	0.19858	0.0267964	0.0262771	0.211156	0.0448008	0.507409	0.443011	0.0267184	0.033089	0.026449	0.0337539	0.0261529	0.0342397	0.373474	0.335278	0.464722	0.0330774	0.0355482	0.415817	0.0808766	0.0312593	0.0196964	0.579639	0.0248449	0.627681	0.0516029	0.666764	0.00835763	0.327661	0.0307966	0.0372411
147112541	0.309821	0.682724	0.0527571	0.0470687	0.0576567	0.534011	0.0329474	0.0277204	0.0383344	0.0413848	0.0338348	0.765547	0.0335015	0.0748199	0.0526083	0.039807	0.687177	0.067859	0.0288306	0.0368437	0.0426471	0.0458446	0.0440211	0.0516581	0.153068	0.245288	0.764758	0.0511505	0.0386475	0.72188	0.514204	0.0463025	0.174883	0.302294	0.0435353	0.267136	0.10236	0.595907	0.0537999	0.302926	0.0654439	0.0310388
147114352	0.673359	0.659289	0.111616	0.366938	0.0863292	0.679601	0.0512674	0.0505628	0.0384922	0.0611015	0.06946	0.421648	0.101463	0.0778428	0.355288	0.0768763	0.8745	0.523386	0.134153	0.0240832	0.0443585	0.0499341	0.0826505	0.0793443	0.66962	0.393158	0.550768	0.0805111	0.042158	0.557906	0.586901	0.0851386	0.115754	0.470635	0.0535689	0.804362	0.0850685	0.658553	0.0795898	0.397825	0.0393416	0.0349135
147109629	0.74704	0.712487	0.0588284	0.590436	0.621039	0.70072	0.830558	0.0338428	0.0268695	0.0300943	0.0366669	0.814811	0.577338	0.552719	0.762595	0.0526635	0.82473	0.766502	0.440479	0.75321	0.0883752	0.140258	0.0609261	0.0297595	0.585697	0.529488	0.510411	0.0761742	0.0717019	0.562765	0.819087	0.759627	0.0714434	0.621302	0.0255778	0.59932	0.141233	0.833309	0.325979	0.603529	0.0403482	0.509652
147123475	0.725885	0.615279	0.111983	0.736834	0.125256	0.750335	0.203224	0.183295	0.0912107	0.110225	0.109021	0.630058	0.152941	0.35384	0.455844	0.0894526	0.772512	0.690458	0.324453	0.34696	0.0978877	0.103415	0.139905	0.118508	0.639367	0.41748	0.47619	0.100988	0.134385	0.800011	0.529147	0.366769	0.117093	0.783278	0.127846	0.654992	0.265965	0.720643	0.297064	0.536754	0.0528287	0.290808
147109784	0.317593	0.725995	0.124139	0.161653	0.158621	0.221744	0.630018	0.108347	0.0900766	0.0799196	0.137163	0.848075	0.0983919	0.35182	0.443298	0.212956	0.734353	0.381429	0.147436	0.14547	0.0978752	0.126032	0.0904105	0.0832806	0.691388	0.496583	0.529373	0.153863	0.105588	0.513287	0.273625	0.557883	0.0476424	0.661574	0.0895551	0.473495	0.393048	0.642342	0.118171	0.304805	0.144962	0.113798
147124417	0.696467	0.561305	0.107229	0.533515	0.114803	0.393121	0.0696734	0.119053	0.0720514	0.0670489	0.0844408	0.468584	0.156064	0.0793758	0.289686	0.126273	0.613951	0.52434	0.10004	0.156714	0.0788431	0.0749849	0.0894483	0.123943	0.38072	0.177227	0.603486	0.106763	0.0913363	0.476532	0.459554	0.124293	0.11242	0.70811	0.0549246	0.362188	0.16136	0.634113	0.0399932	0.280875	0.0736473	0.0866078
147123123	0.859613	0.765843	0.103372	0.85541	0.173872	0.731085	0.288088	0.319439	0.0852597	0.066371	0.115636	0.556122	0.334111	0.396218	0.752204	0.122624	0.894364	0.771375	0.369877	0.375115	0.0546337	0.150356	0.124827	0.154455	0.660369	0.507358	0.667367	0.123222	0.269656	0.556985	0.827832	0.439363	0.0971402	0.704589	0.059112	0.842744	0.220245	0.868091	0.342324	0.621334	0.0541714	0.364969
147112316	0.107054	0.37968	0.0379509	0.053643	0.0948487	0.226869	0.0344112	0.0827506	0.0486841	0.042829	0.0454653	0.315081	0.0955103	0.046167	0.0456424	0.0603559	0.153207	0.0643792	0.0700449	0.0666193	0.0293506	0.0412836	0.0699749	0.0447196	0.0981029	0.0620406	0.425394	0.0850693	0.0330244	0.551157	0.185668	0.0562576	0.0932125	0.105848	0.0318796	0.0358921	0.15603	0.551454	0.0893623	0.0580985	0.0343132	0.025397
147106208	0.712827	0.666822	0.327035	0.545334	0.339721	0.615412	0.721293	0.297487	0.208675	0.218476	0.254795	0.492636	0.630981	0.505633	0.600587	0.665488	0.798726	0.750777	0.7182	0.732204	0.19967	0.635644	0.253985	0.256462	0.644789	0.681351	0.568198	0.227587	0.314125	0.485865	0.567769	0.644697	0.138916	0.780371	0.211717	0.806901	0.381572	0.778974	0.619671	0.52755	0.205077	0.65382
147110295	0.165234	0.34377	0.0478281	0.0486361	0.0772113	0.109277	0.0424034	0.0449649	0.0434792	0.0605543	0.0422646	0.310053	0.0950112	0.0933788	0.0333257	0.0338531	0.476927	0.0507177	0.0488725	0.0255916	0.0414238	0.0687708	0.0619588	0.0701254	0.578219	0.0670623	0.0392475	0.0646804	0.0433935	0.326217	0.0425881	0.16969	0.0814759	0.0777065	0.0521172	0.0309498	0.0566779	0.38631	0.0718673	0.0654519	0.0404486	0.0312908
147125712	0.931569	0.871514	0.0316159	0.943574	0.0270015	0.859355	0.0429481	0.0285711	0.0297562	0.0149008	0.0205682	0.858342	0.0221596	0.0193697	0.248388	0.0314746	0.952139	0.720817	0.106673	0.04137	0.0287234	0.0145782	0.100022	0.0121327	0.626518	0.569565	0.875696	0.0117266	0.0643539	0.823717	0.836373	0.115281	0.0147589	0.942354	0.0117457	0.787469	0.0394659	0.954169	0.00900462	0.654583	0.0304372	0.0374917
147121892	0.83872	0.809747	0.126216	0.845636	0.264338	0.791787	0.271251	0.0816161	0.206096	0.131602	0.0922327	0.757842	0.232283	0.693042	0.801642	0.14692	0.874856	0.761067	0.481176	0.263038	0.237673	0.077268	0.379129	0.147154	0.752525	0.728998	0.852688	0.227585	0.176633	0.814662	0.650815	0.71127	0.236917	0.834103	0.084768	0.867375	0.637372	0.787901	0.654861	0.775687	0.205969	0.515428
147107900	0.851443	0.767216	0.491737	0.835152	0.653563	0.812288	0.862189	0.49906	0.161205	0.0501194	0.0732839	0.692361	0.756383	0.654553	0.832078	0.772597	0.846118	0.81516	0.823273	0.900928	0.422721	0.715502	0.223866	0.124067	0.684131	0.608672	0.796615	0.45217	0.615404	0.811409	0.776176	0.74734	0.15263	0.831398	0.0431814	0.833715	0.256898	0.864852	0.867485	0.665851	0.0490093	0.866134
147123199	0.899343	0.864375	0.0619274	0.869014	0.122278	0.69192	0.205067	0.133159	0.0729296	0.048522	0.0558729	0.816844	0.158246	0.463126	0.806713	0.101061	0.89555	0.875685	0.399565	0.236707	0.0405318	0.0609189	0.0567413	0.0564946	0.625898	0.679323	0.893086	0.0899545	0.117638	0.817163	0.902586	0.502914	0.114037	0.801328	0.032931	0.937565	0.0944241	0.940777	0.134652	0.667249	0.0496507	0.396616
147125782	0.56632	0.318532	0.107116	0.306068	0.0602332	0.254674	0.0659553	0.083057	0.0611144	0.0672103	0.0668823	0.120715	0.110072	0.0955959	0.14244	0.0990915	0.584906	0.253693	0.046484	0.0816604	0.079653	0.0677215	0.0552455	0.0730563	0.36883	0.165641	0.354842	0.0778524	0.0818531	0.452474	0.268455	0.0735796	0.0623453	0.581098	0.0588141	0.339129	0.0757498	0.368743	0.0694274	0.193147	0.088046	0.14158
147112143	0.246088	0.604751	0.106733	0.145688	0.0731704	0.179177	0.0920489	0.107916	0.0744242	0.111913	0.0594677	0.588819	0.112994	0.116596	0.187764	0.181384	0.0924091	0.133491	0.109068	0.122272	0.0899966	0.114707	0.133639	0.0608422	0.124578	0.0462266	0.562785	0.0962981	0.100248	0.549656	0.192997	0.158127	0.134477	0.427856	0.0748287	0.0783813	0.340066	0.66291	0.12688	0.116612	0.087221	0.0905603
147116420	0.792774	0.849958	0.0385441	0.830632	0.0400389	0.727581	0.135044	0.0607985	0.0374688	0.0300524	0.0291706	0.849721	0.246106	0.0870859	0.343331	0.0772727	0.922454	0.835568	0.176611	0.0316705	0.0312052	0.0321845	0.0821362	0.0220385	0.71331	0.463691	0.882643	0.032655	0.0673686	0.873667	0.833548	0.52317	0.0399553	0.912459	0.0201254	0.881124	0.0702334	0.89354	0.0625115	0.774359	0.0446275	0.0935737
147122315	0.619527	0.657275	0.0779031	0.624422	0.0779552	0.567671	0.0870917	0.0670363	0.0871932	0.0562368	0.0752577	0.610314	0.142136	0.308067	0.470555	0.0921568	0.636204	0.63326	0.331844	0.186378	0.0879537	0.0453865	0.185781	0.077474	0.583552	0.511199	0.750253	0.0713057	0.0994875	0.619534	0.402283	0.137335	0.161778	0.654394	0.0461668	0.792819	0.0862507	0.726712	0.123189	0.64789	0.0713643	0.126348
147104636	0.518595	0.57733	0.0542728	0.610543	0.0974534	0.621973	0.444743	0.0697137	0.029664	0.0722946	0.0390586	0.488342	0.12326	0.153561	0.266989	0.633294	0.638815	0.293117	0.449059	0.150699	0.0432181	0.119872	0.103234	0.125542	0.510915	0.443009	0.345925	0.12856	0.051174	0.693319	0.508419	0.307504	0.121907	0.581911	0.0409803	0.52388	0.206446	0.784061	0.308054	0.567919	0.0434697	0.226469
147108512	0.637954	0.835143	0.816224	0.637212	0.87984	0.832167	0.828904	0.799698	0.398997	0.107579	0.113459	0.775314	0.820763	0.833307	0.79576	0.794175	0.836417	0.788826	0.873107	0.839268	0.862554	0.845981	0.144459	0.141518	0.742851	0.862326	0.784581	0.854238	0.856588	0.847498	0.728895	0.693899	0.618733	0.842439	0.0793557	0.827784	0.783395	0.865095	0.653701	0.871833	0.1323	0.799836
147124687	0.536087	0.584489	0.179315	0.3714	0.117858	0.303475	0.151136	0.186569	0.143876	0.210213	0.200316	0.343163	0.210555	0.204565	0.348363	0.182046	0.560658	0.443413	0.12839	0.111924	0.145687	0.117156	0.115299	0.0830884	0.545875	0.384694	0.668876	0.151247	0.156667	0.330333	0.270878	0.181822	0.0470838	0.396403	0.139897	0.457396	0.211637	0.526165	0.150315	0.437717	0.153086	0.187986
147111120	0.0958802	0.0915453	0.0743495	0.0848692	0.048197	0.0984263	0.0588822	0.066158	0.0497976	0.0583304	0.0597865	0.0556507	0.0712721	0.0539954	0.0778962	0.1096	0.0775986	0.0735369	0.0609473	0.206717	0.0536037	0.0650814	0.0512202	0.067761	0.0753765	0.0528054	0.0963839	0.0991756	0.0784125	0.68497	0.0842688	0.0625471	0.0386794	0.0536678	0.0510329	0.0750129	0.0661866	0.475054	0.024893	0.111869	0.0654431	0.065226
