# Supplementary material for: Epigenetic silencing of ZIC4 unveils a potential tumor suppressor role in pediatric choroid plexus carcinoma
Source: Sci Rep. 2024 Sep 12;14:21293. doi: 10.1038/s41598-024-71188-7 (PMC11393135; doi:10.1038/s41598-024-71188-7)
Supplement: Supplementary file 3 — Supplementary Information 3. [file 41598_2024_71188_MOESM3_ESM.xlsx]

## Sheet: Sheet1
Primers	Sequence (5’-3’)	Annealingtemperature (°C)	product (bp)
ZIC4-Forward (expression)	ACAAACGAACTCACACAGGC	59	234
ZIC4-Reverse (expression)	TAGCCGAATCGTAGCCAGAG
Actin-Forward (expression)	CTGAAGTACCCCATCGAGCA	58	215
Actin-Reverse (expression)	GCCTGGATAGCAACGTACA
CpG180-Forward	TTTAGGGGGTTGAGATGTTTTAT	57	219
(Bisulfite sequencing)
CpG180-Reverse	AAATCCTAACCTACAAACAATAAC
(Bisulfite sequencing)
CpG43-Forward	TTGTTGGTTAAAGAAATAAAGGAGT	61	273
(Bisulfite sequencing)
CpG43-Reverse	CTACAAACCCTCTCAAAACCTAAAA
(Bisulfite sequencing)
CpG71-Forward	GGGGGTTATGGTGTTTAGAGTT	58	243
(Bisulfite sequencing)
CpG71-Reverse	AAAAACTTAACCCAACAACAATTC
(Bisulfite sequencing)
CpG210-Forward	TTTTGGGGTTGGTTAGAATAAATAA	61	197
(Bisulfite sequencing)
CpG210-Reverse	AATACCAACACCTTCCAAACTATTC
(Bisulfite sequencing)
