# Supplementary material for: Epigenetic silencing of ZIC4 unveils a potential tumor suppressor role in pediatric choroid plexus carcinoma
Source: Sci Rep. 2024 Sep 12;14:21293. doi: 10.1038/s41598-024-71188-7 (PMC11393135; doi:10.1038/s41598-024-71188-7)
Supplement: Supplementary file 4 — Supplementary Information 4. [file 41598_2024_71188_MOESM4_ESM.xlsx]

## Sheet: TF2DNA_computational
gene_symbol	gene_description	chromosome_name	upstream_source	organism
SRY	sex determining region Y	chrY	TF2DNA	Homo sapiens
SARDH	sarcosine dehydrogenase	chr9	TF2DNA	Homo sapiens
PRPF38B	pre-mRNA processing factor 38B	chr1	TF2DNA	Homo sapiens
RET	ret proto-oncogene	chr10	TF2DNA	Homo sapiens
SATB1	SATB homeobox 1	chr3	TF2DNA	Homo sapiens
EVA1A	eva-1 homolog A (C. elegans)	chr2	TF2DNA	Homo sapiens
PARD3B	par-3 family cell polarity regulator beta	chr2	TF2DNA	Homo sapiens
BCL9	B-cell CLL/lymphoma 9	chr1	TF2DNA	Homo sapiens
COMT	catechol-O-methyltransferase	chr22	TF2DNA	Homo sapiens
EDA2R	ectodysplasin A2 receptor	chrX	TF2DNA	Homo sapiens
ADCK4	aarF domain containing kinase 4	chr19	TF2DNA	Homo sapiens
TACR2	tachykinin receptor 2	chr10	TF2DNA	Homo sapiens
RALGDS	ral guanine nucleotide dissociation stimulator	chr9	TF2DNA	Homo sapiens
NCOA4	nuclear receptor coactivator 4	chr10	TF2DNA	Homo sapiens
STAC3	SH3 and cysteine rich domain 3	chr12	TF2DNA	Homo sapiens
C10orf105	chromosome 10 open reading frame 105	chr10	TF2DNA	Homo sapiens
ANGEL1	angel homolog 1 (Drosophila)	chr14	TF2DNA	Homo sapiens
MTMR1	myotubularin related protein 1	chrX	TF2DNA	Homo sapiens
NME8	NME/NM23 family member 8	chr7	TF2DNA	Homo sapiens
TCEAL1	transcription elongation factor A (SII)-like 1	chrX	TF2DNA	Homo sapiens
TENM3	teneurin transmembrane protein 3	chr4	TF2DNA	Homo sapiens
CBX5	chromobox homolog 5	chr12	TF2DNA	Homo sapiens
AK4	adenylate kinase 4	chr1	TF2DNA	Homo sapiens
ADAM2	ADAM metallopeptidase domain 2	chr8	TF2DNA	Homo sapiens
TXNDC2	thioredoxin domain containing 2 (spermatozoa)	chr18	TF2DNA	Homo sapiens
C3orf84	chromosome 3 open reading frame 84	chr3	TF2DNA	Homo sapiens
DNASE1L3	deoxyribonuclease I-like 3	chr3	TF2DNA	Homo sapiens
KRTAP10-4	keratin associated protein 10-4	chr21	TF2DNA	Homo sapiens
AJUBA	ajuba LIM protein	chr14	TF2DNA	Homo sapiens
GOLT1A	golgi transport 1A	chr1	TF2DNA	Homo sapiens
KRTAP10-1	keratin associated protein 10-1	chr21	TF2DNA	Homo sapiens
RTN1	reticulon 1	chr14	TF2DNA	Homo sapiens
NCOR1	nuclear receptor corepressor 1	chr17	TF2DNA	Homo sapiens
MRPS18B	mitochondrial ribosomal protein S18B	chr6	TF2DNA	Homo sapiens
IQCF3	IQ motif containing F3	chr3	TF2DNA	Homo sapiens
ANKDD1A	ankyrin repeat and death domain containing 1A	chr15	TF2DNA	Homo sapiens
EPG5	ectopic P-granules autophagy protein 5 homolog (C. elegans)	chr18	TF2DNA	Homo sapiens

## Sheet: Jolma_2013_experimental
gene_symbol	gene_description	chromosome_name	upstream_source	organism
BCAR1	breast cancer anti-estrogen resistance 1	chr16	Jolma 2013	Homo sapiens
DPY19L3	dpy-19-like 3 (C. elegans)	chr19	Jolma 2013	Homo sapiens
STXBP2	syntaxin binding protein 2	chr19	Jolma 2013	Homo sapiens
IL32	interleukin 32	chr16	Jolma 2013	Homo sapiens
C2orf88	chromosome 2 open reading frame 88	chr2	Jolma 2013	Homo sapiens
PGRMC1	progesterone receptor membrane component 1	chrX	Jolma 2013	Homo sapiens
MYO5C	myosin VC	chr15	Jolma 2013	Homo sapiens
ARFRP1	ADP-ribosylation factor related protein 1	chr20	Jolma 2013	Homo sapiens
MIS12	MIS12 kinetochore complex component	chr17	Jolma 2013	Homo sapiens
CHMP5	charged multivesicular body protein 5	chr9	Jolma 2013	Homo sapiens
KRTAP10-8	keratin associated protein 10-8	chr21	Jolma 2013	Homo sapiens
HPSE	heparanase	chr4	Jolma 2013	Homo sapiens
OXR1	oxidation resistance 1	chr8	Jolma 2013	Homo sapiens
SIRT3	sirtuin 3	chr11	Jolma 2013	Homo sapiens
DDO	D-aspartate oxidase	chr6	Jolma 2013	Homo sapiens
GFAP	glial fibrillary acidic protein	chr17	Jolma 2013	Homo sapiens
UBAP2L	ubiquitin associated protein 2-like	chr1	Jolma 2013	Homo sapiens
SH3BP1	SH3-domain binding protein 1	chr22	Jolma 2013	Homo sapiens
MADD	MAP-kinase activating death domain	chr11	Jolma 2013	Homo sapiens
GHR	growth hormone receptor	chr5	Jolma 2013	Homo sapiens
SGOL1	shugoshin-like 1 (S. pombe)	chr3	Jolma 2013	Homo sapiens
MDK	midkine (neurite growth-promoting factor 2)	chr11	Jolma 2013	Homo sapiens
TCOF1	Treacher Collins-Franceschetti syndrome 1	chr5	Jolma 2013	Homo sapiens
STARD13	StAR-related lipid transfer (START) domain containing 13	chr13	Jolma 2013	Homo sapiens
TRIM73	tripartite motif containing 73	chr7	Jolma 2013	Homo sapiens
CERS2	ceramide synthase 2	chr1	Jolma 2013	Homo sapiens
MFSD11	major facilitator superfamily domain containing 11	chr17	Jolma 2013	Homo sapiens
FIGNL1	fidgetin-like 1	chr7	Jolma 2013	Homo sapiens
TAL1	T-cell acute lymphocytic leukemia 1	chr1	Jolma 2013	Homo sapiens
EIF4E3	eukaryotic translation initiation factor 4E family member 3	chr3	Jolma 2013	Homo sapiens
SUN1	Sad1 and UNC84 domain containing 1	chr7	Jolma 2013	Homo sapiens
PAPOLA	poly(A) polymerase alpha	chr14	Jolma 2013	Homo sapiens
BDNF	brain-derived neurotrophic factor	chr11	Jolma 2013	Homo sapiens
DOCK3	dedicator of cytokinesis 3	chr3	Jolma 2013	Homo sapiens
CYGB	cytoglobin	chr17	Jolma 2013	Homo sapiens
ESR2	estrogen receptor 2 (ER beta)	chr14	Jolma 2013	Homo sapiens
CTHRC1	collagen triple helix repeat containing 1	chr8	Jolma 2013	Homo sapiens
ERG	v-ets avian erythroblastosis virus E26 oncogene homolog	chr21	Jolma 2013	Homo sapiens
BCAN	brevican	chr1	Jolma 2013	Homo sapiens
ARL13B	ADP-ribosylation factor-like 13B	chr3	Jolma 2013	Homo sapiens
TMCO4	transmembrane and coiled-coil domains 4	chr1	Jolma 2013	Homo sapiens
RNF145	ring finger protein 145	chr5	Jolma 2013	Homo sapiens
CD302	CD302 molecule	chr2	Jolma 2013	Homo sapiens
CUL2	cullin 2	chr10	Jolma 2013	Homo sapiens
E2F7	E2F transcription factor 7	chr12	Jolma 2013	Homo sapiens
NPEPL1	aminopeptidase-like 1	chr20	Jolma 2013	Homo sapiens
MRPL16	mitochondrial ribosomal protein L16	chr11	Jolma 2013	Homo sapiens
FOXP4	forkhead box P4	chr6	Jolma 2013	Homo sapiens
BANP	BTG3 associated nuclear protein	chr16	Jolma 2013	Homo sapiens
C3orf58	chromosome 3 open reading frame 58	chr3	Jolma 2013	Homo sapiens
MTIF3	mitochondrial translational initiation factor 3	chr13	Jolma 2013	Homo sapiens
ARMC4	armadillo repeat containing 4	chr10	Jolma 2013	Homo sapiens
CHD4	chromodomain helicase DNA binding protein 4	chr12	Jolma 2013	Homo sapiens
HGFAC	HGF activator	chr4	Jolma 2013	Homo sapiens
PHF19	PHD finger protein 19	chr9	Jolma 2013	Homo sapiens
KLHL13	kelch-like family member 13	chrX	Jolma 2013	Homo sapiens
APLP2	amyloid beta (A4) precursor-like protein 2	chr11	Jolma 2013	Homo sapiens
MED4	mediator complex subunit 4	chr13	Jolma 2013	Homo sapiens
ATXN2L	ataxin 2-like	chr16	Jolma 2013	Homo sapiens
EXOSC5	exosome component 5	chr19	Jolma 2013	Homo sapiens
GNAS	GNAS complex locus	chr20	Jolma 2013	Homo sapiens
MRGBP	MRG/MORF4L binding protein	chr20	Jolma 2013	Homo sapiens
GINM1	glycoprotein integral membrane 1	chr6	Jolma 2013	Homo sapiens
CIB4	calcium and integrin binding family member 4	chr2	Jolma 2013	Homo sapiens
HSPB1	heat shock 27kDa protein 1	chr7	Jolma 2013	Homo sapiens
CREB5	cAMP responsive element binding protein 5	chr7	Jolma 2013	Homo sapiens
GPSM3	G-protein signaling modulator 3	chr6	Jolma 2013	Homo sapiens
HELT	helt bHLH transcription factor	chr4	Jolma 2013	Homo sapiens
MAPK1IP1L	mitogen-activated protein kinase 1 interacting protein 1-like	chr14	Jolma 2013	Homo sapiens
GUK1	guanylate kinase 1	chr1	Jolma 2013	Homo sapiens
DDX31	DEAD (Asp-Glu-Ala-Asp) box polypeptide 31	chr9	Jolma 2013	Homo sapiens
ESRRG	estrogen-related receptor gamma	chr1	Jolma 2013	Homo sapiens
CPT1C	carnitine palmitoyltransferase 1C	chr19	Jolma 2013	Homo sapiens
ZNF555	zinc finger protein 555	chr19	Jolma 2013	Homo sapiens
TP73	tumor protein p73	chr1	Jolma 2013	Homo sapiens
PLP2	proteolipid protein 2 (colonic epithelium-enriched)	chrX	Jolma 2013	Homo sapiens
TESC	tescalcin	chr12	Jolma 2013	Homo sapiens
GP2	glycoprotein 2 (zymogen granule membrane)	chr16	Jolma 2013	Homo sapiens
DCAF4L1	DDB1 and CUL4 associated factor 4-like 1	chr4	Jolma 2013	Homo sapiens
FGF14	fibroblast growth factor 14	chr13	Jolma 2013	Homo sapiens
EFTUD2	elongation factor Tu GTP binding domain containing 2	chr17	Jolma 2013	Homo sapiens
NXNL2	nucleoredoxin-like 2	chr9	Jolma 2013	Homo sapiens
AZIN1	antizyme inhibitor 1	chr8	Jolma 2013	Homo sapiens
SLK	STE20-like kinase	chr10	Jolma 2013	Homo sapiens
LOC81691	exonuclease NEF-sp	chr16	Jolma 2013	Homo sapiens
BLCAP	bladder cancer associated protein	chr20	Jolma 2013	Homo sapiens
RGS2	regulator of G-protein signaling 2	chr1	Jolma 2013	Homo sapiens
PQBP1	polyglutamine binding protein 1	chrX	Jolma 2013	Homo sapiens
SFR1	SWI5-dependent homologous recombination repair protein 1	chr10	Jolma 2013	Homo sapiens
RPL36A-HNRNPH2	RPL36A-HNRNPH2 readthrough	chrX	Jolma 2013	Homo sapiens
KIF6	kinesin family member 6	chr6	Jolma 2013	Homo sapiens
LYNX1	Ly6/neurotoxin 1	chr8	Jolma 2013	Homo sapiens
HGC6.3	uncharacterized LOC100128124	chr6	Jolma 2013	Homo sapiens
GRAP2	GRB2-related adaptor protein 2	chr22	Jolma 2013	Homo sapiens
LRCH4	leucine-rich repeats and calponin homology (CH) domain containing 4	chr7	Jolma 2013	Homo sapiens
EHF	ets homologous factor	chr11	Jolma 2013	Homo sapiens
ENTPD1	ectonucleoside triphosphate diphosphohydrolase 1	chr10	Jolma 2013	Homo sapiens
ASS1	argininosuccinate synthase 1	chr9	Jolma 2013	Homo sapiens
DNASE1L2	deoxyribonuclease I-like 2	chr16	Jolma 2013	Homo sapiens
FDPS	farnesyl diphosphate synthase	chr1	Jolma 2013	Homo sapiens
SMIM1	small integral membrane protein 1 (Vel blood group)	chr1	Jolma 2013	Homo sapiens
PPIF	peptidylprolyl isomerase F	chr10	Jolma 2013	Homo sapiens
MESDC2	mesoderm development candidate 2	chr15	Jolma 2013	Homo sapiens
HOXC12	homeobox C12	chr12	Jolma 2013	Homo sapiens
NUP62	nucleoporin 62kDa	chr19	Jolma 2013	Homo sapiens
COMMD6	COMM domain containing 6	chr13	Jolma 2013	Homo sapiens
GDE1	glycerophosphodiester phosphodiesterase 1	chr16	Jolma 2013	Homo sapiens
CTSO	cathepsin O	chr4	Jolma 2013	Homo sapiens
PUSL1	pseudouridylate synthase-like 1	chr1	Jolma 2013	Homo sapiens
HIC1	hypermethylated in cancer 1	chr17	Jolma 2013	Homo sapiens
TMEM221	transmembrane protein 221	chr19	Jolma 2013	Homo sapiens
SFXN4	sideroflexin 4	chr10	Jolma 2013	Homo sapiens
HDAC5	histone deacetylase 5	chr17	Jolma 2013	Homo sapiens
HS2ST1	heparan sulfate 2-O-sulfotransferase 1	chr1	Jolma 2013	Homo sapiens
EIF1	eukaryotic translation initiation factor 1	chr17	Jolma 2013	Homo sapiens
CRIP2	cysteine-rich protein 2	chr14	Jolma 2013	Homo sapiens
BTBD7	BTB (POZ) domain containing 7	chr14	Jolma 2013	Homo sapiens
BTNL9	butyrophilin-like 9	chr5	Jolma 2013	Homo sapiens
ATF7IP	activating transcription factor 7 interacting protein	chr12	Jolma 2013	Homo sapiens
SNX9	sorting nexin 9	chr6	Jolma 2013	Homo sapiens
CAND2	cullin-associated and neddylation-dissociated 2 (putative)	chr3	Jolma 2013	Homo sapiens
DDR1	discoidin domain receptor tyrosine kinase 1	chr6	Jolma 2013	Homo sapiens
TBX5	T-box 5	chr12	Jolma 2013	Homo sapiens
TRMU	tRNA 5-methylaminomethyl-2-thiouridylate methyltransferase	chr22	Jolma 2013	Homo sapiens
ACOT11	acyl-CoA thioesterase 11	chr1	Jolma 2013	Homo sapiens
ADRA1A	adrenoceptor alpha 1A	chr8	Jolma 2013	Homo sapiens
LOC200726	hCG1657980	chr2	Jolma 2013	Homo sapiens
TULP1	tubby like protein 1	chr6	Jolma 2013	Homo sapiens
ZNF611	zinc finger protein 611	chr19	Jolma 2013	Homo sapiens
HMX3	H6 family homeobox 3	chr10	Jolma 2013	Homo sapiens
AGPAT9	1-acylglycerol-3-phosphate O-acyltransferase 9	chr4	Jolma 2013	Homo sapiens
ZNF568	zinc finger protein 568	chr19	Jolma 2013	Homo sapiens
UCKL1	uridine-cytidine kinase 1-like 1	chr20	Jolma 2013	Homo sapiens
TXLNG	taxilin gamma	chrX	Jolma 2013	Homo sapiens
C9orf163	chromosome 9 open reading frame 163	chr9	Jolma 2013	Homo sapiens
FRMD3	FERM domain containing 3	chr9	Jolma 2013	Homo sapiens
CDK11A	cyclin-dependent kinase 11A	chr1	Jolma 2013	Homo sapiens
C3orf55		chr3	Jolma 2013	Homo sapiens
MYNN	myoneurin	chr3	Jolma 2013	Homo sapiens
ZNF468	zinc finger protein 468	chr19	Jolma 2013	Homo sapiens
ACACB	acetyl-CoA carboxylase beta	chr12	Jolma 2013	Homo sapiens
OST4	oligosaccharyltransferase complex subunit 4 (non-catalytic)	chr2	Jolma 2013	Homo sapiens
STX2	syntaxin 2	chr12	Jolma 2013	Homo sapiens
RGMA	repulsive guidance molecule family member a	chr15	Jolma 2013	Homo sapiens
TMEM87B	transmembrane protein 87B	chr2	Jolma 2013	Homo sapiens
HAS1	hyaluronan synthase 1	chr19	Jolma 2013	Homo sapiens
TMEM249	transmembrane protein 249	chr8	Jolma 2013	Homo sapiens
AUH	AU RNA binding protein/enoyl-CoA hydratase	chr9	Jolma 2013	Homo sapiens
RARRES1	retinoic acid receptor responder (tazarotene induced) 1	chr3	Jolma 2013	Homo sapiens
NEK10	NIMA-related kinase 10	chr3	Jolma 2013	Homo sapiens
PDP1	pyruvate dehyrogenase phosphatase catalytic subunit 1	chr8	Jolma 2013	Homo sapiens
GPR33	G protein-coupled receptor 33 (gene/pseudogene)	chr14	Jolma 2013	Homo sapiens
BMF	Bcl2 modifying factor	chr15	Jolma 2013	Homo sapiens
TBX21	T-box 21	chr17	Jolma 2013	Homo sapiens
HOMER1	homer scaffolding protein 1	chr5	Jolma 2013	Homo sapiens
SMAD7	SMAD family member 7	chr18	Jolma 2013	Homo sapiens
VWC2	von Willebrand factor C domain containing 2	chr7	Jolma 2013	Homo sapiens
SPATA6L	spermatogenesis associated 6-like	chr9	Jolma 2013	Homo sapiens
PRPH	peripherin	chr12	Jolma 2013	Homo sapiens
PUF60	poly-U binding splicing factor 60KDa	chr8	Jolma 2013	Homo sapiens
VPS13A	vacuolar protein sorting 13 homolog A (S. cerevisiae)	chr9	Jolma 2013	Homo sapiens
SHROOM2	shroom family member 2	chrX	Jolma 2013	Homo sapiens
TUB	tubby bipartite transcription factor	chr11	Jolma 2013	Homo sapiens
C17orf89	chromosome 17 open reading frame 89	chr17	Jolma 2013	Homo sapiens
LHX9	LIM homeobox 9	chr1	Jolma 2013	Homo sapiens
YAF2	YY1 associated factor 2	chr12	Jolma 2013	Homo sapiens
TGFB1I1	transforming growth factor beta 1 induced transcript 1	chr16	Jolma 2013	Homo sapiens
NPBWR2	neuropeptides B/W receptor 2	chr20	Jolma 2013	Homo sapiens
FRMPD4	FERM and PDZ domain containing 4	chrX	Jolma 2013	Homo sapiens
ACOT7	acyl-CoA thioesterase 7	chr1	Jolma 2013	Homo sapiens
DLD	dihydrolipoamide dehydrogenase	chr7	Jolma 2013	Homo sapiens
SYP	synaptophysin	chrX	Jolma 2013	Homo sapiens
ABR	active BCR-related	chr17	Jolma 2013	Homo sapiens
CFAP74	cilia and flagella associated protein 74	chr1	Jolma 2013	Homo sapiens
G0S2	G0/G1 switch 2	chr1	Jolma 2013	Homo sapiens
SERINC4	serine incorporator 4	chr15	Jolma 2013	Homo sapiens
SCRT2	scratch family zinc finger 2	chr20	Jolma 2013	Homo sapiens
EZH2	enhancer of zeste 2 polycomb repressive complex 2 subunit	chr7	Jolma 2013	Homo sapiens
CTSZ	cathepsin Z	chr20	Jolma 2013	Homo sapiens
C14orf79	chromosome 14 open reading frame 79	chr14	Jolma 2013	Homo sapiens
SOCS5	suppressor of cytokine signaling 5	chr2	Jolma 2013	Homo sapiens
DUSP22	dual specificity phosphatase 22	chr6	Jolma 2013	Homo sapiens
GALNT5	polypeptide N-acetylgalactosaminyltransferase 5	chr2	Jolma 2013	Homo sapiens
IMMP2L	inner mitochondrial membrane peptidase subunit 2	chr7	Jolma 2013	Homo sapiens
ZNF607	zinc finger protein 607	chr19	Jolma 2013	Homo sapiens
DTWD1	DTW domain containing 1	chr15	Jolma 2013	Homo sapiens
SH3PXD2A	SH3 and PX domains 2A	chr10	Jolma 2013	Homo sapiens
RHBDF1	rhomboid 5 homolog 1 (Drosophila)	chr16	Jolma 2013	Homo sapiens
TP53BP2	tumor protein p53 binding protein 2	chr1	Jolma 2013	Homo sapiens
AMZ1	archaelysin family metallopeptidase 1	chr7	Jolma 2013	Homo sapiens
SYNGR1	synaptogyrin 1	chr22	Jolma 2013	Homo sapiens
AK4	adenylate kinase 4	chr1	Jolma 2013	Homo sapiens
ARNT	aryl hydrocarbon receptor nuclear translocator	chr1	Jolma 2013	Homo sapiens
DBNDD1	dysbindin (dystrobrevin binding protein 1) domain containing 1	chr16	Jolma 2013	Homo sapiens
ARRDC3	arrestin domain containing 3	chr5	Jolma 2013	Homo sapiens
HS3ST6	heparan sulfate (glucosamine) 3-O-sulfotransferase 6	chr16	Jolma 2013	Homo sapiens
GMPPA	GDP-mannose pyrophosphorylase A	chr2	Jolma 2013	Homo sapiens
RUSC1	RUN and SH3 domain containing 1	chr1	Jolma 2013	Homo sapiens
RPL17-C18orf32	RPL17-C18orf32 readthrough	chr18	Jolma 2013	Homo sapiens
HLCS	holocarboxylase synthetase (biotin-(proprionyl-CoA-carboxylase (ATP-hydrolysing)) ligase)	chr21	Jolma 2013	Homo sapiens
SNRNP25	small nuclear ribonucleoprotein 25kDa (U11/U12)	chr16	Jolma 2013	Homo sapiens
KHNYN	KH and NYN domain containing	chr14	Jolma 2013	Homo sapiens
DESI2	desumoylating isopeptidase 2	chr1	Jolma 2013	Homo sapiens
FAM124A	family with sequence similarity 124A	chr13	Jolma 2013	Homo sapiens
HES2	hes family bHLH transcription factor 2	chr1	Jolma 2013	Homo sapiens
SSTR2	somatostatin receptor 2	chr17	Jolma 2013	Homo sapiens
SOST	sclerostin	chr17	Jolma 2013	Homo sapiens
BSCL2	Berardinelli-Seip congenital lipodystrophy 2 (seipin)	chr11	Jolma 2013	Homo sapiens
PEX1	peroxisomal biogenesis factor 1	chr7	Jolma 2013	Homo sapiens
IRX2	iroquois homeobox 2	chr5	Jolma 2013	Homo sapiens
GLI3	GLI family zinc finger 3	chr7	Jolma 2013	Homo sapiens
DEPDC1	DEP domain containing 1	chr1	Jolma 2013	Homo sapiens
INTS12	integrator complex subunit 12	chr4	Jolma 2013	Homo sapiens
CHD5	chromodomain helicase DNA binding protein 5	chr1	Jolma 2013	Homo sapiens
MNX1	motor neuron and pancreas homeobox 1	chr7	Jolma 2013	Homo sapiens
FXYD1	FXYD domain containing ion transport regulator 1	chr19	Jolma 2013	Homo sapiens
CST9L	cystatin 9-like	chr20	Jolma 2013	Homo sapiens
GPR119	G protein-coupled receptor 119	chrX	Jolma 2013	Homo sapiens
LY75	lymphocyte antigen 75	chr2	Jolma 2013	Homo sapiens
PGM3	phosphoglucomutase 3	chr6	Jolma 2013	Homo sapiens
ETV5	ets variant 5	chr3	Jolma 2013	Homo sapiens
PPAP2A	phosphatidic acid phosphatase type 2A	chr5	Jolma 2013	Homo sapiens
SOS1	son of sevenless homolog 1 (Drosophila)	chr2	Jolma 2013	Homo sapiens
SOX2	SRY (sex determining region Y)-box 2	chr3	Jolma 2013	Homo sapiens
TNNC1	troponin C type 1 (slow)	chr3	Jolma 2013	Homo sapiens
AKT3	v-akt murine thymoma viral oncogene homolog 3	chr1	Jolma 2013	Homo sapiens
ASL	argininosuccinate lyase	chr7	Jolma 2013	Homo sapiens
TENM2	teneurin transmembrane protein 2	chr5	Jolma 2013	Homo sapiens
FAM124B	family with sequence similarity 124B	chr2	Jolma 2013	Homo sapiens
KIAA1614	KIAA1614	chr1	Jolma 2013	Homo sapiens
LITAF	lipopolysaccharide-induced TNF factor	chr16	Jolma 2013	Homo sapiens
DCAF4L2	DDB1 and CUL4 associated factor 4-like 2	chr8	Jolma 2013	Homo sapiens
C12orf80	chromosome 12 open reading frame 80	chr12	Jolma 2013	Homo sapiens
EPHB2	EPH receptor B2	chr1	Jolma 2013	Homo sapiens
EIF4B	eukaryotic translation initiation factor 4B	chr12	Jolma 2013	Homo sapiens
PNO1	partner of NOB1 homolog	chr2	Jolma 2013	Homo sapiens
TMEM74	transmembrane protein 74	chr8	Jolma 2013	Homo sapiens
C19orf57	chromosome 19 open reading frame 57	chr19	Jolma 2013	Homo sapiens
PDS5A	PDS5 cohesin associated factor A	chr4	Jolma 2013	Homo sapiens
TMEM101	transmembrane protein 101	chr17	Jolma 2013	Homo sapiens
FXYD5	FXYD domain containing ion transport regulator 5	chr19	Jolma 2013	Homo sapiens
PRR16	proline rich 16	chr5	Jolma 2013	Homo sapiens
NOD2	nucleotide-binding oligomerization domain containing 2	chr16	Jolma 2013	Homo sapiens
PRR35	proline rich 35	chr16	Jolma 2013	Homo sapiens
MRPS15	mitochondrial ribosomal protein S15	chr1	Jolma 2013	Homo sapiens
CLDN7	claudin 7	chr17	Jolma 2013	Homo sapiens
LRRC14	leucine rich repeat containing 14	chr8	Jolma 2013	Homo sapiens
FCHO1	FCH domain only 1	chr19	Jolma 2013	Homo sapiens
OTUD4	OTU deubiquitinase 4	chr4	Jolma 2013	Homo sapiens
VN1R4	vomeronasal 1 receptor 4	chr19	Jolma 2013	Homo sapiens
CCDC105	coiled-coil domain containing 105	chr19	Jolma 2013	Homo sapiens
NFRKB	nuclear factor related to kappaB binding protein	chr11	Jolma 2013	Homo sapiens
WBP1L	WW domain binding protein 1-like	chr10	Jolma 2013	Homo sapiens
PTK2B	protein tyrosine kinase 2 beta	chr8	Jolma 2013	Homo sapiens
TRAPPC6A	trafficking protein particle complex 6A	chr19	Jolma 2013	Homo sapiens
KIAA1804	mixed lineage kinase 4	chr1	Jolma 2013	Homo sapiens
GPR35	G protein-coupled receptor 35	chr2	Jolma 2013	Homo sapiens
DENND2D	DENN/MADD domain containing 2D	chr1	Jolma 2013	Homo sapiens
MX1	MX dynamin-like GTPase 1	chr21	Jolma 2013	Homo sapiens
ZNF547	zinc finger protein 547	chr19	Jolma 2013	Homo sapiens
DBH	dopamine beta-hydroxylase (dopamine beta-monooxygenase)	chr9	Jolma 2013	Homo sapiens
CCDC68	coiled-coil domain containing 68	chr18	Jolma 2013	Homo sapiens
WDR76	WD repeat domain 76	chr15	Jolma 2013	Homo sapiens
AIRE	autoimmune regulator	chr21	Jolma 2013	Homo sapiens
LCLAT1	lysocardiolipin acyltransferase 1	chr2	Jolma 2013	Homo sapiens
RDH8	retinol dehydrogenase 8 (all-trans)	chr19	Jolma 2013	Homo sapiens
NPTXR	neuronal pentraxin receptor	chr22	Jolma 2013	Homo sapiens
LOC101928093	uncharacterized LOC101928093	chr5	Jolma 2013	Homo sapiens
USP47	ubiquitin specific peptidase 47	chr11	Jolma 2013	Homo sapiens
CMTM3	CKLF-like MARVEL transmembrane domain containing 3	chr16	Jolma 2013	Homo sapiens
BTBD11	BTB (POZ) domain containing 11	chr12	Jolma 2013	Homo sapiens
NHLRC1	NHL repeat containing E3 ubiquitin protein ligase 1	chr6	Jolma 2013	Homo sapiens
IL17B	interleukin 17B	chr5	Jolma 2013	Homo sapiens
RHEBL1	Ras homolog enriched in brain like 1	chr12	Jolma 2013	Homo sapiens
HGSNAT	heparan-alpha-glucosaminide N-acetyltransferase	chr8	Jolma 2013	Homo sapiens
AGRN	agrin	chr1	Jolma 2013	Homo sapiens
ZNF658	zinc finger protein 658	chr9	Jolma 2013	Homo sapiens
LARS	leucyl-tRNA synthetase	chr5	Jolma 2013	Homo sapiens
CRAT	carnitine O-acetyltransferase	chr9	Jolma 2013	Homo sapiens
DAPP1	dual adaptor of phosphotyrosine and 3-phosphoinositides	chr4	Jolma 2013	Homo sapiens
TALDO1	transaldolase 1	chr11	Jolma 2013	Homo sapiens
ANGPTL2	angiopoietin-like 2	chr9	Jolma 2013	Homo sapiens
IRF6	interferon regulatory factor 6	chr1	Jolma 2013	Homo sapiens
TOX2	TOX high mobility group box family member 2	chr20	Jolma 2013	Homo sapiens
IRAK2	interleukin-1 receptor-associated kinase 2	chr3	Jolma 2013	Homo sapiens
TDRD7	tudor domain containing 7	chr9	Jolma 2013	Homo sapiens
RPAP1	RNA polymerase II associated protein 1	chr15	Jolma 2013	Homo sapiens
CMTR1	cap methyltransferase 1	chr6	Jolma 2013	Homo sapiens
TMEM187	transmembrane protein 187	chrX	Jolma 2013	Homo sapiens
SIX4	SIX homeobox 4	chr14	Jolma 2013	Homo sapiens
ATR	ATR serine/threonine kinase	chr3	Jolma 2013	Homo sapiens
SFMBT2	Scm-like with four mbt domains 2	chr10	Jolma 2013	Homo sapiens
TCF15	transcription factor 15 (basic helix-loop-helix)	chr20	Jolma 2013	Homo sapiens
WDR54	WD repeat domain 54	chr2	Jolma 2013	Homo sapiens
GAB2	GRB2-associated binding protein 2	chr11	Jolma 2013	Homo sapiens
SETX	senataxin	chr9	Jolma 2013	Homo sapiens
RUVBL2	RuvB-like AAA ATPase 2	chr19	Jolma 2013	Homo sapiens
VDAC3	voltage-dependent anion channel 3	chr8	Jolma 2013	Homo sapiens
FAIM2	Fas apoptotic inhibitory molecule 2	chr12	Jolma 2013	Homo sapiens
PCSK4	proprotein convertase subtilisin/kexin type 4	chr19	Jolma 2013	Homo sapiens
SGIP1	SH3-domain GRB2-like (endophilin) interacting protein 1	chr1	Jolma 2013	Homo sapiens
GRHL1	grainyhead-like transcription factor 1	chr2	Jolma 2013	Homo sapiens
LRP12	low density lipoprotein receptor-related protein 12	chr8	Jolma 2013	Homo sapiens
VSIG10	V-set and immunoglobulin domain containing 10	chr12	Jolma 2013	Homo sapiens
IRAK1BP1	interleukin-1 receptor-associated kinase 1 binding protein 1	chr6	Jolma 2013	Homo sapiens
C17orf59	chromosome 17 open reading frame 59	chr17	Jolma 2013	Homo sapiens
TMEM97	transmembrane protein 97	chr17	Jolma 2013	Homo sapiens
TAGLN	transgelin	chr11	Jolma 2013	Homo sapiens
STK39	serine threonine kinase 39	chr2	Jolma 2013	Homo sapiens
TPRN	taperin	chr9	Jolma 2013	Homo sapiens
MAGEA9B	melanoma antigen family A9B	chrX	Jolma 2013	Homo sapiens
NPB	neuropeptide B	chr17	Jolma 2013	Homo sapiens
FBXL13	F-box and leucine-rich repeat protein 13	chr7	Jolma 2013	Homo sapiens
DEPDC4	DEP domain containing 4	chr12	Jolma 2013	Homo sapiens
VEGFC	vascular endothelial growth factor C	chr4	Jolma 2013	Homo sapiens
PATL1	protein associated with topoisomerase II homolog 1 (yeast)	chr11	Jolma 2013	Homo sapiens
ANKRD39	ankyrin repeat domain 39	chr2	Jolma 2013	Homo sapiens
NUMBL	numb homolog (Drosophila)-like	chr19	Jolma 2013	Homo sapiens
VSX2	visual system homeobox 2	chr14	Jolma 2013	Homo sapiens
PBX2	pre-B-cell leukemia homeobox 2	chr6	Jolma 2013	Homo sapiens
MAPK7	mitogen-activated protein kinase 7	chr17	Jolma 2013	Homo sapiens
SCD	stearoyl-CoA desaturase (delta-9-desaturase)	chr10	Jolma 2013	Homo sapiens
C16orf74	chromosome 16 open reading frame 74	chr16	Jolma 2013	Homo sapiens
ANKRD49	ankyrin repeat domain 49	chr11	Jolma 2013	Homo sapiens
BTBD1	BTB (POZ) domain containing 1	chr15	Jolma 2013	Homo sapiens
HMOX1	heme oxygenase 1	chr22	Jolma 2013	Homo sapiens
DDAH2	dimethylarginine dimethylaminohydrolase 2	chr6	Jolma 2013	Homo sapiens
MED20	mediator complex subunit 20	chr6	Jolma 2013	Homo sapiens
PYURF	PIGY upstream reading frame	chr4	Jolma 2013	Homo sapiens
METTL25	methyltransferase like 25	chr12	Jolma 2013	Homo sapiens
STAG1	stromal antigen 1	chr3	Jolma 2013	Homo sapiens
ZNF467	zinc finger protein 467	chr7	Jolma 2013	Homo sapiens
CRHBP	corticotropin releasing hormone binding protein	chr5	Jolma 2013	Homo sapiens
ERAP2	endoplasmic reticulum aminopeptidase 2	chr5	Jolma 2013	Homo sapiens
C14orf169	chromosome 14 open reading frame 169	chr14	Jolma 2013	Homo sapiens
BCDIN3D	BCDIN3 domain containing	chr12	Jolma 2013	Homo sapiens
DHX29	DEAH (Asp-Glu-Ala-His) box polypeptide 29	chr5	Jolma 2013	Homo sapiens
NMUR1	neuromedin U receptor 1	chr2	Jolma 2013	Homo sapiens
ZNF511	zinc finger protein 511	chr10	Jolma 2013	Homo sapiens
ACTL6B	actin-like 6B	chr7	Jolma 2013	Homo sapiens
TIMM9	translocase of inner mitochondrial membrane 9 homolog (yeast)	chr14	Jolma 2013	Homo sapiens
TMEM215	transmembrane protein 215	chr9	Jolma 2013	Homo sapiens
EBP	emopamil binding protein (sterol isomerase)	chrX	Jolma 2013	Homo sapiens
TMEM258	transmembrane protein 258	chr11	Jolma 2013	Homo sapiens
BAHCC1	BAH domain and coiled-coil containing 1	chr17	Jolma 2013	Homo sapiens
RDH10	retinol dehydrogenase 10 (all-trans)	chr8	Jolma 2013	Homo sapiens
KL	klotho	chr13	Jolma 2013	Homo sapiens
TTC34	tetratricopeptide repeat domain 34	chr1	Jolma 2013	Homo sapiens
SIM1	single-minded family bHLH transcription factor 1	chr6	Jolma 2013	Homo sapiens
EPHB4	EPH receptor B4	chr7	Jolma 2013	Homo sapiens
RTTN	rotatin	chr18	Jolma 2013	Homo sapiens
TIGD2	tigger transposable element derived 2	chr4	Jolma 2013	Homo sapiens
TMEM191C	transmembrane protein 191C	chr22	Jolma 2013	Homo sapiens

## Sheet: TFBSDB 
Target name	Gene symbol	EntrezId	Synonyms	Chromosome	Strand	Location	TSS
acyl-CoA dehydrogenase short chain	ACADS	35	ACADS	chr12	+	121158570-121164070	121163570
actin alpha 1, skeletal muscle	ACTA1	58	ACTA1	chr1	-	229569343-229574843	229569843
AKT serine/threonine kinase 2	AKT2	208	AKT2	chr19	-	40790802-40796302	40791302
aldehyde dehydrogenase 3 family member A2	ALDH3A2	224	ALDH3A2	chr17	+	19547063-19552563	19552063
adenosine monophosphate deaminase 2	AMPD2	271	AMPD2	chr1	+	110157434-110168548	110168048
annexin A6	ANXA6	309	ANXA6	chr5	-	150536943-150542443	150537443
apoptotic peptidase activating factor 1	APAF1	317	APAF1	chr12	+	99034077-99039577	99039077
Rho GTPase activating protein 4	ARHGAP4	393	ARHGAP4	chrX	-	153191214-153196714	153191714
argininosuccinate lyase	ASL	435	ASL	chr7	+	65535775-65541333	65540833
serpin family C member 1	SERPINC1	462	SERPINC1	chr1	-	173886016-173891516	173886516
ATPase plasma membrane Ca2+ transporting 4	ATP2B4	493	ATP2B4	chr1	+	203590914-203596414	203595914
ATP synthase peripheral stalk-membrane subunit b	ATP5PB	515	ATP5F1	chr1	+	111986742-111992242	111991742
Bardet-Biedl syndrome 2	BBS2	583	BBS2	chr16	-	56553508-56559008	56554008
BCL2 interacting killer	BIK	638	BIK	chr22	+	43501753-43507253	43506753
calcitonin related polypeptide alpha	CALCA	796	CALCA	chr11	-	14993332-14998832	14993832
caspase 6	CASP6	839	CASP6	chr4	-	110624129-110629629	110624629
kynurenine aminotransferase 1	KYAT1	883	CCBL1	chr9	-	131643854-131649354	131644354
cyclin C	CCNC	892	CCNC	chr6	-	100016190-100021690	100016690
cell division cycle 34, ubiqiutin conjugating enzyme	CDC34	997	CDC34	chr19	+	526732-532232	531732
CCAAT enhancer binding protein gamma	CEBPG	1054	CEBPG	chr19	+	33859574-33865929	33865429
forkhead box N3	FOXN3	1112	FOXN3	chr14	-	90084994-90090494	90085494
cholinergic receptor muscarinic 1	CHRM1	1128	CHRM1	chr11	-	62688512-62694012	62689012
creatine kinase, M-type	CKM	1158	CKM	chr19	-	45825735-45831235	45826235
ATP binding cassette subfamily C member 2	ABCC2	1244	ABCC2	chr10	+	101537462-101542962	101542462
collagen type VII alpha 1 chain	COL7A1	1294	COL7A1	chr3	-	48632093-48637593	48632593
collagen type IX alpha 3 chain	COL9A3	1299	COL9A3	chr20	+	61443413-61448913	61448413
collagen type XVI alpha 1 chain	COL16A1	1307	COL16A1	chr1	-	32169268-32174768	32169768
collagen type XVII alpha 1 chain	COL17A1	1308	COL17A1	chr10	-	105845138-105850638	105845638
crystallin beta A2	CRYBA2	1412	CRYBA2	chr2	-	219857627-219863127	219858127
C-terminal Src kinase	CSK	1445	CSK	chr15	+	75069424-75074924	75074424
cystatin B	CSTB	1476	CSTB	chr21	-	45195756-45201256	45196256
cut like homeobox 1	CUX1	1523	CUX1	chr7	+	101454183-101461381	101460881
cytochrome b-245 alpha chain	CYBA	1535	CYBA	chr16	-	88716992-88722492	88717492
DEAD-box helicase 3 X-linked	DDX3X	1654	DDX3X	chrX	+	41187650-41193150	41192650
distal-less homeobox 4	DLX4	1748	DLX4	chr17	+	48041561-48050629	48050129
doublesex and mab-3 related transcription factor 1	DMRT1	1761	DMRT1	chr9	+	836689-842189	841689
desmoplakin	DSP	1832	DSP	chr6	+	7536869-7542369	7541869
eukaryotic translation initiation factor 4E binding protein 1	EIF4EBP1	1978	EIF4EBP1	chr8	+	37883019-37888519	37888019
endonuclease G	ENDOG	2021	ENDOG	chr9	+	131575778-131581278	131580778
erythrocyte membrane protein band 4.1 like 2	EPB41L2	2037	EPB41L2	chr6	-	131383962-131389462	131384462
ETS variant transcription factor 4	ETV4	2118	ETV4	chr17	-	41622805-41628800	41623305
ETS variant transcription factor 5	ETV5	2119	ETV5	chr3	-	185826401-185831901	185826901
envoplakin	EVPL	2125	EVPL	chr17	-	74023007-74028507	74023507
acyl-CoA synthetase long chain family member 1	ACSL1	2180	ACSL1	chr4	-	185746715-185752215	185747215
fatty acid synthase	FASN	2194	FASN	chr17	-	80055606-80061106	80056106
EGF containing fibulin extracellular matrix protein 1	EFEMP1	2202	EFEMP1	chr2	-	56150798-56156298	56151298
ferredoxin 1	FDX1	2230	FDX1	chr11	+	110295660-110301160	110300660
FYN proto-oncogene, Src family tyrosine kinase	FYN	2534	FYN	chr6	-	112194155-112199655	112194655
growth arrest specific 2	GAS2	2620	GAS2	chr11	+	22683159-22690153	22689653
GATA binding protein 1	GATA1	2623	GATA1	chrX	+	48639981-48645481	48644981
GATA binding protein 2	GATA2	2624	GATA2	chr3	-	128206264-128217030	128206764
growth factor independent 1 transcriptional repressor	GFI1	2672	GFI1	chr1	-	92948856-92957433	92949356
beta-1,4-galactosyltransferase 1	B4GALT1	2683	B4GALT1	chr9	-	33166856-33172356	33167356
glutamate dehydrogenase 1	GLUD1	2746	GLUD1	chr10	-	88854276-88859776	88854776
C-C motif chemokine receptor 10	CCR10	2826	CCR10	chr17	-	40833345-40838845	40833845
glutamic--pyruvic transaminase	GPT	2875	GPT	chr8	+	145724464-145729964	145729464
glutamate ionotropic receptor delta type subunit 1	GRID1	2894	GRID1	chr10	-	88125750-88131250	88126250
glutamate ionotropic receptor kainate type subunit 3	GRIK3	2899	GRIK3	chr1	-	37499344-37504844	37499844
glutamate ionotropic receptor NMDA type subunit associated protein 1	GRINA	2907	GRINA	chr8	+	145059225-145064725	145064225
guanylate cyclase 2C	GUCY2C	2984	GUCY2C	chr12	-	14849019-14854519	14849519
H1.0 linker histone	H1-0	3005	H1F0	chr22	+	38196113-38201613	38201113
hydroxyacylglutathione hydrolase	HAGH	3029	HAGH	chr16	-	1876695-1882195	1877195
high density lipoprotein binding protein	HDLBP	3069	HDLBP	chr2	-	242254615-242260115	242255115
HIVEP zinc finger 1	HIVEP1	3096	HIVEP1	chr6	+	12007723-12013223	12012723
solute carrier family 29 member 2	SLC29A2	3177	SLC29A2	chr11	-	66138791-66144291	66139291
heterogeneous nuclear ribonucleoprotein L	HNRNPL	3191	HNRNPL	chr19	-	39340117-39347979	39340617
ES cell expressed Ras	ERAS	3266	ERAS	chrX	+	48679922-48685422	48684922
inhibitor of DNA binding 2	ID2	3398	ID2	chr2	+	8817112-8822612	8822112
insulin like growth factor binding protein 1	IGFBP1	3484	IGFBP1	chr7	+	45922958-45928458	45927958
interleukin 6 receptor	IL6R	3570	IL6R	chr1	+	154372668-154378168	154377668
interleukin 11	IL11	3589	IL11	chr19	-	55881331-55886831	55881831
inositol 1,4,5-trisphosphate receptor type 1	ITPR1	3708	ITPR1	chr3	+	4530031-4535531	4535031
potassium inwardly rectifying channel subfamily J member 3	KCNJ3	3760	KCNJ3	chr2	+	155550092-155555592	155555092
potassium voltage-gated channel subfamily Q member 1	KCNQ1	3784	KCNQ1	chr11	+	2461220-2466720	2466220
leptin receptor	LEPR	3953	LEPR	chr1	+	65881334-65886834	65886334
LIM domain kinase 1	LIMK1	3984	LIMK1	chr7	+	73493106-73498606	73498106
leucyl and cystinyl aminopeptidase	LNPEP	4012	LNPEP	chr5	+	96266345-96271845	96271345
lysyl oxidase like 1	LOXL1	4016	LOXL1	chr15	+	74213788-74219288	74218788
latent transforming growth factor beta binding protein 3	LTBP3	4054	LTBP3	chr11	-	65325199-65330699	65325699
lymphotoxin beta receptor	LTBR	4055	LTBR	chr12	+	6479533-6485033	6484533
matrix metallopeptidase 2	MMP2	4313	MMP2	chr16	+	55508080-55515973	55515473
matrix metallopeptidase 15	MMP15	4324	MMP15	chr16	+	58054281-58059781	58059281
metallothionein 1F	MT1F	4494	MT1F	chr16	+	56686854-56692354	56691854
mucin 2, oligomeric mucus/gel-forming	MUC2	4583	MUC2	chr11	+	1069874-1075374	1074874
growth arrest and DNA damage inducible beta	GADD45B	4616	GADD45B	chr19	+	2471122-2476622	2476122
myogenin	MYOG	4656	MYOG	chr1	-	203054666-203060166	203055166
septin 2	SEPTIN2	4735	SEPT2	chr2	+	242249722-242255780	242255280
NF2, moesin-ezrin-radixin like (MERLIN) tumor suppressor	NF2	4771	NF2	chr22	+	29994544-30000044	29999544
nuclear factor kappa B subunit 2	NFKB2	4791	NFKB2	chr10	+	104149336-104155931	104155431
nuclear transcription factor Y subunit gamma	NFYC	4802	NFYC	chr1	+	41152241-41158179	41157679
nescient helix-loop-helix 2	NHLH2	4808	NHLH2	chr1	-	116382833-116388747	116383333
solute carrier family 11 member 2	SLC11A2	4891	SLC11A2	chr12	-	51419424-51427058	51419924
ornithine aminotransferase	OAT	4942	OAT	chr10	-	126107045-126112545	126107545
OCA2 melanosomal transmembrane protein	OCA2	4948	OCA2	chr15	-	28343958-28349458	28344458
origin recognition complex subunit 2	ORC2	4999	ORC2	chr2	-	201827924-201833424	201828424
paired box 3	PAX3	5077	PAX3	chr2	-	223163215-223168715	223163715
pterin-4 alpha-carbinolamine dehydratase 1	PCBD1	5092	PCBD1	chr10	-	72648041-72653541	72648541
protocadherin 8	PCDH8	5100	PCDH8	chr13	-	53422275-53427775	53422775
platelet and endothelial cell adhesion molecule 1	PECAM1	5175	PECAM1	chr17	-	62406583-62412083	62407083
phospholipase C beta 2	PLCB2	5330	PLCB2	chr15	-	40599674-40605174	40600174
phenylethanolamine N-methyltransferase	PNMT	5409	PNMT	chr17	+	37819705-37825205	37824705
DNA polymerase eta	POLH	5429	POLH	chr6	+	43538877-43544377	43543877
POU class 3 homeobox 1	POU3F1	5453	POU3F1	chr1	-	38511950-38517450	38512450
protein phosphatase 2 scaffold subunit Aalpha	PPP2R1A	5518	PPP2R1A	chr19	+	52688054-52693554	52693054
recombination activating 2	RAG2	5897	RAG2	chr11	-	36619329-36624829	36619829
regulatory factor X3	RFX3	5991	RFX3	chr9	-	3525483-3530983	3525983
ribosomal protein L7a	RPL7A	6130	RPL7A	chr9	+	136210068-136215568	136215068
ribosomal protein L18a	RPL18A	6142	RPL18A	chr19	+	17965686-17971186	17970686
ribosomal protein S21	RPS21	6227	RPS21	chr20	+	60957120-60962620	60962120
RRAD, Ras related glycolysis inhibitor and calcium channel regulator	RRAD	6236	RRAD	chr16	-	66958939-66964439	66959439
rhotekin	RTKN	6242	RTKN	chr2	-	74667210-74674060	74667710
S100 calcium binding protein A3	S100A3	6274	S100A3	chr1	-	153521234-153526734	153521734
S100 calcium binding protein A4	S100A4	6275	S100A4	chr1	-	153517782-153523282	153518282
ataxin 1	ATXN1	6310	ATXN1	chr6	-	16761221-16766721	16761721
sodium channel epithelial 1 subunit alpha	SCNN1A	6337	SCNN1A	chr12	-	6483890-6491523	6484390
sex hormone binding globulin	SHBG	6462	SHBG	chr17	+	7528452-7533952	7533452
secretory leukocyte peptidase inhibitor	SLPI	6590	SLPI	chr20	-	43882706-43888206	43883206
small nuclear RNA activating complex polypeptide 4	SNAPC4	6621	SNAPC4	chr9	-	139292389-139297889	139292889
sorbitol dehydrogenase	SORD	6652	SORD	chr15	+	45310301-45315801	45315301
sperm associated antigen 4	SPAG4	6676	SPAG4	chr20	+	34198808-34204308	34203808
SPG7 matrix AAA peptidase subunit, paraplegin	SPG7	6687	SPG7	chr16	+	89569804-89575304	89574804
Spi-B transcription factor	SPIB	6689	SPIB	chr19	+	50917194-50922694	50922194
ELOVL fatty acid elongase 4	ELOVL4	6785	ELOVL4	chr6	-	80656815-80662315	80657315
mediator complex subunit 22	MED22	6837	MED22	chr9	-	136214472-136219972	136214972
tachykinin receptor 1	TACR1	6869	TACR1	chr2	-	75426145-75431645	75426645
zinc finger protein 354A	ZNF354A	6940	ZNF354A	chr5	-	178157203-178162703	178157703
MAX dimerization protein MLX	MLX	6945	MLX	chr17	+	40714077-40719577	40719077
TIMP metallopeptidase inhibitor 4	TIMP4	7079	TIMP4	chr3	-	12200351-12205851	12200851
C-type lectin domain family 3 member B	CLEC3B	7123	CLEC3B	chr3	+	45062758-45068258	45067758
troponin I2, fast skeletal type	TNNI2	7136	TNNI2	chr11	+	1855232-1861931	1861431
tropomyosin 3	TPM3	7170	TPM3	chr1	-	154164109-154169609	154164609
nuclear receptor subfamily 2 group C member 1	NR2C1	7181	NR2C1	chr12	-	95466904-95472404	95467404
histone cell cycle regulator	HIRA	7290	HIRA	chr22	-	19418719-19424219	19419219
TYRO3 protein tyrosine kinase	TYRO3	7301	TYRO3	chr15	+	41846219-41851719	41851219
ubiquitin conjugating enzyme E2 H	UBE2H	7328	UBE2H	chr7	-	129592283-129597800	129592783
ubiquitin conjugating enzyme E2 I	UBE2I	7329	UBE2I	chr16	+	1354153-1360127	1359627
upstream binding transcription factor	UBTF	7343	UBTF	chr17	-	42296541-42303250	42297041
VGF nerve growth factor inducible	VGF	7425	VGF	chr7	-	100808352-100813852	100808852
Wnt family member 3	WNT3	7473	WNT3	chr17	-	44895582-44901082	44896082
Wnt family member 11	WNT11	7481	WNT11	chr11	-	75917074-75922574	75917574
zinc finger protein 135	ZNF135	7694	ZNF135	chr19	+	58565606-58571106	58570606
zinc finger protein 205	ZNF205	7755	ZNF205	chr16	+	3157562-3163062	3162562
frizzled class receptor 5	FZD5	7855	FZD5	chr2	-	208633643-208639143	208634143
receptor accessory protein 5	REEP5	7905	REEP5	chr5	-	112257531-112263031	112258031
hydroxysteroid 17-beta dehydrogenase 8	HSD17B8	7923	HSD17B8	chr6	+	33167413-33172913	33172413
prostate stem cell antigen	PSCA	8000	PSCA	chr8	+	143756873-143762373	143761873
coilin	COIL	8161	COIL	chr17	-	55037911-55043411	55038411
splicing factor 3a subunit 2	SF3A2	8175	SF3A2	chr19	+	2231815-2237315	2236815
DiGeorge syndrome critical region gene 6	DGCR6	8214	DGCR6	chr22	+	18888735-18894235	18893735
H2A clustered histone 4	H2AC4	8335		chr6	-	26033296-26038796	26033796
H3 clustered histone 2	H3C2	8358		chr6	-	26031788-26037288	26032288
H4 clustered histone 2	H4C2	8366		chr6	-	26026980-26032480	26027480
KLF transcription factor 11	KLF11	8462	KLF11	chr2	+	10178681-10184871	10184371
contactin associated protein 1	CNTNAP1	8506	CNTNAP1	chr17	+	40829631-40835131	40834631
carbohydrate sulfotransferase 1	CHST1	8534	CHST1	chr11	-	45686706-45692206	45687206
titin-cap	TCAP	8557	TCAP	chr17	+	37816598-37822098	37821598
dynein axonemal heavy chain 17	DNAH17	8632	DNAH17	chr17	-	76572976-76578476	76573476
SS nuclear autoantigen 1	SSNA1	8636	SSNA1	chr9	+	140078053-140083553	140083053
eukaryotic translation initiation factor 4E binding protein 3	EIF4EBP3	8637	EIF4EBP3	chr5	+	139922250-139927750	139927250
eukaryotic translation initiation factor 4 gamma 3	EIF4G3	8672	EIF4G3	chr1	-	21500751-21508381	21501251
hyaluronidase 2	HYAL2	8692	HYAL2	chr3	-	50359781-50365281	50360281
receptor interacting serine/threonine kinase 2	RIPK2	8767	RIPK2	chr8	+	90764974-90770474	90769974
sialic acid binding Ig like lectin 5	SIGLEC5	8778	SIGLEC5	chr19	-	52133227-52138727	52133727
ubiquitin conjugating enzyme E2 M	UBE2M	9040	UBE2M	chr19	-	59069843-59075343	59070343
proline-serine-threonine phosphatase interacting protein 1	PSTPIP1	9051	PSTPIP1	chr15	+	77282464-77287964	77287464
thymosin beta 10	TMSB10	9168	TMSB10	chr2	+	85127762-85133262	85132762
VAMP associated protein A	VAPA	9218	VAPA	chr18	+	9908954-9914454	9913954
RAB9A, member RAS oncogene family	RAB9A	9367	RAB9A	chrX	+	13702239-13707739	13707239
phospholipase A2 activating protein	PLAA	9373	PLAA	chr9	-	26946968-26952468	26947468
macroH2A.1 histone	MACROH2A1	9555	H2AFY	chr5	-	134734428-134740577	134734928
chromodomain helicase DNA binding protein 1 like	CHD1L	9557	CHD1L	chr1	+	146709290-146714790	146714290
nuclear receptor corepressor 2	NCOR2	9612	NCOR2	chr12	-	125051510-125057010	125052010
cadherin EGF LAG seven-pass G-type receptor 1	CELSR1	9620	CELSR1	chr22	-	46932567-46938067	46933067
ISG15 ubiquitin like modifier	ISG15	9636	ISG15	chr1	+	943846-949346	948846
mortality factor 4 like 2	MORF4L2	9643	MORF4L2	chrX	-	102941246-102948086	102941746
ADAMTS like 2	ADAMTSL2	9719	ADAMTSL2	chr9	+	136392285-136400474	136399974
zinc finger protein 646	ZNF646	9726	ZNF646	chr16	+	31080742-31086242	31085742
KIAA0232	KIAA0232	9778	KIAA0232	chr4	+	6779458-6784958	6784458
cap binding complex dependent translation initiation factor	CTIF	9811	CTIF	chr18	+	46060426-46065926	46065426
leucine carboxyl methyltransferase 2	LCMT2	9836	LCMT2	chr15	-	43622320-43627820	43622820
leucine rich repeats and immunoglobulin like domains 2	LRIG2	9860	LRIG2	chr1	+	113610830-113616330	113615830
proteasome 26S subunit, non-ATPase 6	PSMD6	9861	PSMD6	chr3	-	64008648-64014686	64009148
poly(A) specific ribonuclease subunit PAN2	PAN2	9924	PAN2	chr12	-	56727033-56732837	56727533
solute carrier family 23 member 1	SLC23A1	9963	SLC23A1	chr5	-	138718539-138724039	138719039
steroid receptor RNA activator 1	SRA1	10011	SRA1	chr5	-	139936541-139942678	139937041
SH2B adaptor protein 3	SH2B3	10019	SH2B3	chr12	+	111838751-111844251	111843751
tumor suppressing subtransferable candidate 4	TSSC4	10078	TSSC4	chr11	+	2418522-2424022	2423522
optineurin	OPTN	10133	OPTN	chr10	+	13137081-13142581	13142081
mitochondrial ribosomal protein S31	MRPS31	10240	MRPS31	chr13	-	41344847-41350347	41345347
small nuclear RNA activating complex polypeptide 5	SNAPC5	10302	SNAPC5	chr15	-	66789646-66795146	66790146
cyclin O	CCNO	10309	CCNO	chr5	-	54529008-54534508	54529508
interferon regulatory factor 9	IRF9	10379	IRF9	chr14	+	24625421-24630921	24630421
tubulin beta 3 class III	TUBB3	10381	TUBB3	chr16	+	89983416-89990186	89989686
insulin like growth factor 2 mRNA binding protein 3	IGF2BP3	10643	IGF2BP3	chr7	-	23509495-23514995	23509995
CCCTC-binding factor	CTCF	10664	CTCF	chr16	+	67591309-67596809	67596309
cell growth regulator with ring finger domain 1	CGRRF1	10668	CGRRF1	chr14	+	54971586-54977086	54976586
transducer of ERBB2, 2	TOB2	10766	TOB2	chr22	-	41842527-41848027	41843027
solute carrier family 27 member 2	SLC27A2	11001	SLC27A2	chr15	+	50469392-50474892	50474392
ArfGAP with dual PH domains 1	ADAP1	11033	ADAP1	chr7	-	993789-999289	994289
Pim-2 proto-oncogene, serine/threonine kinase	PIM2	11040	PIM2	chrX	-	48775913-48781413	48776413
calpain 10	CAPN10	11132	CAPN10	chr2	+	241521132-241526632	241526132
phospholipase A and acyltransferase 3	PLAAT3	11145	PLA2G16	chr11	-	63381409-63386941	63381909
WD repeat domain 6	WDR6	11180	WDR6	chr3	+	49039636-49045136	49044636
zinc fingers and homeoboxes 1	ZHX1	11244	ZHX1	chr8	-	124286227-124291727	124286727
tumor suppressor 2, mitochondrial calcium regulator	TUSC2	11334	TUSC2	chr3	-	50365168-50370668	50365668
metal response element binding transcription factor 2	MTF2	22823	MTF2	chr1	+	93539791-93545291	93544791
caspase recruitment domain family member 8	CARD8	22900	CARD8	chr19	-	48758703-48764203	48759203
EFR3 homolog B	EFR3B	22979	EFR3B	chr2	+	25259972-25265472	25264972
FCH and mu domain containing endocytic adaptor 1	FCHO1	23149	FCHO1	chr19	+	17853526-17862785	17862285
abraxas 2, BRISC complex subunit	ABRAXAS2	23172	FAM175B	chr10	+	126485353-126490853	126490353
TBC1 domain family member 1	TBC1D1	23216	TBC1D1	chr4	+	37887704-37893204	37892704
zinc finger RNA binding protein 2	ZFR2	23217	ZFR2	chr19	-	3868527-3874027	3869027
adhesion G protein-coupled receptor L3	ADGRL3	23284	LPHN3	chr4	+	62357838-62363338	62362838
ATP/GTP binding carboxypeptidase 1	AGTPBP1	23287	AGTPBP1	chr9	-	88356444-88361944	88356944
interactor of little elongation complex ELL subunit 1	ICE1	23379	KIAA0947	chr5	+	5417785-5423285	5422785
tudor domain containing 7	TDRD7	23424	TDRD7	chr9	+	100169301-100174801	100174301
ras homolog family member Q	RHOQ	23433	RHOQ	chr2	+	46764866-46770366	46769866
glycine C-acetyltransferase	GCAT	23464	GCAT	chr22	+	38198911-38204411	38203911
RUN and SH3 domain containing 1	RUSC1	23623	RUSC1	chr1	+	155285639-155294717	155294217
oxysterol binding protein 2	OSBP2	23762	OSBP2	chr22	+	31085792-31091292	31090792
pre-mRNA processing factor 40 homolog B	PRPF40B	25766	PRPF40B	chr12	+	50012196-50017696	50017196
glutaminyl-peptide cyclotransferase	QPCT	25797	QPCT	chr2	+	37566752-37572252	37571752
SAM pointed domain containing ETS transcription factor	SPDEF	25803	SPDEF	chr6	-	34523610-34529110	34524110
whirlin	WHRN	25861	DFNB31	chr9	-	117264995-117272736	117265495
zinc finger protein 385A	ZNF385A	25946	ZNF385A	chr12	-	54784583-54790083	54785083
pleckstrin homology and RhoGEF domain containing G3	PLEKHG3	26030	PLEKHG3	chr14	+	65166192-65171692	65171192
chromodomain helicase DNA binding protein 5	CHD5	26038	CHD5	chr1	-	6239694-6245194	6240194
intraflagellar transport 172	IFT172	26160	IFT172	chr2	-	27712071-27717571	27712571
glucocorticoid modulatory element binding protein 2	GMEB2	26205	GMEB2	chr20	-	62257881-62263381	62258381
F-box protein 4	FBXO4	26272	FBXO4	chr5	+	41920355-41925855	41925355
sacsin molecular chaperone	SACS	26278	SACS	chr13	-	24007341-24012841	24007841
cyclin and CBS domain divalent metal cation transport mediator 4	CNNM4	26504	CNNM4	chr2	+	97421638-97427138	97426638
ring finger protein 11	RNF11	26994	RNF11	chr1	+	51696944-51702444	51701944
charged multivesicular body protein 2A	CHMP2A	27243	CHMP2A	chr19	-	59065855-59071486	59066355
sphingomyelin phosphodiesterase acid like 3B	SMPDL3B	27293	SMPDL3B	chr1	+	28256503-28262003	28261503
CGRP receptor component	CRCP	27297	CRCP	chr7	+	65574804-65580304	65579804
FLVCR heme transporter 1	FLVCR1	28982	FLVCR1	chr1	+	213026596-213032096	213031596
KLF transcription factor 15	KLF15	28999	KLF15	chr3	-	126075736-126081236	126076236
ubiquitin like with PHD and ring finger domains 1	UHRF1	29128		chr19	+	4904509-4911065	4910565
transcription factor CP2 like 1	TFCP2L1	29842	TFCP2L1	chr2	-	122042278-122047778	122042778
anaphase promoting complex subunit 2	ANAPC2	29882	ANAPC2	chr9	-	140082557-140088057	140083057
protein kinase N3	PKN3	29941	PKN3	chr9	+	131459801-131465301	131464801
fascin actin-bundling protein 3	FSCN3	29999	FSCN3	chr7	+	127228688-127234188	127233688
phospholipase A2 group IIE	PLA2G2E	30814	PLA2G2E	chr1	-	20249610-20255110	20250110
claudin 20	CLDN20	49861	CLDN20	chr6	+	155580146-155585646	155585146
Rho guanine nucleotide exchange factor 3	ARHGEF3	50650	ARHGEF3	chr3	-	57112836-57118336	57113336
ArfGAP with SH3 domain, ankyrin repeat and PH domain 1	ASAP1	50807	ASAP1	chr8	-	131455406-131460906	131455906
mediator of cell motility 1	MEMO1	51072	MEMO1	chr2	-	32235198-32240698	32235698
mitochondrial ribosomal protein L4	MRPL4	51073	MRPL4	chr19	+	10357639-10363139	10362639
chromosome 3 open reading frame 18	C3orf18	51161	C3orf18	chr3	-	50604723-50613458	50605223
lymphoid enhancer binding factor 1	LEF1	51176	LEF1	chr4	-	109087453-109095112	109087953
dicarbonyl and L-xylulose reductase	DCXR	51181	DCXR	chr17	-	79995073-80000573	79995573
HemK methyltransferase family member 1	HEMK1	51409	HEMK1	chr3	+	50601908-50607408	50606908
angiomotin like 2	AMOTL2	51421	AMOTL2	chr3	-	134092906-134098406	134093406
doublecortin domain containing 2	DCDC2	51473	DCDC2	chr6	-	24383020-24388520	24383520
3-hydroxyacyl-CoA dehydratase 3	HACD3	51495	PTPLAD1	chr15	+	65817826-65823326	65822826
interleukin 23 subunit alpha	IL23A	51561	IL23A	chr12	+	56727662-56733162	56732662
KLF transcription factor 13	KLF13	51621	KLF13	chr15	+	31614082-31619582	31619082
DnaJ heat shock protein family (Hsp40) member B11	DNAJB11	51726	DNAJB11	chr3	+	186283466-186288966	186288466
Rap guanine nucleotide exchange factor 6	RAPGEF6	51735	RAPGEF6	chr5	-	130970429-130975929	130970929
serine/threonine kinase 26	STK26	51765		chrX	+	131152244-131158135	131157635
BCL11 transcription factor A	BCL11A	53335	BCL11A	chr2	-	60780133-60785633	60780633
methyl-CpG binding domain protein 3	MBD3	53615	MBD3	chr19	-	1592152-1597652	1592652
fibroblast growth factor receptor like 1	FGFRL1	53834	FGFRL1	chr4	+	1000609-1006751	1006251
solute carrier organic anion transporter family member 1C1	SLCO1C1	53919	SLCO1C1	chr12	+	20843288-20848898	20848398
toll like receptor 9	TLR9	54106	TLR9	chr3	-	52259679-52265179	52260179
SRY-box transcription factor 18	SOX18	54345	SOX18	chr20	-	62680479-62685979	62680979
zinc finger AN1-type containing 6	ZFAND6	54469	ZFAND6	chr15	+	80346909-80353001	80352501
shieldin complex subunit 2	SHLD2	54537	FAM35A	chr10	+	88849952-88855452	88854952
round spermatid basic protein 1	RSBN1	54665	RSBN1	chr1	-	114354570-114360070	114355070
leptin receptor overlapping transcript	LEPROT	54741	LEPROT	chr1	+	65881130-65886898	65886398
EPS8 like 1	EPS8L1	54869	EPS8L1	chr19	+	55582220-55592259	55591759
pleckstrin homology domain containing J1	PLEKHJ1	55111	PLEKHJ1	chr19	-	2235828-2241328	2236328
Rho guanine nucleotide exchange factor 10 like	ARHGEF10L	55160	ARHGEF10L	chr1	+	17861329-17866829	17866329
TBCC domain containing 1	TBCCD1	55171	TBCCD1	chr3	-	186284641-186293332	186285141
phosphoglucomutase 2	PGM2	55276	PGM2	chr4	+	37823281-37828781	37828281
mucolipin TRP cation channel 3	MCOLN3	55283	MCOLN3	chr1	-	85513723-85519223	85514223
leucine rich repeat containing G protein-coupled receptor 4	LGR4	55366	LGR4	chr11	-	27493834-27499334	27494334
RNA binding motif protein 38	RBM38	55544	RBM38	chr20	+	55961453-55966953	55966453
CCR4-NOT transcription complex subunit 11	CNOT11	55571	C2orf29	chr2	+	101864344-101869844	101869344
zinc finger protein 839	ZNF839	55778	ZNF839	chr14	+	102778713-102786587	102786087
chondroitin sulfate N-acetylgalactosaminyltransferase 1	CSGALNACT1	55790	CSGALNACT1	chr8	-	19539594-19545094	19540094
RAB5 interacting factor	RAB5IF	55969	C20orf24	chr20	+	35229136-35234636	35234136
protocadherin gamma subfamily B, 7	PCDHGB7	56099	PCDHGB7	chr5	+	140792213-140797759	140797259
protocadherin gamma subfamily A, 11	PCDHGA11	56105		chr5	+	140795536-140801036	140800536
leucine rich repeat containing 8 VRAC subunit A	LRRC8A	56262	LRRC8A	chr9	+	131639390-131645280	131644780
brain expressed X-linked 4	BEX4	56271	BEX4	chrX	+	102465019-102470519	102470019
formin 2	FMN2	56776	FMN2	chr1	+	240250184-240255684	240255184
GRIP1 associated protein 1	GRIPAP1	56850	GRIPAP1	chrX	-	48858175-48863675	48858675
methylcrotonyl-CoA carboxylase subunit 1	MCCC1	56922	MCCC1	chr3	-	182816865-182822365	182817365
prostate transmembrane protein, androgen induced 1	PMEPA1	56937	PMEPA1	chr20	-	56284531-56291592	56285031
carboxypeptidase A6	CPA6	57094	CPA6	chr8	-	68658120-68663620	68658620
aarF domain containing kinase 1	ADCK1	57143	ADCK1	chr14	+	78261425-78266925	78266425
chromobox 8	CBX8	57332	CBX8	chr17	-	77770415-77775915	77770915
teneurin transmembrane protein 2	TENM2	57451	ODZ2	chr5	+	166706842-166712342	166711842
NACHT and WD repeat domain containing 2	NWD2	57495	KIAA1239	chr4	+	37241689-37247189	37246689
leucine rich repeat and fibronectin type III domain containing 2	LRFN2	57497	LRFN2	chr6	-	40554626-40560126	40555126
exportin 5	XPO5	57510	XPO5	chr6	-	43543312-43548812	43543812
EBF family member 4	EBF4	57593	EBF4	chr20	+	2668523-2674023	2673523
immunoglobulin superfamily containing leucine rich repeat 2	ISLR2	57611	ISLR2	chr15	+	74416714-74423242	74422742
alsin Rho guanine nucleotide exchange factor ALS2	ALS2	57679	ALS2	chr2	-	202645395-202650895	202645895
zinc finger protein 529	ZNF529	57711	ZNF529	chr19	-	37095678-37101178	37096178
microtubule affinity regulating kinase 4	MARK4	57787	MARK4	chr19	+	45749515-45755015	45754515
CTD small phosphatase 1	CTDSP1	58190	CTDSP1	chr2	+	219258060-219264977	219264477
Rho GTPase activating protein 22	ARHGAP22	58504	ARHGAP22	chr10	-	49860061-49865561	49860561
TGFB induced factor homeobox 2	TGIF2	60436	TGIF2	chr20	+	35196875-35203456	35202956
DNA cross-link repair 1C	DCLRE1C	64421	DCLRE1C	chr10	-	14995594-15001094	14996094
tensin 3	TNS3	64759	TNS3	chr7	-	47621242-47626742	47621742
mitochondrial ribosomal protein L40	MRPL40	64976	MRPL40	chr22	+	19415035-19420535	19420035
GC-rich promoter binding protein 1	GPBP1	65056	GPBP1	chr5	+	56464774-56471774	56471274
transmembrane protein 135	TMEM135	65084	TMEM135	chr11	+	86743885-86749385	86748885
UPF3A regulator of nonsense mediated mRNA decay	UPF3A	65110	UPF3A	chr13	+	115042058-115047558	115047058
RAS like family 11 member B	RASL11B	65997	RASL11B	chr4	+	53723494-53728994	53728494
leucine rich repeat containing 61	LRRC61	65999	LRRC61	chr7	+	150015295-150020795	150020295
WD repeat domain 77	WDR77	79084	WDR77	chr1	-	111991330-111996830	111991830
baculoviral IAP repeat containing 7	BIRC7	79444	BIRC7	chr20	+	61862275-61867775	61867275
cysteinyl-tRNA synthetase 2, mitochondrial	CARS2	79587	CARS2	chr13	-	111357980-111363480	111358480
piggyBac transposable element derived 5	PGBD5	79605	PGBD5	chr1	-	230561174-230566674	230561674
protein phosphatase 1 regulatory subunit 3B	PPP1R3B	79660	PPP1R3B	chr8	-	9007720-9014152	9008220
SUV39H2 histone lysine methyltransferase	SUV39H2	79723	SUV39H2	chr10	+	14915781-14921398	14920898
lin-28 homolog A	LIN28A	79727	LIN28A	chr1	+	26732268-26737768	26737268
zinc finger protein 668	ZNF668	79759	ZNF668	chr16	-	31084323-31090641	31084823
ALG9 alpha-1,2-mannosyltransferase	ALG9	79796	ALG9	chr11	-	111741504-111747305	111742004
lysophosphatidylcholine acyltransferase 1	LPCAT1	79888	LPCAT1	chr5	-	1523576-1529076	1524076
gametogenetin binding protein 2	GGNBP2	79893	GGNBP2	chr17	+	34895736-34901236	34900736
Wnt ligand secretion mediator	WLS	79971	WLS	chr1	-	68697729-68703284	68698229
pleckstrin homology, MyTH4 and FERM domain containing H3	PLEKHH3	79990	PLEKHH3	chr17	-	40828548-40834048	40829048
D-glutamate cyclase	DGLUCY	80017	C14orf159	chr14	+	91575356-91581478	91580978
solute carrier family 8 member B1	SLC8B1	80024	SLC24A6	chr12	-	113772425-113777925	113772925
tripartite motif containing 46	TRIM46	80128	TRIM46	chr1	+	155141262-155147729	155147229
zinc finger protein 703	ZNF703	80139	ZNF703	chr8	+	37548300-37553800	37553300
intraflagellar transport 74	IFT74	80173	IFT74	chr9	+	26942036-26947809	26947309
flavin adenine dinucleotide synthetase 1	FLAD1	80308	FLAD1	chr1	+	154950769-154956269	154955769
leucine rich repeat containing 27	LRRC27	80313	LRRC27	chr10	+	134140613-134146240	134145740
Wnt family member 10A	WNT10A	80326	WNT10A	chr2	+	219740254-219745754	219745254
SET domain containing 7, histone lysine methyltransferase	SETD7	80854	SETD7	chr4	-	140477077-140482577	140477577
unc-93 homolog B1, TLR signaling regulator	UNC93B1	81622	UNC93B1	chr11	-	67771093-67776593	67771593
fumarylacetoacetate hydrolase domain containing 1	FAHD1	81889	FAHD1	chr16	+	1872224-1877724	1877224
PITPNM family member 3	PITPNM3	83394	PITPNM3	chr17	-	6459377-6464877	6459877
FERM domain containing 8	FRMD8	83786	FRMD8	chr11	+	65149040-65154540	65154040
transmembrane protein 120A	TMEM120A	83862		chr7	-	75623492-75628992	75623992
NLR family CARD domain containing 5	NLRC5	84166	NLRC5	chr16	+	57045985-57051485	57050985
LLP homolog, long-term synaptic facilitation factor	LLPH	84298	LLPH	chr12	-	66524033-66529533	66524533
DNA damage inducible 1 homolog 2	DDI2	84301	DDI2	chr1	+	15938952-15944452	15943952
nudix hydrolase 16 like 1	NUDT16L1	84309	NUDT16L1	chr16	+	4738693-4744193	4743693
HPS3 biogenesis of lysosomal organelles complex 2 subunit 1	HPS3	84343	HPS3	chr3	+	148842370-148847870	148847370
leucine zipper tumor suppressor 2	LZTS2	84445	LZTS2	chr10	+	102751863-102757363	102756863
ST6 beta-galactoside alpha-2,6-sialyltransferase 2	ST6GAL2	84620	ST6GAL2	chr2	-	107502110-107508563	107502610
trinucleotide repeat containing 18	TNRC18	84629	TNRC18	chr7	-	5462677-5468177	5463177
ubiquitin specific peptidase 32	USP32	84669	USP32	chr17	-	58469086-58474586	58469586
zinc finger protein 503	ZNF503	84858	ZNF503	chr10	-	77161013-77166513	77161513
poly(ADP-ribose) polymerase family member 10	PARP10	84875	PARP10	chr8	-	145060135-145065635	145060635
zinc finger protein 382	ZNF382	84911	ZNF382	chr19	+	37091206-37096706	37096206
DiGeorge syndrome critical region gene 6 like	DGCR6L	85359	DGCR6L	chr22	-	20307128-20312628	20307628
slingshot protein phosphatase 2	SSH2	85464	SSH2	chr17	-	28256518-28262018	28257018
long intergenic non-protein coding RNA 1621	LINC01621	89758		chr6	-	80579637-80585137	80580137
diphthamine biosynthesis 6	DPH6	89978	ATPBD4	chr15	-	35837904-35843404	35838404
synaptotagmin 8	SYT8	90019	SYT8	chr11	+	1850673-1856173	1855673
mediator complex subunit 30	MED30	90390	MED30	chr8	+	118527964-118533464	118532964
ubiquitin domain containing 2	UBTD2	92181	UBTD2	chr5	-	171710295-171715795	171710795
cadherin related family member 1	CDHR1	92211	CDHR1	chr10	+	85949411-85954911	85954411
family with sequence similarity 114 member A1	FAM114A1	92689	FAM114A1	chr4	+	38864353-38869853	38869353
arrestin domain containing 1	ARRDC1	92714	ARRDC1	chr9	+	140495095-140500595	140500095
spermidine/spermine N1-acetyltransferase family member 2	SAT2	112483	SAT2	chr17	-	7530694-7536194	7531194
retinol dehydrogenase 13	RDH13	112724	RDH13	chr19	-	55580414-55585914	55580914
galactosidase beta 1 like 3	GLB1L3	112937	GLB1L3	chr11	+	134141274-134146774	134146274
major facilitator superfamily domain containing 3	MFSD3	113655	MFSD3	chr8	+	145729551-145735051	145734551
oxysterol binding protein like 1A	OSBPL1A	114876	OSBPL1A	chr18	-	21977333-21982833	21977833
cyclic GMP-AMP synthase	CGAS	115004	MB21D1	chr6	-	74161543-74167043	74162043
ArfGAP with GTPase domain, ankyrin repeat and PH domain 1	AGAP1	116987	AGAP1	chr2	+	236397732-236403232	236402732
thioesterase superfamily member 4	THEM4	117145	THEM4	chr1	-	151881861-151887361	151882361
NEDD1 gamma-tubulin ring complex targeting factor	NEDD1	121441	NEDD1	chr12	+	97296000-97301743	97301243
IKBKB interacting protein	IKBIP	121457	IKBIP	chr12	-	99038329-99043829	99038829
leucine rich repeat protein 1	LRR1	122769	LRR1	chr14	+	50060414-50065914	50065414
leucine rich repeat containing 25	LRRC25	126364	LRRC25	chr19	-	18507915-18513415	18508415
dynein axonemal intermediate chain 3	DNAI3	126820	WDR63	chr1	+	85522992-85528492	85527992
dual specificity phosphatase 15	DUSP15	128853	DUSP15	chr20	-	30457979-30463479	30458479
copine 4	CPNE4	131034	CPNE4	chr3	-	131753344-131758844	131753844
leucine rich repeat containing 15	LRRC15	131578	LRRC15	chr3	-	194089972-194095472	194090472
cytoplasmic polyadenylation element binding protein 2	CPEB2	132864	CPEB2	chr4	+	14999297-15004797	15004297
PPARG coactivator 1 beta	PPARGC1B	133522	PPARGC1B	chr5	+	149104814-149110314	149109814
zinc finger and BTB domain containing 46	ZBTB46	140685	ZBTB46	chr20	-	62436356-62441856	62436856
CCM2 like scaffold protein	CCM2L	140706	C20orf160	chr20	+	30593244-30598744	30598244
signal regulatory protein alpha	SIRPA	140885	SIRPA	chr20	+	1869812-1876325	1875825
notum, palmitoleoyl-protein carboxylesterase	NOTUM	147111	NOTUM	chr17	-	79918557-79924057	79919057
transmembrane protein 190	TMEM190	147744	TMEM190	chr19	+	55883203-55888703	55888203
dishevelled binding antagonist of beta catenin 3	DACT3	147906	DACT3	chr19	-	47163895-47169395	47164395
SIX homeobox 5	SIX5	147912	SIX5	chr19	-	46271997-46277497	46272497
CCDC140 long non-coding RNA	CCDC140	151278	CCDC140	chr2	+	223157865-223163365	223162865
janus kinase and microtubule interacting protein 1	JAKMIP1	152789	JAKMIP1	chr4	-	6201818-6207318	6202318
zinc finger matrin-type 2	ZMAT2	153527	ZMAT2	chr5	+	140075031-140080531	140080031
butyrophilin like 9	BTNL9	153579	BTNL9	chr5	+	180462224-180467724	180467224
lamin tail domain containing 1	LMNTD1	160492	IFLTD1	chr12	-	25800996-25806496	25801496
adenosine deaminase like	ADAL	161823	ADAL	chr15	+	43617871-43623371	43622871
tubulin tyrosine ligase like 9	TTLL9	164395	TTLL9	chr20	+	30453504-30459004	30458504
BMP binding endothelial regulator	BMPER	168667	BMPER	chr7	+	33939522-33945022	33944522
cystin 1	CYS1	192668	CYS1	chr2	-	10220038-10225538	10220538
keratinocyte associated protein 2	KRTCAP2	200185	KRTCAP2	chr1	-	155145304-155150804	155145804
aprataxin and PNKP like factor	APLF	200558	APLF	chr2	+	68689690-68695190	68694690
Rho GTPase activating protein 27	ARHGAP27	201176	ARHGAP27	chr17	-	43509782-43515282	43510282
unc-13 homolog D	UNC13D	201294	UNC13D	chr17	-	73840298-73845798	73840798
T cell immunoreceptor with Ig and ITIM domains	TIGIT	201633	TIGIT	chr3	+	114007832-114013332	114012832
chromosome 7 open reading frame 33	C7orf33	202865	C7orf33	chr7	+	148282656-148288156	148287656
unc-5 netrin receptor B	UNC5B	219699	UNC5B	chr10	+	72967291-72972791	72972291
olfactory receptor family 9 subfamily Q member 2	OR9Q2	219957	OR9Q2	chr11	+	57952905-57958405	57957905
pellino E3 ubiquitin protein ligase family member 3	PELI3	246330	PELI3	chr11	+	66228797-66234835	66234335
WD repeat domain 27	WDR27	253769	WDR27	chr6	-	170101659-170107159	170102159
testis specific 10 interacting protein	TSGA10IP	254187		chr11	+	65708114-65713614	65713114
transmembrane protein 86B	TMEM86B	255043	TMEM86B	chr19	-	55740132-55745632	55740632
tachykinin precursor 4	TAC4	255061	TAC4	chr17	-	47924879-47930379	47925379
solute carrier family 25 member 45	SLC25A45	283130	SLC25A45	chr11	-	65149642-65155142	65150142
REST corepressor 2	RCOR2	283248	RCOR2	chr11	-	63683816-63689316	63684316
long intergenic non-protein coding RNA 1465	LINC01465	283416	C12orf61	chr12	-	62996714-63002214	62997214
zinc finger protein 843	ZNF843	283933	ZNF843	chr16	-	31453848-31459348	31454348
glycerophosphodiester phosphodiesterase domain containing 1	GDPD1	284161	GDPD1	chr17	+	57292827-57298327	57297827
actin like 9	ACTL9	284382	ACTL9	chr19	-	8808672-8814172	8809172
RUSC1 antisense RNA 1	RUSC1-AS1	284618		chr1	-	155293438-155298938	155293938
family with sequence similarity 200 member B	FAM200B	285550	FAM200B	chr4	+	15678351-15683851	15683351
anoctamin 9	ANO9	338440	ANO9	chr11	-	441511-447011	442011
N-acetyltransferase 8 like	NAT8L	339983	NAT8L	chr4	+	2056238-2061738	2061238
solute carrier family 35 member F4	SLC35F4	341880	SLC35F4	chr14	-	58332092-58337592	58332592
CRACD like	CRACDL	343990	KIAA1211L	chr2	-	99552184-99557684	99552684
EF-hand calcium binding domain 5	EFCAB5	374786	EFCAB5	chr17	+	28251873-28257373	28256873
agrin	AGRN	375790	AGRN	chr1	+	950502-956002	955502
chromosome 6 open reading frame 120	C6orf120	387263	C6orf120	chr6	+	170097256-170102756	170102256
translocase of outer mitochondrial membrane 20 like	TOMM20L	387990	TOMM20L	chr14	+	58857643-58863143	58862643
transmembrane protein 200B	TMEM200B	399474	TMEM200B	chr1	-	29448513-29455421	29449013
long intergenic non-protein coding RNA 2694	LINC02694	400359	C15orf53	chr15	+	38983798-38989298	38988798
		401052		chr3	-	10052279-10057779	10052779
chromosome 10 open reading frame 105	C10orf105	414152	C10orf105	chr10	-	73497081-73502581	73497581
regulator of hemoglobinization and erythroid cell expansion	RHEX	440712	C1orf186	chr1	-	206287736-206293236	206288236
NOTCH regulated ankyrin repeat protein	NRARP	441478	NRARP	chr9	-	140196203-140201703	140196703
F-box protein 48	FBXO48	554251	FBXO48	chr2	-	68693890-68699390	68694390
PRAME family member 22	PRAMEF22	653606	PRAMEF22	chr1	+	13030542-13040542	0
actin related protein 3C	ACTR3C	653857	ACTR3C	chr7	-	150020258-150025758	150020758
microseminoprotein, prostate associated	MSMP	692094	MSMP	chr9	-	35753774-35759274	35754274
testis expressed 46	TEX46	729059		chr1	-	23341843-23347343	23342343
zinc finger protein 878	ZNF878	729747	ZNF878	chr19	-	12163282-12168782	12163782
chromosome 11 open reading frame 91	C11orf91	100131378	C11orf91	chr11	-	33721786-33727286	33722286
TGIF2-RAB5IF readthrough	TGIF2-RAB5IF	100527943		chr20	+	35197956-35203456	35202956
ZHX1-C8orf76 readthrough	ZHX1-C8orf76	100533106	ZHX1-C8ORF76	chr8	-	124286227-124291727	124286727
FAM47E-STBD1 readthrough	FAM47E-STBD1	100631383		chr4	+	77167852-77173352	77172852

## Sheet: KEGG_zic4_targets
#Name	adj P-value	Hits	Score	Expected Score	adj P-value	Info
Metabolic pathways	2.81546e-12	53	53	14.9597	2.81546e-12	ACACB,ACADS,ACSL1,AK4,ALDH3A2,ALG9,AMPD2,ASL,ASS1,AUH,B4GALT1,CERS2,CKM,COMT,CSGALNACT1,DBH,DCXR,DLD,EBP,FAHD1,FASN,FDPS,FLAD1,GALNT5,GLUD1,GMPPA,GPAT3,GPT,GUK1,HGSNAT,HLCS,HPSE,HSD17B8,HYAL2,KL,LCLAT1,LPCAT1,MCCC1,OAT,PGM2,PLA2G2E,PLCB2,PLPP1,PNMT,RDH10,RDH8,SARDH,SAT2,SORD,SPAM1,ST6GAL2,TALDO1,UCKL1
Hippo signaling pathway	2.19192e-06	14	14	1.96033	2.19192e-06	AJUBA,FZD5,ID2,LEF1,NF2,PPP2R1A,PPP2R2B,SMAD7,SOX2,TP53BP2,TP73,WNT10A,WNT11,WNT3
Calcium signaling pathway	4.66397e-05	13	13	2.29401	4.66397e-05	ADRA1A,ATP2B4,CHRM1,GNAS,ITPR1,PDE1A,PLCB2,PPIF,PTK2B,TACR1,TACR2,TNNC1,VDAC3
Ubiquitin mediated proteolysis	0.000130761	11	11	1.86301	0.000130761	AIRE,ANAPC2,BIRC7,CDC34,CUL2,FBXO4,KLHL13,NHLRC1,UBE2H,UBE2I,UBE2M
Jak-STAT signaling pathway	0.000836558	10	10	2.02985	0.000836558	AKT2,AKT3,GHR,IL11,IL23A,IL6R,IRF9,LEPR,SOCS5,SOS1
HIF-1 signaling pathway	0.00097275	8	8	1.32079	0.00097275	AKT2,AKT3,ARNT,CUL2,EIF4EBP1,HMOX1,IL6R,LTBR
PI3K-Akt signaling pathway	0.00097275	15	15	4.5324	0.00097275	AKT2,AKT3,CHRM1,CREB5,EIF4B,EIF4EBP1,FGF14,GHR,IL6R,PKN3,PPP2R1A,PPP2R2B,SOS1,THEM4,VEGFC
Apoptosis	0.00167408	7	7	1.14005	0.00167408	AKT2,AKT3,APAF1,BIRC7,CASP6,ENDOG,IRAK2
RNA transport	0.00779005	8	8	2.12717	0.00779005	EIF1,EIF4B,EIF4EBP1,EIF4G3,NUP62,UBE2I,UPF3A,XPO5
Ribosome	0.00812205	7	7	1.68227	0.00812205	MRPL16,MRPL4,MRPS15,RPL18A,RPL36A-HNRNPH2,RPL7A,RPS21
Spliceosome	0.00959922	7	7	1.75179	0.00959922	EFTUD2,PQBP1,PRPF38B,PRPF40B,PUF60,SF3A2,ZMAT2
Rap1 signaling pathway	0.00995022	9	9	2.79452	0.00995022	AKT2,AKT3,BCAR1,FGF14,GNAS,PLCB2,RALGDS,RAPGEF6,VEGFC
Wnt signaling pathway	0.0100101	7	7	1.77959	0.0100101	FZD5,LEF1,PLCB2,SOST,WNT10A,WNT11,WNT3
FoxO signaling pathway	0.0102224	7	7	1.7935	0.0102224	AKT2,AKT3,GADD45B,HOMER1,RAG2,SETD7,SOS1
Hedgehog signaling pathway	0.0179177	4	4	0.68125	0.0179177	GLI3,WNT10A,WNT11,WNT3
MAPK signaling pathway	0.0206064	9	9	3.30893	0.0206064	AKT2,AKT3,BDNF,FGF14,GADD45B,HSPB1,MAPK7,NFKB2,SOS1
Huntington's disease	0.0254824	7	7	2.32181	0.0254824	APAF1,BDNF,CREB5,ITPR1,PLCB2,PPIF,VDAC3
mTOR signaling pathway	0.0254824	4	4	0.806378	0.0254824	AKT2,AKT3,EIF4B,EIF4EBP1
Transcriptional misregulation in cancer	0.0260089	7	7	2.34962	0.0260089	ERG,ETV4,ETV5,ID2,NCOR1,PAX3,SIX4
p53 signaling pathway	0.0301127	4	4	0.889796	0.0301127	APAF1,ATR,GADD45B,TP73
