# Supplementary material for: Epigenetic silencing of ZIC4 unveils a potential tumor suppressor role in pediatric choroid plexus carcinoma
Source: Sci Rep. 2024 Sep 12;14:21293. doi: 10.1038/s41598-024-71188-7 (PMC11393135; doi:10.1038/s41598-024-71188-7)
Supplement: Supplementary file 5 — Supplementary Information 5. [file 41598_2024_71188_MOESM5_ESM.xlsx]

## Sheet: DEGs after ZIC4_re-expression
target_id	Gene name	Gene description	NCBI gene (formerly Entrezgene) ID	FC	pval	qval	se_b	mean_obs	var_obs	tech_var	sigma_sq	smooth_sigma_sq	final_sigma_sq
ENST00000473123.5	ZIC4	Zic family member 4 [Source:HGNC Symbol;Acc:HGNC:20393]	84107	8.82274	1.28035e-16	1.0156e-13	1.06614	5.77114	24.7162	0.0376139	1.66738	0.011142	1.66738
ENST00000330714.8	MX2	MX dynamin like GTPase 2 [Source:HGNC Symbol;Acc:HGNC:7533]	4600	8.01432	3.35565e-82	2.19596e-78	0.417302	3.71614	19.4778	0.10872	0.152491	0.0679864	0.152491
ENST00000371826.4	IFIT2	interferon induced protein with tetratricopeptide repeats 2 [Source:HGNC Symbol;Acc:HGNC:5409]	3433	7.69953	9.58018e-78	4.42542e-74	0.412517	3.15662	17.8727	0.112541	-0.00274932	0.142714	0.142714
ENST00000379883.3	RIGI	RNA sensor RIG-I [Source:HGNC Symbol;Acc:HGNC:19102]	23586	7.20857	2.01597e-10	6.54182e-08	1.1334	4.0443	17.1306	0.615841	1.31106	0.0458725	1.31106
ENST00000264346.12	HERC6	HECT and RLD domain containing E3 ubiquitin protein ligase family member 6 [Source:HGNC Symbol;Acc:HGNC:26072]	55008	6.3965	2.49583e-46	6.32241e-43	0.447594	2.82091	12.3993	0.0636355	0.0922951	0.236875	0.236875
ENST00000339145.8	IFI6	interferon alpha inducible protein 6 [Source:HGNC Symbol;Acc:HGNC:4054]	2537	5.9513	1.3399e-10	4.49661e-08	0.926622	3.20103	11.6557	0.1967	1.09124	0.133866	1.09124
ENST00000393743.8	DDX60	DExD/H-box helicase 60 [Source:HGNC Symbol;Acc:HGNC:25942]	55601	5.9387	6.12862e-18	5.23124e-15	0.688137	2.2762	10.6318	0.217232	-0.152997	0.493066	0.493066
ENST00000228928.12	OAS3	2'-5'-oligoadenylate synthetase 3 [Source:HGNC Symbol;Acc:HGNC:8088]	4940	5.84263	0.000461537	0.0185107	1.6683	5.52226	13.5808	2.18742	1.98743	0.0134257	1.98743
ENST00000382040.4	RSAD2	radical S-adenosyl methionine domain containing 2 [Source:HGNC Symbol;Acc:HGNC:30908]	91543	5.58095	1.73487e-08	3.77285e-06	0.990135	4.04068	10.5205	0.167027	1.30353	0.0460642	1.30353
ENST00000434585.6	RAB11FIP3	RAB11 family interacting protein 3 [Source:HGNC Symbol;Acc:HGNC:17224]	9727	5.53514	0.000119661	0.00661801	1.43889	2.1045	9.21605	2.49475	-2.46387	0.610848	0.610848
ENST00000421365.2	IFIH1	interferon induced with helicase C domain 1 [Source:HGNC Symbol;Acc:HGNC:18873]	64135	5.52904	2.31474e-16	1.7648e-13	0.6739	2.07137	9.18638	0.0454112	-0.0262833	0.6358	0.6358
ENST00000457718.6	TNS3	tensin 3 [Source:HGNC Symbol;Acc:HGNC:21616]	64759	5.47518	8.42977e-09	1.97018e-06	0.950613	2.04444	9.00587	0.698906	-0.683161	0.65659	0.65659
ENST00000366992.7	INTS7	integrator complex subunit 7 [Source:HGNC Symbol;Acc:HGNC:24484]	25896	5.46979	3.77239e-07	5.58947e-05	1.07671	2.04216	9.25466	1.08058	-0.731732	0.658375	0.658375
ENST00000489960.5	TPRA1	transmembrane protein adipocyte associated 1 [Source:HGNC Symbol;Acc:HGNC:30413]	131601	5.39772	0.000285369	0.0130205	1.4877	2.01948	8.76209	2.64363	-2.6168	0.676257	0.676257
ENST00000445409.7	OAS1	2'-5'-oligoadenylate synthetase 1 [Source:HGNC Symbol;Acc:HGNC:8086]	4938	5.28012	1.79809e-13	9.47667e-11	0.717115	1.94691	8.4144	0.0357776	0.0273358	0.735602	0.735602
ENST00000318238.9	SAMD9L	sterile alpha motif domain containing 9 like [Source:HGNC Symbol;Acc:HGNC:1349]	219285	5.26165	6.11412e-11	2.17256e-08	0.804421	2.73725	9.08201	0.112369	0.85827	0.267894	0.85827
ENST00000391961.6	ZNF227	zinc finger protein 227 [Source:HGNC Symbol;Acc:HGNC:13020]	7770	5.23656	1.47724e-05	0.00121505	1.20879	1.92514	8.3243	1.43757	-1.31529	0.754208	0.754208
ENST00000227880.8	SLC15A3	solute carrier family 15 member 3 [Source:HGNC Symbol;Acc:HGNC:18068]	51296	5.05921	1.85932e-08	4.00028e-06	0.899479	1.83646	7.72637	0.379276	-0.319689	0.834317	0.834317
ENST00000336838.10	CCDC88A	coiled-coil domain containing 88A [Source:HGNC Symbol;Acc:HGNC:25523]	55704	5.0082	0.000112301	0.00629024	1.29667	2.97857	9.37284	2.33552	-0.0252332	0.186515	0.186515
ENST00000452135.7	MAPK9	mitogen-activated protein kinase 9 [Source:HGNC Symbol;Acc:HGNC:6886]	5601	4.98908	0.000953041	0.0313013	1.51	3.08839	9.60608	3.26225	-0.588756	0.157891	0.157891
ENST00000256722.10	CMPK2	cytidine/uridine monophosphate kinase 2 [Source:HGNC Symbol;Acc:HGNC:27015]	129607	4.97984	9.18019e-13	4.42277e-10	0.697235	3.03762	8.023	0.405466	0.323738	0.17047	0.323738
ENST00000370473.5	GBP1	guanylate binding protein 1 [Source:HGNC Symbol;Acc:HGNC:4182]	2633	4.97707	4.54488e-09	1.16256e-06	0.84889	1.79539	7.45413	0.20709	-0.178639	0.873832	0.873832
ENST00000687734.1	CLCC1	chloride channel CLIC like 1 [Source:HGNC Symbol;Acc:HGNC:29675]	23155	4.95048	0.000732763	0.0261204	1.46593	1.7821	7.35819	2.33649	-2.32898	0.886956	0.886956
ENST00000370751.10	IFI44L	interferon induced protein 44 like [Source:HGNC Symbol;Acc:HGNC:17817]	10964	4.9495	1.19808e-27	1.77517e-24	0.454229	4.8206	7.45692	0.286041	-0.151471	0.0234457	0.0234457
ENST00000429705.6	SNRK	SNF related kinase [Source:HGNC Symbol;Acc:HGNC:30598]	54861	4.91596	0.00179642	0.0499013	1.57463	2.30361	7.67508	3.24308	-2.71172	0.476106	0.476106
ENST00000688547.1	NLRC5	NLR family CARD domain containing 5 [Source:HGNC Symbol;Acc:HGNC:29933]	84166	4.87897	2.85401e-06	0.000309562	1.04228	1.7472	7.27123	0.707322	-0.544904	0.922196	0.922196
ENST00000376384.9	PAAF1	proteasomal ATPase associated factor 1 [Source:HGNC Symbol;Acc:HGNC:25687]	80227	4.87158	0.000209481	0.0102879	1.31405	2.63876	8.30491	2.28229	-0.800762	0.307798	0.307798
ENST00000613997.4	IFI27	interferon alpha inducible protein 27 [Source:HGNC Symbol;Acc:HGNC:5397]	3429	4.85346	1.47536e-05	0.00121505	1.12029	3.81428	8.57286	0.108246	1.77432	0.0602447	1.77432
ENST00000614218.4	ZNF100	zinc finger protein 100 [Source:HGNC Symbol;Acc:HGNC:12880]	163227	4.78856	0.00133904	0.0404124	1.49293	1.70178	6.92682	2.37349	-2.31382	0.969788	0.969788
ENST00000367767.5	KIFAP3	kinesin associated protein 3 [Source:HGNC Symbol;Acc:HGNC:17060]	22920	4.73544	8.5269e-06	0.000765267	1.06378	1.67457	6.97932	0.698209	-0.383199	0.99924	0.99924
ENST00000400445.8	NBEA	neurobeachin [Source:HGNC Symbol;Acc:HGNC:7648]	26960	4.71949	0.0007025	0.0253756	1.39276	1.66715	6.70026	1.90225	-1.87954	1.0074	1.0074
ENST00000342315.8	OAS2	2'-5'-oligoadenylate synthetase 2 [Source:HGNC Symbol;Acc:HGNC:8087]	4939	4.68963	4.26069e-08	8.12106e-06	0.855819	1.65167	6.86272	0.0740464	0.257136	1.02459	1.02459
ENST00000370747.9	IFI44	interferon induced protein 44 [Source:HGNC Symbol;Acc:HGNC:16938]	10561	4.63897	1.69096e-30	2.76645e-27	0.404142	4.18011	6.51746	0.205579	-0.128768	0.0394173	0.0394173
ENST00000647880.1	PLAGL1	PLAG1 like zinc finger 1 [Source:HGNC Symbol;Acc:HGNC:9046]	5325	4.63495	8.95005e-05	0.00521394	1.18316	1.70824	6.52447	1.13692	-1.03736	0.962895	0.962895
ENST00000426142.6	CTNND1	catenin delta 1 [Source:HGNC Symbol;Acc:HGNC:2515]	1500	4.62546	0.000304016	0.0136423	1.28063	1.61958	6.54616	1.39906	-1.23943	1.06097	1.06097
ENST00000633819.1	KANSL1	KAT8 regulatory NSL complex subunit 1 [Source:HGNC Symbol;Acc:HGNC:24565]	284058	4.62359	8.85205e-05	0.00517219	1.17946	1.61865	6.48524	1.02466	-0.934678	1.06204	1.06204
ENST00000644971.2	TNXB	tenascin XB [Source:HGNC Symbol;Acc:HGNC:11976]	7148	4.62172	0.000367899	0.0156759	1.29747	3.68566	7.64069	2.45452	-0.913787	0.0706262	0.0706262
ENST00000586370.6	AP3D1	adaptor related protein complex 3 subunit delta 1 [Source:HGNC Symbol;Acc:HGNC:568]	8943	4.617	0.00116849	0.0365745	1.42216	1.61535	6.67023	1.96798	-1.62394	1.06584	1.06584
ENST00000678384.1	HSPA9	heat shock protein family A (Hsp70) member 9 [Source:HGNC Symbol;Acc:HGNC:5244]	3313	4.60476	0.000108739	0.00615212	1.18979	1.60923	6.36445	1.0505	-1.04636	1.07292	1.07292
ENST00000306602.3	CXCL10	C-X-C motif chemokine ligand 10 [Source:HGNC Symbol;Acc:HGNC:10637]	3627	4.58437	1.35842e-16	1.06676e-13	0.554449	3.90714	6.67382	0.136359	0.32476	0.0538687	0.32476
ENST00000429976.5	TRANK1	tetratricopeptide repeat and ankyrin repeat containing 1 [Source:HGNC Symbol;Acc:HGNC:29011]	9881	4.57122	8.01897e-05	0.00479971	1.15908	2.7383	7.88098	0.943534	1.07167	0.267488	1.07167
ENST00000306621.8	CXCL11	C-X-C motif chemokine ligand 11 [Source:HGNC Symbol;Acc:HGNC:10638]	6373	4.56963	5.01713e-10	1.49239e-07	0.734836	1.93316	6.43409	0.0626662	0.149386	0.74731	0.74731
ENST00000469796.7	ACSL4	acyl-CoA synthetase long chain family member 4 [Source:HGNC Symbol;Acc:HGNC:3571]	2182	4.55775	0.00131638	0.0399175	1.41881	1.68383	6.45131	2.03037	-1.75613	0.989141	0.989141
ENST00000459775.5	USP39	ubiquitin specific peptidase 39 [Source:HGNC Symbol;Acc:HGNC:20071]	10713	4.50833	8.86873e-05	0.00517809	1.1502	1.56102	6.32232	0.854456	-0.573448	1.12997	1.12997
ENST00000368498.7	GOPC	golgi associated PDZ and coiled-coil motif containing [Source:HGNC Symbol;Acc:HGNC:17643]	57120	4.48812	0.00103007	0.0331847	1.36742	1.55091	6.39888	1.66253	-1.21765	1.14222	1.14222
ENST00000588994.5	MGRN1	mahogunin ring finger 1 [Source:HGNC Symbol;Acc:HGNC:20254]	23295	4.48519	4.84865e-07	7.03807e-05	0.891297	2.37462	6.86698	0.757073	0.282798	0.434543	0.434543
ENST00000690210.1	PTPN11	protein tyrosine phosphatase non-receptor type 11 [Source:HGNC Symbol;Acc:HGNC:9644]	5781	4.47991	7.01857e-05	0.00431269	1.12684	1.54681	6.50271	0.757415	-0.155124	1.14722	1.14722
ENST00000436891.7	PML	PML nuclear body scaffold [Source:HGNC Symbol;Acc:HGNC:9113]	5371	4.46059	0.000350284	0.0151446	1.24773	2.75988	7.83726	1.1888	1.14645	0.259227	1.14645
ENST00000371804.4	IFIT1	interferon induced protein with tetratricopeptide repeats 1 [Source:HGNC Symbol;Acc:HGNC:5407]	3434	4.45955	9.29408e-94	8.10949e-90	0.217107	6.53329	6.02284	0.0172717	0.0534311	0.00660137	0.0534311
ENST00000301887.9	BATF2	basic leucine zipper ATF-like transcription factor 2 [Source:HGNC Symbol;Acc:HGNC:25163]	116071	4.45583	0.000143528	0.0076674	1.17197	1.53477	5.99029	0.898261	-0.855811	1.162	1.162
ENST00000361684.8	TMEM184B	transmembrane protein 184B [Source:HGNC Symbol;Acc:HGNC:1310]	25829	4.42277	0.000211176	0.0103517	1.19365	1.51824	6.08997	0.954669	-0.677557	1.18252	1.18252
ENST00000556148.5	MIA2	MIA SH3 domain ER export factor 2 [Source:HGNC Symbol;Acc:HGNC:18432]	4253	4.40611	0.000448733	0.0181173	1.25543	1.57984	5.83053	1.25675	-1.24876	1.10742	1.10742
ENST00000617756.1	CDC42EP5	CDC42 effector protein 5 [Source:HGNC Symbol;Acc:HGNC:17408]	148170	4.38022	0.000847485	0.0289622	1.3127	1.49696	5.90491	1.37543	-1.18917	1.20934	1.20934
ENST00000649529.1	ISG15	ISG15 ubiquitin like modifier [Source:HGNC Symbol;Acc:HGNC:4053]	9636	4.3313	8.88753e-121	1.39586e-116	0.185346	7.03698	5.66927	0.00549021	0.0460394	0.0048387	0.0460394
ENST00000351388.8	GH1	growth hormone 1 [Source:HGNC Symbol;Acc:HGNC:4261]	2688	4.33082	2.2763e-06	0.00025573	0.916149	1.47226	5.64199	0.0179504	0.0010254	1.24104	1.24104
ENST00000683489.1	SACS	sacsin molecular chaperone [Source:HGNC Symbol;Acc:HGNC:10519]	26278	4.31848	0.00129388	0.0395145	1.34225	1.46609	5.75673	1.4534	-1.25096	1.24906	1.24906
ENST00000507596.5	PEX10	peroxisomal biogenesis factor 10 [Source:HGNC Symbol;Acc:HGNC:8851]	5192	4.30755	0.000515744	0.019991	1.24049	2.66378	7.41309	1.50626	0.801981	0.297347	0.801981
ENST00000680147.1	ACSL3	acyl-CoA synthetase long chain family member 3 [Source:HGNC Symbol;Acc:HGNC:3570]	2181	4.24574	0.000715838	0.0256692	1.25486	1.42972	5.48032	1.06493	-0.974394	1.29708	1.29708
ENST00000592249.5	ZNF532	zinc finger protein 532 [Source:HGNC Symbol;Acc:HGNC:30940]	55205	4.23938	0.000228748	0.01098	1.15046	2.06008	5.88133	1.34087	-0.728822	0.644461	0.644461
ENST00000679655.1	OASL	2'-5'-oligoadenylate synthetase like [Source:HGNC Symbol;Acc:HGNC:8090]	8638	4.22458	0.000233973	0.0112035	1.14823	1.41914	5.46508	0.666353	-0.52764	1.31131	1.31131
ENST00000638262.1	EPM2A	EPM2A glucan phosphatase, laforin [Source:HGNC Symbol;Acc:HGNC:3413]	7957	4.18771	0.000244527	0.0115592	1.14171	1.40071	5.31863	0.618892	-0.546961	1.33637	1.33637
ENST00000622607.4	ZNF133	zinc finger protein 133 [Source:HGNC Symbol;Acc:HGNC:12917]	7692	4.1811	1.71549e-05	0.00136767	0.97257	1.3974	5.26437	0.0779394	-0.0530813	1.3409	1.3409
ENST00000676370.1	LARGE1	LARGE xylosyl- and glucuronyltransferase 1 [Source:HGNC Symbol;Acc:HGNC:6511]	9215	4.1777	0.000606725	0.022656	1.21849	1.39571	5.29743	0.883847	-0.807009	1.34323	1.34323
ENST00000686511.1	SLC25A26	solute carrier family 25 member 26 [Source:HGNC Symbol;Acc:HGNC:20661]	115286	4.16647	0.000799168	0.0277444	1.24258	1.39009	5.67232	0.965042	-0.384456	1.35097	1.35097
ENST00000372935.5	TRMT2B	tRNA methyltransferase 2 homolog B [Source:HGNC Symbol;Acc:HGNC:25748]	79979	4.16059	0.00121276	0.0376579	1.28577	1.38715	5.31733	1.12479	-0.969559	1.35503	1.35503
ENST00000302779.9	PXK	PX domain containing serine/threonine kinase like [Source:HGNC Symbol;Acc:HGNC:23326]	54899	4.1526	0.00141523	0.0419384	1.30113	1.38315	5.25917	1.17886	-1.07144	1.36056	1.36056
ENST00000610770.4	RAD17	RAD17 checkpoint clamp loader component [Source:HGNC Symbol;Acc:HGNC:9807]	5884	4.10066	0.000141807	0.00762087	1.0777	2.39834	6.43836	0.737425	1.00474	0.421421	1.00474
ENST00000612574.1	TAP2	transporter 2, ATP binding cassette subfamily B member [Source:HGNC Symbol;Acc:HGNC:44]	6891	4.09384	5.93311e-05	0.0037757	1.01952	1.35377	5.07546	0.157341	-0.0978455	1.40179	1.40179
ENST00000418394.2	PCNT	pericentrin [Source:HGNC Symbol;Acc:HGNC:16068]	5116	4.07907	0.00168743	0.0478876	1.29892	1.34639	5.71146	1.11848	-0.218699	1.41231	1.41231
ENST00000403687.8	RASGRP3	RAS guanyl releasing protein 3 [Source:HGNC Symbol;Acc:HGNC:14545]	25780	4.07514	5.42351e-06	0.000520981	0.896088	2.08129	5.63742	0.576201	0.243045	0.628259	0.628259
ENST00000397936.8	STK32A	serine/threonine kinase 32A [Source:HGNC Symbol;Acc:HGNC:28317]	202374	4.04819	0.00129876	0.039608	1.25867	2.58834	6.81744	0.468595	1.90777	0.329422	1.90777
ENST00000511577.5	DDX60L	DExD/H-box 60 like [Source:HGNC Symbol;Acc:HGNC:26429]	91351	3.9912	0.0011468	0.0360861	1.22738	1.37639	6.47131	0.889731	1.22578	1.36998	1.36998
ENST00000595193.5	ZNF415	zinc finger protein 415 [Source:HGNC Symbol;Acc:HGNC:20636]	55786	3.92558	0.000816134	0.0281839	1.17277	1.26964	4.63541	0.538005	-0.522555	1.52509	1.52509
ENST00000324076.5	IRF9	interferon regulatory factor 9 [Source:HGNC Symbol;Acc:HGNC:6131]	10379	3.91391	0.00070744	0.0255306	1.15568	2.38767	6.1983	0.445374	1.55801	0.427276	1.55801
ENST00000472688.5	TTLL7	tubulin tyrosine ligase like 7 [Source:HGNC Symbol;Acc:HGNC:26242]	79739	3.88657	0.00118951	0.0370826	1.19905	1.25014	4.53733	0.601759	-0.594632	1.55481	1.55481
ENST00000446613.6	HDAC11	histone deacetylase 11 [Source:HGNC Symbol;Acc:HGNC:19086]	79885	3.86337	0.00137546	0.0411637	1.2074	1.23854	4.52359	0.614012	-0.556634	1.5727	1.5727
ENST00000675489.1	MTMR2	myotubularin related protein 2 [Source:HGNC Symbol;Acc:HGNC:7450]	8898	3.85932	0.000395091	0.0165915	1.08918	2.20389	5.87109	1.23919	0.514285	0.540267	0.540267
ENST00000370481.9	GBP3	guanylate binding protein 3 [Source:HGNC Symbol;Acc:HGNC:4184]	2635	3.78593	0.000667591	0.0244407	1.11267	2.28913	5.78564	0.100085	1.75698	0.485003	1.75698
ENST00000287275.6	GLYATL2	glycine-N-acyltransferase like 2 [Source:HGNC Symbol;Acc:HGNC:24178]	219970	3.77112	0.00042311	0.0173736	1.06975	1.19241	4.35285	0.0711651	0.0368812	1.64539	1.64539
ENST00000392108.7	AFDN	afadin, adherens junction formation factor [Source:HGNC Symbol;Acc:HGNC:7137]	4301	3.70676	0.0006872	0.0249492	1.09195	2.10761	5.20273	1.17998	0.170919	0.608541	0.608541
ENST00000371785.5	MRPS2	mitochondrial ribosomal protein S2 [Source:HGNC Symbol;Acc:HGNC:14495]	51116	3.70459	0.000293822	0.0133058	1.02317	2.13068	5.37345	0.883615	0.686708	0.591625	0.686708
ENST00000215794.8	USP18	ubiquitin specific peptidase 18 [Source:HGNC Symbol;Acc:HGNC:12616]	11274	3.6766	3.48494e-28	5.36606e-25	0.333984	4.49968	4.18907	0.0932384	0.0740798	0.0295223	0.0740798
ENST00000440815.7	IL32	interleukin 32 [Source:HGNC Symbol;Acc:HGNC:16830]	9235	3.61989	0.00014286	0.00764553	0.95181	2.0015	5.01821	0.383572	0.975341	0.690651	0.975341
ENST00000257770.8	NT5E	5'-nucleotidase ecto [Source:HGNC Symbol;Acc:HGNC:8021]	4907	3.48959	0.000118233	0.00655698	0.906444	1.62446	4.0816	0.17709	0.358438	1.05537	1.05537
ENST00000333625.3	IFNL1	interferon lambda 1 [Source:HGNC Symbol;Acc:HGNC:18363]	282618	3.44493	0.000938755	0.0309876	1.04131	1.24201	3.63298	0.0591637	0.0317227	1.56733	1.56733
ENST00000398600.6	MX1	MX dynamin like GTPase 1 [Source:HGNC Symbol;Acc:HGNC:7532]	4599	3.2603	0.000192474	0.00960891	0.87438	2.58775	4.10631	0.547506	0.599305	0.32968	0.599305
ENST00000680851.1	VRK1	VRK serine/threonine kinase 1 [Source:HGNC Symbol;Acc:HGNC:12718]	7443	3.23647	0.00104842	0.033646	0.987571	1.61703	3.80087	0.399047	0.424022	1.0639	1.0639
ENST00000648057.3	KLHDC7B	kelch domain containing 7B [Source:HGNC Symbol;Acc:HGNC:25145]	113730	3.23614	6.71424e-22	6.93767e-19	0.336468	3.39846	3.22408	0.0674562	0.0354093	0.10236	0.10236
ENST00000313028.12	PARP10	poly(ADP-ribose) polymerase family member 10 [Source:HGNC Symbol;Acc:HGNC:25895]	84875	3.14367	7.27466e-06	0.000667373	0.700854	5.50461	3.01458	0.723182	-0.66096	0.0136123	0.0136123
ENST00000371811.4	IFIT3	interferon induced protein with tetratricopeptide repeats 3 [Source:HGNC Symbol;Acc:HGNC:5411]	3437	3.03559	3.58219e-16	2.60469e-13	0.372378	3.98593	2.93084	0.115936	0.0920617	0.0490863	0.0920617
ENST00000444284.6	PSMB9	proteasome 20S subunit beta 9 [Source:HGNC Symbol;Acc:HGNC:9546]	5698	2.97362	0.00123506	0.0381543	0.920438	1.49723	3.00484	0.0618058	0.378336	1.209	1.209
ENST00000379958.3	SAMD9	sterile alpha motif domain containing 9 [Source:HGNC Symbol;Acc:HGNC:1348]	54809	2.90575	1.35063e-80	8.15876e-77	0.152836	6.0439	2.56104	0.00615943	0.0288786	0.00920374	0.0288786
ENST00000260324.12	SQOR	sulfide quinone oxidoreductase [Source:HGNC Symbol;Acc:HGNC:20390]	58472	2.85073	0.0017798	0.0496051	0.912317	1.62817	3.43678	0.157045	1.09144	1.05113	1.09144
ENST00000379965.8	TRIM22	tripartite motif containing 22 [Source:HGNC Symbol;Acc:HGNC:16379]	10346	2.79422	0.000535053	0.0205966	0.80698	4.18765	2.36965	0.937719	-0.903535	0.0391063	0.0391063
ENST00000391826.7	IL4I1	interleukin 4 induced 1 [Source:HGNC Symbol;Acc:HGNC:19094]	259307	2.77399	0.000969713	0.0316898	0.840813	2.36097	3.15686	0.0647258	0.995725	0.44227	0.995725
ENST00000467148.2	HELZ2	helicase with zinc finger 2 [Source:HGNC Symbol;Acc:HGNC:30021]	85441	2.61896	8.06215e-160	2.11037e-155	0.0972249	7.85998	2.06904	0.00304751	0.0111315	0.00333537	0.0111315
ENST00000621391.4	IRF7	interferon regulatory factor 7 [Source:HGNC Symbol;Acc:HGNC:6122]	3665	2.55337	2.76493e-45	6.78522e-42	0.180803	6.45788	1.99514	0.0127998	0.036235	0.00694527	0.036235
ENST00000438323.2	IFI35	interferon induced protein 35 [Source:HGNC Symbol;Acc:HGNC:5399]	3430	2.53874	1.98137e-37	3.70464e-34	0.198567	4.71605	1.94492	0.0339374	-0.0197289	0.0252059	0.0252059
ENST00000253110.16	SHFL	shiftless antiviral inhibitor of ribosomal frameshifting [Source:HGNC Symbol;Acc:HGNC:25649]	55337	2.388	4.02263e-05	0.00274689	0.581562	4.50742	2.11662	0.0698522	0.43747	0.0293452	0.43747
ENST00000342435.9	PLSCR1	phospholipid scramblase 1 [Source:HGNC Symbol;Acc:HGNC:9092]	5359	2.38154	5.73517e-87	4.09434e-83	0.120481	5.75773	1.71761	0.010523	0.00958418	0.0112506	0.0112506
ENST00000258382.10	SP110	SP110 nuclear body protein [Source:HGNC Symbol;Acc:HGNC:5401]	3431	2.35594	7.6265e-89	5.98901e-85	0.117893	6.17607	1.68181	0.0071236	0.0137244	0.00841256	0.0137244
ENST00000572992.1	RMI2	RecQ mediated genome instability 2 [Source:HGNC Symbol;Acc:HGNC:28349]	116028	2.11004	8.09895e-09	1.90992e-06	0.36592	3.28798	1.49635	0.0711139	0.129732	0.118722	0.129732
ENST00000299759.11	RRAD	RRAD, Ras related glycolysis inhibitor and calcium channel regulator [Source:HGNC Symbol;Acc:HGNC:10446]	6236	2.10963	2.26088e-05	0.00171375	0.497854	2.78955	1.62643	0.12362	0.240474	0.248168	0.248168
ENST00000408968.4	IFITM1	interferon induced transmembrane protein 1 [Source:HGNC Symbol;Acc:HGNC:5412]	8519	2.01913	3.15904e-80	1.77197e-76	0.106452	8.09037	1.23667	0.000427769	0.0165702	0.00311787	0.0165702
ENST00000296161.9	DTX3L	deltex E3 ubiquitin ligase 3L [Source:HGNC Symbol;Acc:HGNC:30323]	151636	1.99369	1.86366e-157	3.65878e-153	0.0745732	7.14431	1.19911	0.00183982	0.00650192	0.00456182	0.00650192
ENST00000539480.5	NDUFS7	NADH:ubiquinone oxidoreductase core subunit S7 [Source:HGNC Symbol;Acc:HGNC:7714]	374291	1.96	0.00137098	0.0410922	0.612368	4.16525	1.39774	0.522448	-0.215881	0.0400446	0.0400446
ENST00000462315.5	PARP9	poly(ADP-ribose) polymerase family member 9 [Source:HGNC Symbol;Acc:HGNC:24118]	83666	1.94376	8.8143e-69	3.46089e-65	0.110897	5.82598	1.14533	0.00773472	0.00710982	0.0107124	0.0107124
ENST00000374882.8	PSMB8	proteasome 20S subunit beta 8 [Source:HGNC Symbol;Acc:HGNC:9545]	5696	1.85411	0.000220585	0.010698	0.501897	2.72593	1.11535	0.105546	-0.000505096	0.272306	0.272306
ENST00000358502.10	APOL2	apolipoprotein L2 [Source:HGNC Symbol;Acc:HGNC:619]	23780	1.79569	3.3557e-18	2.99454e-15	0.206431	5.43766	0.975368	0.0495654	-0.0395446	0.0143551	0.0143551
ENST00000259727.5	GMPR	guanosine monophosphate reductase [Source:HGNC Symbol;Acc:HGNC:4376]	2766	1.76879	2.22707e-16	1.71461e-13	0.215465	4.22213	0.97282	0.0318935	0.0108951	0.0377444	0.0377444
ENST00000354258.5	TAP1	transporter 1, ATP binding cassette subfamily B member [Source:HGNC Symbol;Acc:HGNC:43]	6890	1.73885	6.13081e-06	0.000580056	0.384546	6.14785	1.01268	0.213238	-0.0812312	0.00857502	0.00857502
ENST00000474629.7	PARP14	poly(ADP-ribose) polymerase family member 14 [Source:HGNC Symbol;Acc:HGNC:29232]	54625	1.73747	4.4013e-22	4.6084e-19	0.179838	7.04737	0.944451	0.00293988	0.0455725	0.0048106	0.0455725
ENST00000412585.7	HLA-B	major histocompatibility complex, class I, B [Source:HGNC Symbol;Acc:HGNC:4932]	3106	1.72945	3.05462e-118	3.99794e-114	0.0748099	6.54923	0.898614	0.00186303	-0.000222216	0.00653174	0.00653174
ENST00000243346.10	NMI	N-myc and STAT interactor [Source:HGNC Symbol;Acc:HGNC:7854]	9111	1.72242	2.44415e-18	2.20617e-15	0.197193	4.21267	0.914684	0.0202196	0.010617	0.0381083	0.0381083
ENST00000264052.9	SP100	SP100 nuclear antigen [Source:HGNC Symbol;Acc:HGNC:11206]	6672	1.6843	1.14344e-07	1.97347e-05	0.317653	4.71868	0.97214	0.0204932	0.130862	0.0251596	0.130862
ENST00000643918.1	SAMHD1	SAM and HD domain containing deoxynucleoside triphosphate triphosphohydrolase 1 [Source:HGNC Symbol;Acc:HGNC:15925]	25939	1.67979	3.11283e-07	4.73735e-05	0.32831	4.04146	0.904181	0.115659	-0.0435741	0.0460227	0.0460227
ENST00000617931.4	NBPF12	NBPF member 12 [Source:HGNC Symbol;Acc:HGNC:24297]	149013	1.67249	0.000249577	0.0117571	0.45663	5.93611	0.964174	0.302852	-0.146598	0.00991387	0.00991387
ENST00000361842.8	XAF1	XIAP associated factor 1 [Source:HGNC Symbol;Acc:HGNC:30932]	54739	1.65383	6.62829e-16	4.61221e-13	0.204753	4.72381	0.87085	0.0244591	0.0384265	0.0250701	0.0384265
ENST00000332029.4	SOCS1	suppressor of cytokine signaling 1 [Source:HGNC Symbol;Acc:HGNC:19383]	8651	1.6503	2.15504e-07	3.43969e-05	0.318256	3.8955	0.93859	0.0312267	0.120704	0.0546216	0.120704
ENST00000361099.8	STAT1	signal transducer and activator of transcription 1 [Source:HGNC Symbol;Acc:HGNC:11362]	6772	1.62551	1.28432e-115	1.4408e-111	0.0711207	8.69569	0.798753	0.000735809	0.00685142	0.00285078	0.00685142
ENST00000252809.3	GDF15	growth differentiation factor 15 [Source:HGNC Symbol;Acc:HGNC:30142]	9518	1.59246	4.60461e-12	1.99776e-09	0.230215	4.16018	0.824373	0.0173405	0.0621578	0.0402631	0.0621578
ENST00000438331.5	ANXA11	annexin A11 [Source:HGNC Symbol;Acc:HGNC:535]	311	1.5616	0.00130285	0.0397019	0.485671	3.16207	0.88623	0.212229	-0.018917	0.141586	0.141586
ENST00000264350.8	HERC5	HECT and RLD domain containing E3 ubiquitin protein ligase 5 [Source:HGNC Symbol;Acc:HGNC:24368]	51191	1.5589	2.91405e-43	6.53821e-40	0.113043	5.66666	0.744389	0.00666511	0.0125031	0.0120283	0.0125031
ENST00000434937.3	RFPL4A	ret finger protein like 4A [Source:HGNC Symbol;Acc:HGNC:16449]	342931	1.54061	4.22291e-06	0.000425155	0.334908	3.30577	0.824891	0.0523458	0.0887147	0.115899	0.115899
ENST00000333486.4	UBA7	ubiquitin like modifier activating enzyme 7 [Source:HGNC Symbol;Acc:HGNC:12471]	7318	1.5354	2.97193e-25	4.02383e-22	0.14788	4.94785	0.727965	0.0113652	0.014548	0.0214376	0.0214376
ENST00000636079.2	CCDC194	coiled-coil domain containing 194 [Source:HGNC Symbol;Acc:HGNC:53438]	110806280	1.53078	1.44334e-07	2.41672e-05	0.291042	3.56922	0.754372	0.0451781	0.0190575	0.08188	0.08188
ENST00000368474.9	ADAR	adenosine deaminase RNA specific [Source:HGNC Symbol;Acc:HGNC:225]	103	1.50119	6.43672e-43	1.36613e-39	0.109312	8.28691	0.69041	0.00850865	0.00941508	0.00298569	0.00941508
ENST00000233057.9	EIF2AK2	eukaryotic translation initiation factor 2 alpha kinase 2 [Source:HGNC Symbol;Acc:HGNC:9437]	5610	1.49925	8.38867e-23	9.27822e-20	0.152523	7.62346	0.70224	0.0262831	0.00861164	0.00363843	0.00861164
ENST00000582401.6	TXNIP	thioredoxin interacting protein [Source:HGNC Symbol;Acc:HGNC:16952]	10628	1.49287	8.0828e-34	1.41052e-30	0.123155	7.83499	0.686802	0.000448305	0.0223023	0.00336336	0.0223023
ENST00000254436.8	TRIM21	tripartite motif containing 21 [Source:HGNC Symbol;Acc:HGNC:11312]	6737	1.47294	1.16324e-54	3.26243e-51	0.0946007	5.92699	0.661234	0.00344696	0.00951644	0.00997699	0.00997699
ENST00000373921.8	THEMIS2	thymocyte selection associated family member 2 [Source:HGNC Symbol;Acc:HGNC:16839]	9473	1.46954	6.36942e-05	0.00398996	0.367506	3.47708	0.796594	0.110315	0.0755965	0.0922761	0.0922761
ENST00000287156.9	UBE2L6	ubiquitin conjugating enzyme E2 L6 [Source:HGNC Symbol;Acc:HGNC:12490]	9246	1.46947	8.29922e-62	2.71554e-58	0.0885785	6.16096	0.654891	0.0032701	0.00558547	0.00849912	0.00849912
ENST00000346473.8	DDIT3	DNA damage inducible transcript 3 [Source:HGNC Symbol;Acc:HGNC:2726]	1649	1.4391	3.15682e-07	4.795e-05	0.281413	5.61929	0.716333	0.0176975	0.101092	0.0124629	0.101092
ENST00000252593.7	BST2	bone marrow stromal cell antigen 2 [Source:HGNC Symbol;Acc:HGNC:1119]	684	1.39288	2.34165e-69	9.67827e-66	0.079128	7.8353	0.589547	0.000593808	0.00879804	0.00336301	0.00879804
ENST00000299977.9	SLFN5	schlafen family member 5 [Source:HGNC Symbol;Acc:HGNC:28286]	162394	1.36941	6.98629e-12	2.85743e-09	0.199683	4.12909	0.581208	0.0181545	0.00512045	0.0416555	0.0416555
ENST00000371795.5	IFIT5	interferon induced protein with tetratricopeptide repeats 5 [Source:HGNC Symbol;Acc:HGNC:13328]	24138	1.33739	4.4006e-62	1.5025e-58	0.0804323	7.22903	0.544349	0.00155658	0.00814744	0.00436328	0.00814744
ENST00000372955.7	FAM149B1	family with sequence similarity 149 member B1 [Source:HGNC Symbol;Acc:HGNC:29162]	317662	1.29577	1.08445e-06	0.000139837	0.265763	3.94639	0.543107	0.0545259	-0.00527449	0.051419	0.051419
ENST00000627651.2	MBD5	methyl-CpG binding domain protein 5 [Source:HGNC Symbol;Acc:HGNC:20444]	55777	1.28574	9.79612e-06	0.000853807	0.290785	3.9211	0.528466	0.0738522	-0.033193	0.0529812	0.0529812
ENST00000245185.6	MT2A	metallothionein 2A [Source:HGNC Symbol;Acc:HGNC:7406]	4502	1.27024	1.40642e-12	6.61344e-10	0.179326	4.2457	0.490204	0.0113698	-0.00367865	0.0368666	0.0368666
ENST00000369227.7	NBPF19	NBPF member 19 [Source:HGNC Symbol;Acc:HGNC:31999]	101060226	1.26921	2.69218e-57	7.83017e-54	0.0795568	7.43208	0.48821	0.00554175	0.000634385	0.00395217	0.00395217
ENST00000451882.3	HSBP1L1	heat shock factor binding protein 1 like 1 [Source:HGNC Symbol;Acc:HGNC:37243]	440498	1.22638	9.18241e-05	0.00532953	0.313552	3.82885	0.471348	0.0882859	-0.0631021	0.0591868	0.0591868
ENST00000415654.5	NPIPB5	nuclear pore complex interacting protein family member B5 [Source:HGNC Symbol;Acc:HGNC:37233]	100132247	1.21531	3.1083e-07	4.73735e-05	0.237516	6.59195	0.510794	0.0208686	0.0637526	0.0063502	0.0637526
ENST00000341491.9	ATF3	activating transcription factor 3 [Source:HGNC Symbol;Acc:HGNC:785]	467	1.20545	1.14525e-20	1.13842e-17	0.129316	5.25887	0.439859	0.0084316	-0.00352001	0.0166525	0.0166525
ENST00000344347.6	XBP1	X-box binding protein 1 [Source:HGNC Symbol;Acc:HGNC:12801]	7494	1.1805	4.15831e-10	1.25114e-07	0.188942	5.63827	0.457704	0.0412624	0.0082737	0.0122861	0.0122861
ENST00000200453.6	PPP1R15A	protein phosphatase 1 regulatory subunit 15A [Source:HGNC Symbol;Acc:HGNC:14375]	23645	1.15858	6.09245e-78	2.99021e-74	0.061993	7.64763	0.407305	0.00111756	0.00464713	0.00360338	0.00464713
ENST00000372397.6	TSC22D3	TSC22 domain family member 3 [Source:HGNC Symbol;Acc:HGNC:3051]	1831	1.15696	2.26072e-08	4.6719e-06	0.206942	5.3804	0.452959	0.0239803	0.0402571	0.015038	0.0402571
ENST00000199940.10	MAP2	microtubule associated protein 2 [Source:HGNC Symbol;Acc:HGNC:6839]	4133	1.12708	3.81658e-08	7.35281e-06	0.204956	4.23093	0.430818	0.0255989	0.036556	0.0374117	0.0374117
ENST00000369318.8	CASP7	caspase 7 [Source:HGNC Symbol;Acc:HGNC:1508]	840	1.12551	2.40224e-11	9.06948e-09	0.168509	5.73046	0.396044	0.0311168	-0.0110979	0.011476	0.011476
ENST00000583866.9	NBPF10	NBPF member 10 [Source:HGNC Symbol;Acc:HGNC:31992]	100132406	1.12332	2.16746e-72	9.45604e-69	0.0624272	7.2657	0.383232	0.00124455	0.00460119	0.00428252	0.00460119
ENST00000357402.10	MVP	major vault protein [Source:HGNC Symbol;Acc:HGNC:7531]	9961	1.12232	3.23995e-08	6.44126e-06	0.203027	5.00212	0.403709	0.0412291	-0.00894392	0.0206006	0.0206006
ENST00000644132.1	CHD4	chromodomain helicase DNA binding protein 4 [Source:HGNC Symbol;Acc:HGNC:1919]	1108	1.10759	0.000332097	0.0145532	0.308616	3.40836	0.387259	0.0418418	-0.0177982	0.101024	0.101024
ENST00000396105.6	ZNFX1	zinc finger NFX1-type containing 1 [Source:HGNC Symbol;Acc:HGNC:29271]	57169	1.09754	2.67416e-05	0.00196078	0.261345	7.41022	0.443338	0.0123941	0.0900577	0.00399233	0.0900577
ENST00000221452.13	RELB	RELB proto-oncogene, NF-kB subunit [Source:HGNC Symbol;Acc:HGNC:9956]	5971	1.07745	2.28976e-10	7.27987e-08	0.16993	5.10247	0.382919	0.0127484	0.030566	0.0190523	0.030566
ENST00000355295.5	TDRD7	tudor domain containing 7 [Source:HGNC Symbol;Acc:HGNC:30831]	23424	1.07102	5.33837e-23	5.98882e-20	0.108456	5.63157	0.352105	0.00529603	0.00468204	0.0123481	0.0123481
ENST00000367922.7	DDR2	discoidin domain receptor tyrosine kinase 2 [Source:HGNC Symbol;Acc:HGNC:2731]	4921	1.05127	0.000300202	0.0135098	0.290797	6.54545	0.433025	0.0866814	0.0401631	0.00654815	0.0401631
ENST00000508628.6	RNF213	ring finger protein 213 [Source:HGNC Symbol;Acc:HGNC:14539]	57674	1.05072	5.20478e-11	1.86633e-08	0.160049	6.81547	0.361941	0.0118642	0.0265595	0.00551085	0.0265595
ENST00000632165.1	ZC3H3	zinc finger CCCH-type containing 3 [Source:HGNC Symbol;Acc:HGNC:28972]	23144	1.04722	0.000467187	0.0186896	0.2993	3.99206	0.352579	0.0856348	-0.0561619	0.0487358	0.0487358
ENST00000532129.1	ALKBH3	alkB homolog 3, alpha-ketoglutarate dependent dioxygenase [Source:HGNC Symbol;Acc:HGNC:30141]	221120	1.0454	0.000154468	0.00810844	0.276286	3.99362	0.416058	0.0658533	0.0443944	0.0486475	0.0486475
ENST00000533861.5	TMEM179B	transmembrane protein 179B [Source:HGNC Symbol;Acc:HGNC:33744]	374395	1.03195	1.50984e-06	0.000182129	0.214547	4.59112	0.352271	0.0414938	-0.000504308	0.0275516	0.0275516
ENST00000483630.6	NBPF9	NBPF member 9 [Source:HGNC Symbol;Acc:HGNC:31991]	400818	1.0303	3.47236e-07	5.22377e-05	0.202185	5.23128	0.36751	0.0110596	0.0502588	0.0170538	0.0502588
ENST00000527920.5	ZNRD2	zinc ribbon domain containing 2 [Source:HGNC Symbol;Acc:HGNC:11328]	10534	1.0299	6.79334e-05	0.00419951	0.258548	3.99741	0.393298	0.0518375	0.0420229	0.0484331	0.0484331
ENST00000614999.4	NBPF14	NBPF member 14 [Source:HGNC Symbol;Acc:HGNC:25232]	25832	1.00187	1.59115e-12	7.43758e-10	0.141781	5.3631	0.322851	0.0148994	0.0122604	0.0152536	0.0152536
ENST00000370904.6	IGSF1	immunoglobulin superfamily member 1 [Source:HGNC Symbol;Acc:HGNC:5948]	3547	1.0007	0.000818684	0.0282595	0.299039	3.46433	0.370161	0.040305	0.0468685	0.0938313	0.0938313
ENST00000217233.9	TRIB3	tribbles pseudokinase 3 [Source:HGNC Symbol;Acc:HGNC:16228]	57761	1.0006	9.52059e-09	2.20543e-06	0.174349	7.2608	0.336837	0.000770354	0.044826	0.00429312	0.044826
ENST00000392055.8	PID1	phosphotyrosine interaction domain containing 1 [Source:HGNC Symbol;Acc:HGNC:26084]	55022	0.998097	3.41771e-06	0.000357853	0.214923	4.35177	0.337434	0.0359046	0.0123145	0.0333833	0.0333833
ENST00000266646.3	INHBE	inhibin subunit beta E [Source:HGNC Symbol;Acc:HGNC:24029]	83729	0.997359	2.13257e-14	1.2687e-11	0.130504	5.1687	0.306903	0.00753064	0.00307545	0.0180163	0.0180163
ENST00000395136.7	SRSF11	serine and arginine rich splicing factor 11 [Source:HGNC Symbol;Acc:HGNC:10782]	9295	0.995154	0.000360935	0.015484	0.27898	4.07624	0.37272	0.0725223	0.0220032	0.0442227	0.0442227
ENST00000399808.5	IFITM3	interferon induced transmembrane protein 3 [Source:HGNC Symbol;Acc:HGNC:5414]	10410	0.99441	3.77373e-38	7.22799e-35	0.077005	9.77714	0.303771	9.89695e-05	0.00879568	0.00337512	0.00879568
ENST00000295809.12	IFI16	interferon gamma inducible protein 16 [Source:HGNC Symbol;Acc:HGNC:5395]	3428	0.99243	1.3245e-05	0.00110769	0.22783	7.46042	0.357763	0.0102735	0.0675861	0.00390146	0.0675861
ENST00000358181.8	CHD3	chromodomain helicase DNA binding protein 3 [Source:HGNC Symbol;Acc:HGNC:1918]	1107	0.979964	1.13813e-06	0.000144155	0.201385	5.54938	0.297812	0.047688	-0.0355468	0.0131461	0.0131461
ENST00000383694.3	FILIP1L	filamin A interacting protein 1 like [Source:HGNC Symbol;Acc:HGNC:24589]	11259	0.977223	1.31953e-22	1.43919e-19	0.0998802	5.97902	0.29599	0.00534065	0.00653465	0.00962342	0.00962342
ENST00000696599.1	RUSC1	RUN and SH3 domain containing 1 [Source:HGNC Symbol;Acc:HGNC:17153]	23623	0.976892	0.00010837	0.00613567	0.252359	4.44936	0.330916	0.0647983	-0.00902246	0.030729	0.030729
ENST00000376753.9	FBXO6	F-box protein 6 [Source:HGNC Symbol;Acc:HGNC:13585]	26270	0.973412	1.65885e-11	6.5134e-09	0.144567	4.88314	0.30605	0.00890272	0.0183355	0.0224469	0.0224469
ENST00000351298.9	PLD1	phospholipase D1 [Source:HGNC Symbol;Acc:HGNC:9067]	5337	0.962416	0.000417684	0.0172271	0.272743	4.95051	0.346376	0.090187	-0.0045594	0.0213964	0.0213964
ENST00000609741.2	NBPF26	NBPF member 26 [Source:HGNC Symbol;Acc:HGNC:49571]	101060684	0.954842	1.11746e-23	1.32959e-20	0.0951921	5.95574	0.28023	0.00381269	0.00457943	0.00977962	0.00977962
ENST00000616058.4	SUCO	SUN domain containing ossification factor [Source:HGNC Symbol;Acc:HGNC:1240]	51430	0.954562	0.000186059	0.00935404	0.25542	5.59214	0.292507	0.0851367	-0.0611978	0.012722	0.012722
ENST00000566198.1	NHERF2	NHERF family PDZ scaffold protein 2 [Source:HGNC Symbol;Acc:HGNC:11076]	9351	0.945036	0.000274654	0.0126278	0.259761	5.08571	0.294533	0.0819013	-0.0486446	0.0193121	0.0193121
ENST00000569795.6	PARP6	poly(ADP-ribose) polymerase family member 6 [Source:HGNC Symbol;Acc:HGNC:26921]	56965	0.943627	0.000425124	0.0174059	0.267773	5.07479	0.311537	0.0880728	-0.0325633	0.019481	0.019481
ENST00000377507.8	TNFRSF9	TNF receptor superfamily member 9 [Source:HGNC Symbol;Acc:HGNC:11924]	3604	0.942618	4.75961e-08	9.02819e-06	0.172639	4.55438	0.278286	0.0163933	-0.00173384	0.0283128	0.0283128
ENST00000289361.11	BTN3A1	butyrophilin subfamily 3 member A1 [Source:HGNC Symbol;Acc:HGNC:1138]	11119	0.941968	2.62628e-07	4.11655e-05	0.182961	4.56481	0.275576	0.0221193	-0.0103885	0.0280927	0.0280927
ENST00000375735.7	DYNC2H1	dynein cytoplasmic 2 heavy chain 1 [Source:HGNC Symbol;Acc:HGNC:2962]	79659	0.939796	3.31744e-39	6.85567e-36	0.0717433	6.66546	0.267653	0.00166634	0.00169386	0.00605431	0.00605431
ENST00000583958.1	MED13	mediator complex subunit 13 [Source:HGNC Symbol;Acc:HGNC:22474]	9969	0.937868	0.00133569	0.0403334	0.292335	3.7241	0.336269	0.0608729	0.0296144	0.0673164	0.0673164
ENST00000528062.7	RBM39	RNA binding motif protein 39 [Source:HGNC Symbol;Acc:HGNC:15923]	9584	0.932588	2.505e-10	7.93205e-08	0.147406	6.05107	0.275572	0.023434	-0.00511426	0.00915874	0.00915874
ENST00000314128.9	STAT2	signal transducer and activator of transcription 2 [Source:HGNC Symbol;Acc:HGNC:11363]	6773	0.930151	1.08258e-09	3.11406e-07	0.152566	6.60282	0.287486	0.0129397	0.0219747	0.00630515	0.0219747
ENST00000639877.1	RPS10-NUDT3	RPS10-NUDT3 readthrough [Source:HGNC Symbol;Acc:HGNC:49181]	100529239	0.927007	0.00125875	0.0387184	0.287424	4.77748	0.356937	0.0694095	0.0545093	0.0241551	0.0545093
ENST00000265085.10	CPEB4	cytoplasmic polyadenylation element binding protein 4 [Source:HGNC Symbol;Acc:HGNC:21747]	80315	0.926045	0.000109697	0.00620184	0.239407	4.39445	0.30912	0.0538072	0.0110089	0.0321663	0.0321663
ENST00000450573.5	SAP18	Sin3A associated protein 18 [Source:HGNC Symbol;Acc:HGNC:10530]	10284	0.924118	4.986e-05	0.00329584	0.227824	4.38945	0.273201	0.0455517	-0.0242981	0.0323039	0.0323039
ENST00000321356.9	CLK1	CDC like kinase 1 [Source:HGNC Symbol;Acc:HGNC:2068]	1195	0.920244	8.72769e-05	0.00511857	0.234547	5.02213	0.268074	0.0622261	-0.0447023	0.0202927	0.0202927
ENST00000301908.8	PNOC	prepronociceptin [Source:HGNC Symbol;Acc:HGNC:9163]	5368	0.918937	3.32458e-10	1.03192e-07	0.146262	5.93783	0.279005	0.00274849	0.0293402	0.00990199	0.0293402
ENST00000311051.7	APBB1	amyloid beta precursor protein binding family B member 1 [Source:HGNC Symbol;Acc:HGNC:581]	322	0.913675	0.00127014	0.0389622	0.283518	4.80147	0.267826	0.0968153	-0.0750842	0.023758	0.023758
ENST00000341469.7	TRIM14	tripartite motif containing 14 [Source:HGNC Symbol;Acc:HGNC:16283]	9830	0.911632	7.54171e-37	1.37731e-33	0.0718899	6.915	0.255524	0.00103668	0.00671556	0.00519094	0.00671556
ENST00000361981.7	L1CAM	L1 cell adhesion molecule [Source:HGNC Symbol;Acc:HGNC:6470]	3897	0.910819	2.61884e-05	0.00192201	0.216639	4.86287	0.284094	0.0476316	-0.00361116	0.0227674	0.0227674
ENST00000296444.7	SHISA5	shisa family member 5 [Source:HGNC Symbol;Acc:HGNC:30376]	51246	0.90771	5.96747e-17	4.88146e-14	0.108502	6.13303	0.254122	0.00899726	-0.000321802	0.00866165	0.00866165
ENST00000292494.11	LY6E	lymphocyte antigen 6 family member E [Source:HGNC Symbol;Acc:HGNC:6727]	4061	0.905845	1.21104e-15	7.99175e-13	0.113184	8.22103	0.261539	0.00696613	0.0122496	0.00302485	0.0122496
ENST00000379519.7	YPEL5	yippee like 5 [Source:HGNC Symbol;Acc:HGNC:18329]	51646	0.883429	0.00122026	0.0378203	0.273161	4.54472	0.323674	0.0778117	0.0341133	0.0285194	0.0341133
ENST00000444024.3	RMND1	required for meiotic nuclear division 1 homolog [Source:HGNC Symbol;Acc:HGNC:21176]	55005	0.876486	2.65792e-06	0.000290701	0.18666	5.2133	0.250261	0.0349401	-0.0101991	0.0173229	0.0173229
ENST00000338483.7	MAFF	MAF bZIP transcription factor F [Source:HGNC Symbol;Acc:HGNC:6780]	23764	0.872889	4.97349e-06	0.000486986	0.191176	4.45784	0.251132	0.0243036	0.00388555	0.0305186	0.0305186
ENST00000544052.6	SCFD1	sec1 family domain containing 1 [Source:HGNC Symbol;Acc:HGNC:20726]	23256	0.872131	0.00139647	0.0416338	0.272935	5.75248	0.281199	0.100447	-0.0341781	0.0112935	0.0112935
ENST00000392349.9	ORMDL1	ORMDL sphingolipid biosynthesis regulator 1 [Source:HGNC Symbol;Acc:HGNC:16036]	94101	0.871181	5.01493e-05	0.00330939	0.214845	5.14913	0.236332	0.0509134	-0.0401071	0.0183241	0.0183241
ENST00000294618.12	DOCK6	dedicator of cytokinesis 6 [Source:HGNC Symbol;Acc:HGNC:19189]	57572	0.866129	5.10913e-06	0.000497169	0.18993	5.42675	0.232542	0.0396284	-0.0302677	0.0144817	0.0144817
ENST00000679233.1	NPM1	nucleophosmin 1 [Source:HGNC Symbol;Acc:HGNC:7910]	4869	0.861952	0.00014975	0.00793504	0.227339	6.24821	0.284908	0.0204951	0.0570293	0.00801164	0.0570293
ENST00000560141.2	TRIM69	tripartite motif containing 69 [Source:HGNC Symbol;Acc:HGNC:17857]	140691	0.859035	9.91961e-12	4.01534e-09	0.126187	5.47926	0.239935	0.00999772	0.0131934	0.0138868	0.0138868
ENST00000307662.5	SYNPO	synaptopodin [Source:HGNC Symbol;Acc:HGNC:30672]	11346	0.857725	4.20275e-44	9.707e-41	0.0615769	7.14234	0.221365	0.00112095	-0.000299785	0.00456663	0.00456663
ENST00000304952.11	HES4	hes family bHLH transcription factor 4 [Source:HGNC Symbol;Acc:HGNC:24149]	57801	0.85588	4.38757e-09	1.12598e-06	0.145834	6.5022	0.24528	0.00389094	0.0280103	0.00674021	0.0280103
ENST00000268042.7	ARRDC4	arrestin domain containing 4 [Source:HGNC Symbol;Acc:HGNC:28087]	91947	0.854372	4.84816e-24	6.34535e-21	0.0844843	6.20502	0.222321	0.00245707	0.00171175	0.00824933	0.00824933
ENST00000508244.5	CPLANE1	ciliogenesis and planar polarity effector complex subunit 1 [Source:HGNC Symbol;Acc:HGNC:25801]	65250	0.85123	0.000841004	0.0288524	0.254941	5.48158	0.2502	0.0836307	-0.0426024	0.0138613	0.0138613
ENST00000376630.5	HLA-E	major histocompatibility complex, class I, E [Source:HGNC Symbol;Acc:HGNC:4962]	3133	0.849986	4.53024e-30	7.26032e-27	0.0746059	6.93499	0.22285	0.00321873	0.0044154	0.00513032	0.00513032
ENST00000263265.11	PLEKHA4	pleckstrin homology domain containing A4 [Source:HGNC Symbol;Acc:HGNC:14339]	57664	0.849731	1.50036e-26	2.14221e-23	0.0796823	6.4742	0.220331	0.00265515	0.00199267	0.00686876	0.00686876
ENST00000680180.1	ATF6	activating transcription factor 6 [Source:HGNC Symbol;Acc:HGNC:791]	22926	0.844439	1.84756e-05	0.00144365	0.197181	4.3882	0.230092	0.0259817	-0.00577098	0.0323387	0.0323387
ENST00000366528.3	COX20	cytochrome c oxidase assembly factor COX20 [Source:HGNC Symbol;Acc:HGNC:26970]	116228	0.841691	0.000421018	0.01731	0.238673	4.15294	0.258203	0.0448679	0.0122192	0.0405793	0.0405793
ENST00000265138.4	ARRDC3	arrestin domain containing 3 [Source:HGNC Symbol;Acc:HGNC:29263]	57561	0.838097	1.75924e-31	2.93938e-28	0.0718002	6.76118	0.216908	0.00112586	0.00660705	0.00569864	0.00660705
ENST00000263650.12	OSBPL5	oxysterol binding protein like 5 [Source:HGNC Symbol;Acc:HGNC:16392]	114879	0.835839	0.000441106	0.0178831	0.237847	4.96061	0.241419	0.0636165	-0.0238276	0.0212404	0.0212404
ENST00000316881.9	TRIM25	tripartite motif containing 25 [Source:HGNC Symbol;Acc:HGNC:12932]	7706	0.821931	3.30807e-66	1.23704e-62	0.0478221	8.01779	0.20475	0.00025167	0.00234733	0.00317876	0.00317876
ENST00000407997.4	APOBEC3G	apolipoprotein B mRNA editing enzyme catalytic subunit 3G [Source:HGNC Symbol;Acc:HGNC:17357]	60489	0.816131	0.000759419	0.0267428	0.242378	3.89488	0.20663	0.033459	-0.0249478	0.054662	0.054662
ENST00000367511.4	NIBAN1	niban apoptosis regulator 1 [Source:HGNC Symbol;Acc:HGNC:16784]	116496	0.813374	2.52303e-13	1.29497e-10	0.111152	5.54859	0.202997	0.00537801	0.00027726	0.0131541	0.0131541
ENST00000314340.10	AGTRAP	angiotensin II receptor associated protein [Source:HGNC Symbol;Acc:HGNC:13539]	57085	0.810457	1.21247e-13	6.47716e-11	0.109294	5.73531	0.207254	0.00648224	0.00626933	0.0114354	0.0114354
ENST00000378757.6	OPTN	optineurin [Source:HGNC Symbol;Acc:HGNC:17142]	10133	0.809898	2.61227e-06	0.000286107	0.172349	5.9965	0.232426	0.0230543	0.0215022	0.00950813	0.0215022
ENST00000221496.5	AMH	anti-Mullerian hormone [Source:HGNC Symbol;Acc:HGNC:464]	268	0.809315	2.41805e-13	1.24926e-10	0.110511	5.84737	0.211152	0.00492283	0.0133962	0.0105509	0.0133962
ENST00000326656.12	PTPMT1	protein tyrosine phosphatase mitochondrial 1 [Source:HGNC Symbol;Acc:HGNC:26965]	114971	0.808878	0.000721676	0.0257954	0.239228	4.71682	0.254678	0.0606525	0.0123383	0.0251923	0.0251923
ENST00000244519.7	BTN3A3	butyrophilin subfamily 3 member A3 [Source:HGNC Symbol;Acc:HGNC:1140]	10384	0.806501	0.000234143	0.0112047	0.219217	4.00154	0.22161	0.0238835	0.00921235	0.0482007	0.0482007
ENST00000311713.11	WDR74	WD repeat domain 74 [Source:HGNC Symbol;Acc:HGNC:25529]	54663	0.795792	0.000234699	0.0112109	0.216342	4.69654	0.219116	0.0446539	-0.00824022	0.0255516	0.0255516
ENST00000560949.5	RNF217	ring finger protein 217 [Source:HGNC Symbol;Acc:HGNC:21487]	154214	0.791311	0.000431225	0.0176007	0.224792	4.3826	0.21276	0.0433022	-0.012167	0.0324948	0.0324948
ENST00000324873.8	NUPR1	nuclear protein 1, transcriptional regulator [Source:HGNC Symbol;Acc:HGNC:29990]	26471	0.786597	3.88307e-10	1.18191e-07	0.125681	5.29799	0.200134	0.00758726	0.010554	0.0161065	0.0161065
ENST00000504487.5	CCDC149	coiled-coil domain containing 149 [Source:HGNC Symbol;Acc:HGNC:25405]	91050	0.782123	0.000224313	0.0108134	0.211961	4.29855	0.225008	0.0323492	0.0195176	0.0350422	0.0350422
ENST00000383383.6	SNHG32	small nucleolar RNA host gene 32 [Source:HGNC Symbol;Acc:HGNC:19078]	50854	0.781131	3.93692e-14	2.24031e-11	0.103282	5.51331	0.189968	0.00248102	0.00616704	0.0135198	0.0135198
ENST00000237642.7	STBD1	starch binding domain 1 [Source:HGNC Symbol;Acc:HGNC:24854]	8987	0.778282	2.95513e-09	7.86655e-07	0.131155	5.33845	0.202359	0.0052142	0.0205882	0.0155685	0.0205882
ENST00000164227.10	BCL3	BCL3 transcription coactivator [Source:HGNC Symbol;Acc:HGNC:998]	602	0.77736	2.00439e-08	4.25983e-06	0.138527	5.015	0.199692	0.00838205	0.0146248	0.0204024	0.0204024
ENST00000393593.8	IRF2	interferon regulatory factor 2 [Source:HGNC Symbol;Acc:HGNC:6117]	3660	0.774664	1.36193e-08	3.07331e-06	0.13643	5.22213	0.200016	0.0107298	0.014251	0.0171899	0.0171899
ENST00000456319.6	CALM2	calmodulin 2 [Source:HGNC Symbol;Acc:HGNC:1445]	805	0.774255	0.000804041	0.027852	0.231024	4.88257	0.19053	0.0576026	-0.0442418	0.0224559	0.0224559
ENST00000416957.5	FNDC3B	fibronectin type III domain containing 3B [Source:HGNC Symbol;Acc:HGNC:24670]	64778	0.766393	4.3252e-05	0.00293058	0.18741	5.48178	0.218355	0.0355879	0.017096	0.0138591	0.017096
ENST00000687601.1	TAF8	TATA-box binding protein associated factor 8 [Source:HGNC Symbol;Acc:HGNC:17300]	129685	0.758667	0.000933019	0.0308501	0.229206	4.72076	0.231719	0.0536795	0.0201284	0.0251233	0.0251233
ENST00000637015.2	ARID1B	AT-rich interaction domain 1B [Source:HGNC Symbol;Acc:HGNC:18040]	57492	0.751293	7.42504e-05	0.00452001	0.189613	6.34883	0.189384	0.046447	-0.0213829	0.00748286	0.00748286
ENST00000392882.7	WARS1	tryptophanyl-tRNA synthetase 1 [Source:HGNC Symbol;Acc:HGNC:12729]	7453	0.749324	5.63051e-06	0.000538561	0.165056	7.42985	0.201138	0.0159417	0.0249236	0.00395622	0.0249236
ENST00000444522.6	ZFAND2B	zinc finger AN1-type containing 2B [Source:HGNC Symbol;Acc:HGNC:25206]	130617	0.745149	0.000415022	0.0171533	0.21107	5.29354	0.220035	0.045092	0.0217338	0.0161672	0.0217338
ENST00000316308.9	CLK4	CDC like kinase 4 [Source:HGNC Symbol;Acc:HGNC:13659]	57396	0.744342	1.45826e-06	0.00017782	0.154528	5.22122	0.172154	0.0186148	-0.0111891	0.0172036	0.0172036
ENST00000409871.6	ZC3H6	zinc finger CCCH-type containing 6 [Source:HGNC Symbol;Acc:HGNC:24762]	376940	0.742971	1.56391e-06	0.0001875	0.154692	4.71666	0.194317	0.0103865	0.0255082	0.0251952	0.0255082
ENST00000299964.4	NNMT	nicotinamide N-methyltransferase [Source:HGNC Symbol;Acc:HGNC:7861]	4837	0.742765	1.22306e-07	2.09251e-05	0.140409	5.278	0.177347	0.0131899	0.00160628	0.0163821	0.0163821
ENST00000583535.6	MYH3	myosin heavy chain 3 [Source:HGNC Symbol;Acc:HGNC:7573]	4621	0.738489	7.7526e-06	0.000705451	0.16514	4.60057	0.191329	0.0135447	0.0211036	0.027362	0.027362
ENST00000334731.7	C9orf85	chromosome 9 open reading frame 85 [Source:HGNC Symbol;Acc:HGNC:28784]	138241	0.736869	0.00018536	0.00932489	0.19712	4.32186	0.202478	0.0239893	0.0254927	0.0342951	0.0342951
ENST00000332780.4	KLHDC8B	kelch domain containing 8B [Source:HGNC Symbol;Acc:HGNC:28557]	200942	0.735946	4.90553e-12	2.07111e-09	0.106531	6.87504	0.176104	0.00105231	0.015971	0.00531569	0.015971
ENST00000380871.5	NKX3-1	NK3 homeobox 1 [Source:HGNC Symbol;Acc:HGNC:7838]	4824	0.735371	0.000592746	0.0222397	0.214087	4.01755	0.169591	0.0214374	-0.0122376	0.0473126	0.0473126
ENST00000267996.11	TPM1	tropomyosin 1 [Source:HGNC Symbol;Acc:HGNC:12010]	7168	0.735102	8.30395e-05	0.00492895	0.18679	6.65725	0.203981	0.0219317	0.0304038	0.00608634	0.0304038
ENST00000220659.11	BRF2	BRF2 RNA polymerase III transcription initiation factor subunit [Source:HGNC Symbol;Acc:HGNC:17298]	55290	0.734947	9.03251e-06	0.00080058	0.165561	5.26215	0.177661	0.0245102	-0.00498899	0.0166056	0.0166056
ENST00000524496.5	RPL27A	ribosomal protein L27a [Source:HGNC Symbol;Acc:HGNC:10329]	6157	0.732836	0.000141439	0.00760908	0.192566	7.29465	0.205612	0.00895058	0.0466718	0.00422085	0.0466718
ENST00000220751.5	RIPK2	receptor interacting serine/threonine kinase 2 [Source:HGNC Symbol;Acc:HGNC:10020]	8767	0.727113	7.89757e-09	1.87936e-06	0.126002	5.50598	0.176535	0.0102172	0.0121915	0.0135977	0.0135977
ENST00000348259.9	MRPL55	mitochondrial ribosomal protein L55 [Source:HGNC Symbol;Acc:HGNC:16686]	128308	0.724743	0.000227892	0.010959	0.196625	4.68644	0.187175	0.0322592	0.00473996	0.0257332	0.0257332
ENST00000254528.4	EMILIN2	elastin microfibril interfacer 2 [Source:HGNC Symbol;Acc:HGNC:19881]	84034	0.722043	1.8448e-07	2.98702e-05	0.138473	5.02994	0.169807	0.00858952	0.00816512	0.0201725	0.0201725
ENST00000219299.8	CCDC113	coiled-coil domain containing 113 [Source:HGNC Symbol;Acc:HGNC:25002]	29070	0.720582	0.000147671	0.00785668	0.189879	4.93111	0.175456	0.032384	-0.00777831	0.021697	0.021697
ENST00000285407.11	KLF10	KLF transcription factor 10 [Source:HGNC Symbol;Acc:HGNC:11810]	7071	0.718256	2.32484e-28	3.65135e-25	0.0650316	6.83624	0.15678	0.000902146	0.00161299	0.00544152	0.00544152
ENST00000368881.8	PSMD4	proteasome 26S subunit ubiquitin receptor, non-ATPase 4 [Source:HGNC Symbol;Acc:HGNC:9561]	5710	0.71808	2.56486e-05	0.00189123	0.170605	5.50703	0.189619	0.0219078	0.0217514	0.0135865	0.0217514
ENST00000449049.7	SHMT2	serine hydroxymethyltransferase 2 [Source:HGNC Symbol;Acc:HGNC:10852]	6472	0.716781	0.000771713	0.0270459	0.213153	5.43911	0.195412	0.0538132	-0.00221341	0.0143384	0.0143384
ENST00000537947.5	STARD10	StAR related lipid transfer domain containing 10 [Source:HGNC Symbol;Acc:HGNC:10666]	10809	0.716671	0.000166769	0.00860376	0.190367	4.58873	0.186581	0.0267596	0.0138597	0.0276001	0.0276001
ENST00000372209.3	RPS8	ribosomal protein S8 [Source:HGNC Symbol;Acc:HGNC:10441]	6202	0.715401	9.70968e-06	0.0008491	0.161726	5.19199	0.156518	0.0215831	-0.0178597	0.0176498	0.0176498
ENST00000307365.4	DDIT4	DNA damage inducible transcript 4 [Source:HGNC Symbol;Acc:HGNC:24944]	54541	0.712776	3.5649e-14	2.08917e-11	0.094084	7.76113	0.163037	0.00214226	0.0111354	0.0034515	0.0111354
ENST00000383325.8	C4A	complement C4A (Rodgers blood group) [Source:HGNC Symbol;Acc:HGNC:1323]	720	0.707647	7.85801e-07	0.000107087	0.143281	5.40602	0.151581	0.0160676	-0.0143781	0.0147268	0.0147268
ENST00000461209.5	RASA4	RAS p21 protein activator 4 [Source:HGNC Symbol;Acc:HGNC:23181]	10156	0.706667	1.4479e-07	2.41919e-05	0.134371	5.47618	0.166853	0.0131627	0.00813654	0.0139208	0.0139208
ENST00000271638.3	S100A11	S100 calcium binding protein A11 [Source:HGNC Symbol;Acc:HGNC:10488]	6282	0.706598	5.74224e-19	5.2434e-16	0.0794206	6.75883	0.157353	0.0010404	0.00842105	0.00570698	0.00842105
ENST00000291481.8	HAPLN4	hyaluronan and proteoglycan link protein 4 [Source:HGNC Symbol;Acc:HGNC:31357]	404037	0.704713	0.0012785	0.0391489	0.218803	3.97476	0.164536	0.0220805	-0.0026431	0.0497318	0.0497318
ENST00000303004.5	CEBPB	CCAAT enhancer binding protein beta [Source:HGNC Symbol;Acc:HGNC:1834]	1051	0.7037	4.3805e-11	1.59998e-08	0.106773	7.55486	0.162239	0.000539339	0.0165615	0.00374332	0.0165615
ENST00000379773.6	CAMK2D	calcium/calmodulin dependent protein kinase II delta [Source:HGNC Symbol;Acc:HGNC:1462]	817	0.699957	9.77952e-05	0.00562208	0.179661	5.38969	0.169229	0.0334929	-0.00568377	0.014924	0.014924
ENST00000253063.4	SESN2	sestrin 2 [Source:HGNC Symbol;Acc:HGNC:20746]	83667	0.699264	8.84129e-16	5.88388e-13	0.086952	5.89061	0.150643	0.00110694	0.00383318	0.010234	0.010234
ENST00000399817.9	IFITM2	interferon induced transmembrane protein 2 [Source:HGNC Symbol;Acc:HGNC:5413]	10581	0.698709	0.000365513	0.0156126	0.196057	6.6883	0.192584	0.0106054	0.0470521	0.00596651	0.0470521
ENST00000360718.5	SQSTM1	sequestosome 1 [Source:HGNC Symbol;Acc:HGNC:11280]	8878	0.697833	4.85842e-09	1.23073e-06	0.119248	6.29511	0.161144	0.013569	0.00524687	0.00776107	0.00776107
ENST00000376495.5	OTUD1	OTU deubiquitinase 1 [Source:HGNC Symbol;Acc:HGNC:27346]	220213	0.692296	7.11379e-06	0.00065645	0.154177	4.62217	0.167806	0.00871941	0.0213102	0.0269366	0.0269366
ENST00000216799.9	EMC9	ER membrane protein complex subunit 9 [Source:HGNC Symbol;Acc:HGNC:20273]	51016	0.691723	4.19397e-06	0.000422783	0.150325	4.75417	0.170661	0.00749261	0.0264036	0.0245477	0.0264036
ENST00000265732.10	RBM48	RNA binding motif protein 48 [Source:HGNC Symbol;Acc:HGNC:21785]	84060	0.689905	0.00148862	0.0434506	0.217164	4.9535	0.199383	0.017647	0.053093	0.0213502	0.053093
ENST00000428278.6	ASH2L	ASH2 like, histone lysine methyltransferase complex subunit [Source:HGNC Symbol;Acc:HGNC:744]	9070	0.681202	0.000403824	0.0168322	0.192562	5.83017	0.174183	0.0449396	-0.00122428	0.0106805	0.0106805
ENST00000281830.4	KCNE4	potassium voltage-gated channel subfamily E regulatory subunit 4 [Source:HGNC Symbol;Acc:HGNC:6244]	23704	0.679956	1.60542e-11	6.33527e-09	0.100913	5.71948	0.144426	0.00370671	0.0034482	0.0115685	0.0115685
ENST00000292896.3	HBE1	hemoglobin subunit epsilon 1 [Source:HGNC Symbol;Acc:HGNC:4830]	3046	0.677368	0.000257072	0.0120347	0.185321	4.34288	0.154744	0.0178665	0.00350368	0.0336492	0.0336492
ENST00000634733.1	H3C6	H3 clustered histone 6 [Source:HGNC Symbol;Acc:HGNC:4769]	8353	0.673973	0.000106621	0.00605411	0.173928	4.75029	0.172573	0.0102912	0.0350853	0.0246136	0.0350853
ENST00000618838.4	ARFRP1	ADP ribosylation factor related protein 1 [Source:HGNC Symbol;Acc:HGNC:662]	10139	0.673844	5.99577e-06	0.00056865	0.148865	6.22022	0.162813	0.00793358	0.0253077	0.00816488	0.0253077
ENST00000297661.9	UBAP1	ubiquitin associated protein 1 [Source:HGNC Symbol;Acc:HGNC:12461]	51271	0.672418	5.39157e-06	0.000519503	0.147819	6.52315	0.161864	0.012174	0.0206015	0.00664621	0.0206015
ENST00000222574.9	HBP1	HMG-box transcription factor 1 [Source:HGNC Symbol;Acc:HGNC:23200]	26959	0.671764	0.001035	0.0332969	0.204754	4.71855	0.160155	0.0377242	-0.00675542	0.0251621	0.0251621
ENST00000376228.10	HLA-C	major histocompatibility complex, class I, C [Source:HGNC Symbol;Acc:HGNC:4933]	3107	0.670218	5.12234e-18	4.42035e-15	0.0774764	7.7025	0.141961	0.000376124	0.00862776	0.00352739	0.00862776
ENST00000357122.8	SPAG9	sperm associated antigen 9 [Source:HGNC Symbol;Acc:HGNC:14524]	9043	0.669157	1.02526e-07	1.79715e-05	0.12573	6.22553	0.153301	0.0102287	0.0134832	0.00813558	0.0134832
ENST00000278407.9	SERPING1	serpin family G member 1 [Source:HGNC Symbol;Acc:HGNC:1228]	710	0.66827	2.75525e-07	4.293e-05	0.130027	5.59058	0.14928	0.0126234	0.00650751	0.0127372	0.0127372
ENST00000683969.1	NBEAL1	neurobeachin like 1 [Source:HGNC Symbol;Acc:HGNC:20681]	65065	0.666607	0.000712278	0.0256191	0.196941	5.16085	0.138512	0.0400387	-0.0335362	0.0181399	0.0181399
ENST00000302955.11	DLG4	discs large MAGUK scaffold protein 4 [Source:HGNC Symbol;Acc:HGNC:2903]	1742	0.66631	0.00175921	0.0492601	0.213006	4.53331	0.185728	0.0392902	0.026381	0.0287671	0.0287671
ENST00000315869.8	TFE3	transcription factor binding to IGHM enhancer 3 [Source:HGNC Symbol;Acc:HGNC:11752]	7030	0.664532	2.57086e-16	1.92273e-13	0.0811204	6.47939	0.138936	0.0030261	0.00504328	0.00684468	0.00684468
ENST00000368977.9	AFG1L	AFG1 like ATPase [Source:HGNC Symbol;Acc:HGNC:16411]	246269	0.661731	0.000619577	0.0230572	0.193325	4.40386	0.141055	0.0241516	-0.0120415	0.0319103	0.0319103
ENST00000394196.9	CHD2	chromodomain helicase DNA binding protein 2 [Source:HGNC Symbol;Acc:HGNC:1917]	1106	0.659594	9.01117e-17	7.29524e-14	0.0793054	7.50723	0.137913	0.00561299	0.0036287	0.00382103	0.00382103
ENST00000396464.7	GABPB1	GA binding protein transcription factor subunit beta 1 [Source:HGNC Symbol;Acc:HGNC:4074]	2553	0.659406	0.0011116	0.0351715	0.202232	4.77904	0.145737	0.0372175	-0.0181023	0.0241292	0.0241292
ENST00000606911.7	TOR1AIP1	torsin 1A interacting protein 1 [Source:HGNC Symbol;Acc:HGNC:29456]	26092	0.657222	2.55603e-05	0.00188649	0.156117	5.97307	0.146386	0.026896	-0.00589199	0.00966301	0.00966301
ENST00000343484.10	TCEA2	transcription elongation factor A2 [Source:HGNC Symbol;Acc:HGNC:11614]	6919	0.657126	4.87246e-13	2.40647e-10	0.0909038	6.18626	0.134437	0.00404055	0.00207504	0.00835471	0.00835471
ENST00000316660.7	PMAIP1	phorbol-12-myristate-13-acetate-induced protein 1 [Source:HGNC Symbol;Acc:HGNC:9108]	5366	0.654456	1.60662e-06	0.000191071	0.136416	6.19837	0.150825	0.00284055	0.0250735	0.00828651	0.0250735
ENST00000319264.4	LURAP1L	leucine rich adaptor protein 1 like [Source:HGNC Symbol;Acc:HGNC:31452]	286343	0.654154	1.07229e-09	3.09579e-07	0.107269	5.5757	0.136778	0.00437722	0.0061263	0.0128827	0.0128827
ENST00000368715.5	S100A4	S100 calcium binding protein A4 [Source:HGNC Symbol;Acc:HGNC:10494]	6275	0.6541	0.000971854	0.0317466	0.198299	4.40968	0.150749	0.0272301	0.000763103	0.0317538	0.0317538
ENST00000356583.9	SPATA7	spermatogenesis associated 7 [Source:HGNC Symbol;Acc:HGNC:20423]	55812	0.653786	0.000348891	0.015112	0.182826	4.87497	0.156956	0.0275622	0.00834433	0.0225758	0.0225758
ENST00000253778.13	GFPT2	glutamine-fructose-6-phosphate transaminase 2 [Source:HGNC Symbol;Acc:HGNC:4242]	9945	0.653181	1.51822e-05	0.00124192	0.150989	4.84638	0.143026	0.011166	0.0076244	0.0230304	0.0230304
ENST00000366574.7	RYR2	ryanodine receptor 2 [Source:HGNC Symbol;Acc:HGNC:10484]	6262	0.6485	4.866e-06	0.000477653	0.141889	5.89964	0.145181	0.0200292	0.00374064	0.0101694	0.0101694
ENST00000303115.8	IL7R	interleukin 7 receptor [Source:HGNC Symbol;Acc:HGNC:6024]	3575	0.646349	3.78065e-08	7.31258e-06	0.117501	5.98908	0.141898	0.00290046	0.0178092	0.00955686	0.0178092
ENST00000227503.13	SF1	splicing factor 1 [Source:HGNC Symbol;Acc:HGNC:12950]	7536	0.645152	4.65138e-12	2.00697e-09	0.0932863	7.49565	0.128891	0.00921297	-0.0041825	0.00384054	0.00384054
ENST00000327877.10	CXorf38	chromosome X open reading frame 38 [Source:HGNC Symbol;Acc:HGNC:28589]	159013	0.643876	2.03573e-06	0.00023544	0.135557	5.79733	0.146424	0.00315077	0.0244129	0.010934	0.0244129
ENST00000263370.3	ITPKC	inositol-trisphosphate 3-kinase C [Source:HGNC Symbol;Acc:HGNC:14897]	80271	0.641414	4.04745e-07	5.9521e-05	0.126594	5.90135	0.142655	0.00250262	0.0215363	0.0101573	0.0215363
ENST00000648006.3	B2M	beta-2-microglobulin [Source:HGNC Symbol;Acc:HGNC:914]	567	0.641146	3.91142e-47	1.02387e-43	0.0444643	9.02251	0.124735	9.54162e-05	0.00167281	0.0028702	0.0028702
ENST00000284771.7	PDLIM3	PDZ and LIM domain 3 [Source:HGNC Symbol;Acc:HGNC:20767]	27295	0.637437	4.99888e-05	0.00330157	0.157171	5.45306	0.148508	0.0228751	0.0103882	0.0141792	0.0141792
ENST00000379052.10	RBM24	RNA binding motif protein 24 [Source:HGNC Symbol;Acc:HGNC:21539]	221662	0.637412	2.7711e-05	0.00201493	0.152072	4.9371	0.135044	0.0130849	0.00335977	0.0216041	0.0216041
ENST00000262315.14	CHTF18	chromosome transmission fidelity factor 18 [Source:HGNC Symbol;Acc:HGNC:18435]	63922	0.630551	2.25176e-05	0.00171105	0.148773	6.75743	0.145839	0.0118361	0.021364	0.00571196	0.021364
ENST00000410023.6	IL1R1	interleukin 1 receptor type 1 [Source:HGNC Symbol;Acc:HGNC:5993]	3554	0.629646	0.000228728	0.01098	0.170869	5.38836	0.153971	0.00579194	0.0380021	0.0149402	0.0380021
ENST00000415673.7	SP140L	SP140 nuclear body protein like [Source:HGNC Symbol;Acc:HGNC:25105]	93349	0.629264	0.000123423	0.00678732	0.163904	5.99283	0.123937	0.0307646	-0.0243337	0.00953218	0.00953218
ENST00000390645.2	ARL4C	ADP ribosylation factor like GTPase 4C [Source:HGNC Symbol;Acc:HGNC:698]	10123	0.628807	0.000417323	0.0172212	0.178189	4.52278	0.127909	0.0186273	-0.00701513	0.0289995	0.0289995
ENST00000611621.2	NUDT18	nudix hydrolase 18 [Source:HGNC Symbol;Acc:HGNC:26194]	79873	0.626082	0.00115723	0.0363115	0.192687	4.39739	0.130149	0.0236066	-0.00791218	0.0320858	0.0320858
ENST00000373960.4	DES	desmin [Source:HGNC Symbol;Acc:HGNC:2770]	1674	0.625555	2.57452e-06	0.000282761	0.133036	7.99826	0.138634	0.000586042	0.0259619	0.00319631	0.0259619
ENST00000266304.9	TEF	TEF transcription factor, PAR bZIP family member [Source:HGNC Symbol;Acc:HGNC:11722]	7008	0.623908	0.000506857	0.0198618	0.179433	5.50867	0.155414	0.0213	0.0269945	0.013569	0.0269945
ENST00000329138.9	HGS	hepatocyte growth factor-regulated tyrosine kinase substrate [Source:HGNC Symbol;Acc:HGNC:4897]	9146	0.62365	6.69692e-11	2.34778e-08	0.095545	7.22719	0.127636	0.00844352	0.00524975	0.00436741	0.00524975
ENST00000264832.8	ICAM1	intercellular adhesion molecule 1 [Source:HGNC Symbol;Acc:HGNC:5344]	3383	0.623028	7.95549e-20	7.52695e-17	0.068361	6.74975	0.120843	0.00127039	0.0042217	0.00573945	0.00573945
ENST00000256458.5	IRAK2	interleukin 1 receptor associated kinase 2 [Source:HGNC Symbol;Acc:HGNC:6113]	3656	0.621104	0.000771692	0.0270459	0.184701	4.25184	0.123614	0.0145267	-0.0046729	0.036645	0.036645
ENST00000622512.1	ZBTB18	zinc finger and BTB domain containing 18 [Source:HGNC Symbol;Acc:HGNC:13030]	10472	0.618295	5.10824e-05	0.00335686	0.152642	5.54453	0.142623	0.021754	0.0131659	0.0131955	0.0131955
ENST00000336126.6	PCGF5	polycomb group ring finger 5 [Source:HGNC Symbol;Acc:HGNC:28264]	84333	0.618215	0.00140562	0.0417482	0.193586	6.318	0.159628	0.0293903	0.026823	0.00764141	0.026823
ENST00000444739.7	CASP4	caspase 4 [Source:HGNC Symbol;Acc:HGNC:1505]	837	0.616766	2.15732e-06	0.000247318	0.130172	5.04686	0.120197	0.00550503	0.00209135	0.019912	0.019912
ENST00000373146.6	ST6GALNAC6	ST6 N-acetylgalactosaminide alpha-2,6-sialyltransferase 6 [Source:HGNC Symbol;Acc:HGNC:23364]	30815	0.614095	5.40794e-05	0.00351557	0.152107	6.53292	0.140828	0.0281018	0.00651657	0.006603	0.006603
ENST00000296953.6	CREBRF	CREB3 regulatory factor [Source:HGNC Symbol;Acc:HGNC:24050]	153222	0.613302	1.4744e-05	0.00121505	0.141559	4.92294	0.114159	0.00823432	-0.00658704	0.0218241	0.0218241
ENST00000206451.11	PSME1	proteasome activator subunit 1 [Source:HGNC Symbol;Acc:HGNC:9568]	5720	0.611549	8.42794e-16	5.7055e-13	0.0759894	6.44686	0.119127	0.000557282	0.00810429	0.00699754	0.00810429
ENST00000292513.4	PTGER1	prostaglandin E receptor 1 [Source:HGNC Symbol;Acc:HGNC:9593]	5731	0.611223	0.00120998	0.0375993	0.188852	4.20874	0.115958	0.0152359	-0.0103864	0.0382617	0.0382617
ENST00000295924.12	TIPARP	TCDD inducible poly(ADP-ribose) polymerase [Source:HGNC Symbol;Acc:HGNC:23696]	25976	0.610615	2.59335e-08	5.26236e-06	0.109687	6.07624	0.113967	0.00904415	-0.00640457	0.00900269	0.00900269
ENST00000316634.6	SNAPC5	small nuclear RNA activating complex polypeptide 5 [Source:HGNC Symbol;Acc:HGNC:15484]	10302	0.609971	1.16146e-05	0.000996815	0.139114	5.20686	0.130255	0.0116082	0.0116866	0.0174207	0.0174207
ENST00000246792.4	RRAS	RAS related [Source:HGNC Symbol;Acc:HGNC:10447]	6237	0.609874	3.26216e-08	6.45598e-06	0.110349	5.52482	0.117701	0.00486663	0.00277984	0.0133989	0.0133989
ENST00000242351.10	ZC3HAV1	zinc finger CCCH-type containing, antiviral 1 [Source:HGNC Symbol;Acc:HGNC:23721]	56829	0.608723	2.11287e-25	2.9109e-22	0.0584455	7.19645	0.113779	0.000686177	0.00258354	0.00443764	0.00443764
ENST00000374490.8	HMGCL	3-hydroxy-3-methylglutaryl-CoA lyase [Source:HGNC Symbol;Acc:HGNC:5005]	3155	0.608232	0.00136625	0.0409946	0.189972	5.00439	0.154291	0.0102211	0.0439132	0.0205657	0.0439132
ENST00000350210.6	ENTREP3	endosomal transmembrane epsin interactor 3 [Source:HGNC Symbol;Acc:HGNC:1233]	10712	0.60772	9.23159e-05	0.00534228	0.155429	5.53494	0.122872	0.0229434	-0.00785016	0.0132939	0.0132939
ENST00000225792.10	DDX5	DEAD-box helicase 5 [Source:HGNC Symbol;Acc:HGNC:2746]	1655	0.605031	0.000801103	0.0277648	0.180476	6.53462	0.134306	0.042262	-0.0116535	0.00659553	0.00659553
ENST00000562238.5	ECI1	enoyl-CoA delta isomerase 1 [Source:HGNC Symbol;Acc:HGNC:2703]	1632	0.604377	1.88585e-06	0.000220706	0.126829	6.16825	0.128884	0.00852036	0.015608	0.00845726	0.015608
ENST00000598359.5	SCAF1	SR-related CTD associated factor 1 [Source:HGNC Symbol;Acc:HGNC:30403]	58506	0.604364	0.00173172	0.0486895	0.192917	4.77469	0.115594	0.031624	-0.0241023	0.0242017	0.0242017
ENST00000394935.7	RPL23A	ribosomal protein L23a [Source:HGNC Symbol;Acc:HGNC:10317]	6147	0.603057	0.000305076	0.0136687	0.167008	7.52635	0.122895	0.0380481	-0.0208084	0.00378935	0.00378935
ENST00000370109.8	DPH5	diphthamide biosynthesis 5 [Source:HGNC Symbol;Acc:HGNC:24270]	51611	0.60251	0.000285369	0.0130205	0.166062	5.75555	0.141997	0.0163755	0.0249892	0.0112684	0.0249892
ENST00000264554.11	SHC2	SHC adaptor protein 2 [Source:HGNC Symbol;Acc:HGNC:29869]	25759	0.598354	1.44486e-08	3.25111e-06	0.105567	5.8707	0.120781	0.00554735	0.0111693	0.0103784	0.0111693
ENST00000473076.1	DHX9	DExH-box helicase 9 [Source:HGNC Symbol;Acc:HGNC:2750]	1660	0.591863	0.000117543	0.00652798	0.153683	6.02177	0.133433	0.0193461	0.0160816	0.00934439	0.0160816
ENST00000620103.4	MUC1	mucin 1, cell surface associated [Source:HGNC Symbol;Acc:HGNC:7508]	4582	0.591162	8.31843e-05	0.00493075	0.15023	5.44929	0.131925	0.00746899	0.0263848	0.0142219	0.0263848
ENST00000645319.2	ATP13A3	ATPase 13A3 [Source:HGNC Symbol;Acc:HGNC:24113]	79572	0.589233	2.43859e-07	3.85311e-05	0.11414	7.64625	0.119792	0.0113611	0.00818088	0.00360536	0.00818088
ENST00000614558.3	MID1IP1	MID1 interacting protein 1 [Source:HGNC Symbol;Acc:HGNC:20715]	58526	0.589062	1.51546e-08	3.3618e-06	0.104078	6.27211	0.108536	0.00836538	-0.00281737	0.00788299	0.00788299
ENST00000326270.13	TLK2	tousled like kinase 2 [Source:HGNC Symbol;Acc:HGNC:11842]	11011	0.584108	0.000915775	0.0304724	0.176191	5.03721	0.11643	0.0265042	-0.00890928	0.0200605	0.0200605
ENST00000264716.9	FOSL2	FOS like 2, AP-1 transcription factor subunit [Source:HGNC Symbol;Acc:HGNC:3798]	2355	0.58311	1.60113e-20	1.57169e-17	0.0627942	7.15689	0.106605	0.00138341	0.0043659	0.00453126	0.00453126
ENST00000449131.6	BEST1	bestrophin 1 [Source:HGNC Symbol;Acc:HGNC:12703]	7439	0.582987	0.000314614	0.0140058	0.161808	4.82852	0.132209	0.0159551	0.0218536	0.0233175	0.0233175
ENST00000471855.1	RPL36A	ribosomal protein L36a [Source:HGNC Symbol;Acc:HGNC:10359]	6173	0.580006	2.83261e-06	0.000307665	0.123864	7.81088	0.119333	0.000843452	0.02217	0.00339123	0.02217
ENST00000606142.5	LAP3	leucine aminopeptidase 3 [Source:HGNC Symbol;Acc:HGNC:18449]	51056	0.579435	1.35364e-07	2.29095e-05	0.10992	6.81517	0.115222	0.0106336	0.00748991	0.00551185	0.00748991
ENST00000438576.3	C11orf68	chromosome 11 open reading frame 68 [Source:HGNC Symbol;Acc:HGNC:28801]	83638	0.575873	0.00139592	0.0416333	0.180214	5.75928	0.138461	0.016984	0.0317317	0.011238	0.0317317
ENST00000324103.11	RNF31	ring finger protein 31 [Source:HGNC Symbol;Acc:HGNC:16031]	55072	0.575606	0.000407386	0.0169178	0.162819	6.32222	0.131209	0.006397	0.033368	0.00761953	0.033368
ENST00000309244.9	ETFB	electron transfer flavoprotein subunit beta [Source:HGNC Symbol;Acc:HGNC:3482]	2109	0.574988	4.15703e-06	0.000420165	0.124906	5.28516	0.103178	0.00711955	-0.00212651	0.0162826	0.0162826
ENST00000279147.9	LTO1	LTO1 maturation factor of ABCE1 [Source:HGNC Symbol;Acc:HGNC:17589]	220064	0.57441	6.36886e-07	8.95486e-05	0.115351	5.88928	0.107798	0.00971513	0.00130233	0.0102436	0.0102436
ENST00000290291.10	OGFR	opioid growth factor receptor [Source:HGNC Symbol;Acc:HGNC:15768]	11054	0.570938	1.64962e-34	2.94416e-31	0.0466016	8.30178	0.0993031	0.000280009	0.00160986	0.00297755	0.00297755
ENST00000368621.5	SLC39A1	solute carrier family 39 member 1 [Source:HGNC Symbol;Acc:HGNC:12876]	27173	0.568174	0.00154418	0.0445984	0.179447	5.44346	0.129074	0.0340134	0.00627048	0.0142885	0.0142885
ENST00000354241.5	TRIM4	tripartite motif containing 4 [Source:HGNC Symbol;Acc:HGNC:16275]	89122	0.566563	9.22241e-06	0.00081557	0.127758	5.12438	0.115885	0.00569481	0.0187885	0.0187114	0.0187885
ENST00000360465.8	ZNF528	zinc finger protein 528 [Source:HGNC Symbol;Acc:HGNC:29384]	84436	0.566075	0.000141149	0.00760239	0.148727	5.34863	0.10449	0.017742	-0.0072942	0.0154373	0.0154373
ENST00000554311.2	BDKRB2	bradykinin receptor B2 [Source:HGNC Symbol;Acc:HGNC:1030]	624	0.56568	1.77702e-05	0.00140249	0.131823	5.36093	0.116851	0.00569241	0.0203736	0.0152809	0.0203736
ENST00000263895.9	RND3	Rho family GTPase 3 [Source:HGNC Symbol;Acc:HGNC:671]	390	0.564581	0.000598255	0.0224036	0.164486	6.58717	0.128092	0.00981256	0.0307707	0.00637016	0.0307707
ENST00000469144.5	FAM174C	family with sequence similarity 174 member C [Source:HGNC Symbol;Acc:HGNC:26073]	55009	0.564554	0.000194888	0.00970475	0.151536	5.00664	0.103522	0.0139135	-0.00403162	0.0205311	0.0205311
ENST00000304543.10	ZFX	zinc finger protein X-linked [Source:HGNC Symbol;Acc:HGNC:12869]	7543	0.564295	0.000745578	0.026493	0.167335	6.61701	0.115865	0.0357546	-0.0103341	0.00624701	0.00624701
ENST00000299213.10	LARP6	La ribonucleoprotein 6, translational regulator [Source:HGNC Symbol;Acc:HGNC:24012]	55323	0.563179	2.74788e-07	4.29002e-05	0.109569	7.01565	0.109557	0.00100444	0.0170035	0.00489731	0.0170035
ENST00000706920.1	LY6S	lymphocyte antigen 6 family member S [Source:HGNC Symbol;Acc:HGNC:54397]	105375795	0.561045	0.000434284	0.0176846	0.159464	4.61839	0.107965	0.0111328	0.00578407	0.0270103	0.0270103
ENST00000617501.5	ZNF274	zinc finger protein 274 [Source:HGNC Symbol;Acc:HGNC:13068]	10782	0.560285	0.0018028	0.04999	0.179525	5.73903	0.123477	0.0369393	-0.000312348	0.0114044	0.0114044
ENST00000289316.2	H2BC5	H2B clustered histone 5 [Source:HGNC Symbol;Acc:HGNC:4747]	3017	0.559906	1.23621e-06	0.000154337	0.115451	5.38819	0.101947	0.00505102	0.00482175	0.0149423	0.0149423
ENST00000422365.7	MCMDC2	minichromosome maintenance domain containing 2 [Source:HGNC Symbol;Acc:HGNC:26368]	157777	0.559254	1.52682e-07	2.53487e-05	0.106539	6.26927	0.10745	0.00144289	0.0155829	0.0078982	0.0155829
ENST00000353660.7	RBCK1	RANBP2-type and C3HC4-type zinc finger containing 1 [Source:HGNC Symbol;Acc:HGNC:15864]	10616	0.558909	6.66646e-07	9.3484e-05	0.112438	6.6387	0.0991091	0.0128037	-0.00605956	0.00615965	0.00615965
ENST00000472495.5	ZSWIM7	zinc finger SWIM-type containing 7 [Source:HGNC Symbol;Acc:HGNC:26993]	125150	0.55753	0.000533194	0.0205433	0.160973	4.56988	0.0978492	0.0108814	-0.0051346	0.027987	0.027987
ENST00000371571.5	KCNG1	potassium voltage-gated channel modifier subfamily G member 1 [Source:HGNC Symbol;Acc:HGNC:6248]	3755	0.556677	8.63409e-05	0.00507885	0.14179	5.01002	0.0978267	0.00967735	-0.00360256	0.0204791	0.0204791
ENST00000557457.1	AHNAK2	AHNAK nucleoprotein 2 [Source:HGNC Symbol;Acc:HGNC:20125]	113146	0.556309	0.000861375	0.0292826	0.166946	4.69524	0.121387	0.0162313	0.0194468	0.0255749	0.0255749
ENST00000409678.8	NOTUM	notum, palmitoleoyl-protein carboxylesterase [Source:HGNC Symbol;Acc:HGNC:27106]	147111	0.555509	0.000716512	0.0256692	0.164197	4.53446	0.108722	0.0116992	0.00848171	0.0287419	0.0287419
ENST00000533601.7	RAB15	RAB15, member RAS oncogene family [Source:HGNC Symbol;Acc:HGNC:20150]	376267	0.552893	0.000222986	0.0107764	0.149777	6.34175	0.118627	0.0118437	0.0218059	0.00751899	0.0218059
ENST00000322945.11	MAZ	MYC associated zinc finger protein [Source:HGNC Symbol;Acc:HGNC:6914]	4150	0.552792	0.000417928	0.017228	0.156665	8.297	0.121126	0.00624197	0.0305739	0.00298014	0.0305739
ENST00000441611.5	BLOC1S2	biogenesis of lysosomal organelles complex 1 subunit 2 [Source:HGNC Symbol;Acc:HGNC:20984]	282991	0.545306	8.32191e-06	0.000749439	0.122356	5.80208	0.0969304	0.0115595	-0.00190601	0.0108968	0.0108968
ENST00000252456.7	CNN1	calponin 1 [Source:HGNC Symbol;Acc:HGNC:2155]	1264	0.542121	1.82964e-07	2.97473e-05	0.103937	5.61242	0.0958834	0.00367657	0.0059672	0.0125277	0.0125277
ENST00000371222.4	JUN	Jun proto-oncogene, AP-1 transcription factor subunit [Source:HGNC Symbol;Acc:HGNC:6204]	3725	0.539164	4.34911e-10	1.2986e-07	0.0863913	6.47884	0.0895942	0.00434794	-0.00136696	0.00684725	0.00684725
ENST00000614015.4	NBPF11	NBPF member 11 [Source:HGNC Symbol;Acc:HGNC:31993]	200030	0.538729	0.000518537	0.0200691	0.155209	5.85397	0.100157	0.0256329	-0.00927206	0.0105017	0.0105017
ENST00000466830.6	CMC1	C-X9-C motif containing 1 [Source:HGNC Symbol;Acc:HGNC:28783]	152100	0.537338	4.93129e-05	0.00326973	0.132386	5.3703	0.0926836	0.011126	-0.00354595	0.0151632	0.0151632
ENST00000569466.1	CD2BP2	CD2 cytoplasmic tail binding protein 2 [Source:HGNC Symbol;Acc:HGNC:1656]	10421	0.536624	3.46223e-05	0.00242972	0.129597	5.77425	0.106544	0.013601	0.011592	0.011117	0.011592
ENST00000574924.6	ANAPC11	anaphase promoting complex subunit 11 [Source:HGNC Symbol;Acc:HGNC:14452]	51529	0.534184	0.000842591	0.0288816	0.160011	5.07531	0.105022	0.0189326	0.00533823	0.0194729	0.0194729
ENST00000648947.1	INO80	INO80 complex ATPase subunit [Source:HGNC Symbol;Acc:HGNC:26956]	54617	0.532765	3.5718e-08	6.99476e-06	0.0966764	7.00018	0.0963673	0.00315733	0.0108622	0.00494057	0.0108622
ENST00000285679.10	USP25	ubiquitin specific peptidase 25 [Source:HGNC Symbol;Acc:HGNC:12624]	29761	0.532596	4.21094e-07	6.16942e-05	0.105273	6.86155	0.0983966	0.0015107	0.0151131	0.00535892	0.0151131
ENST00000373539.3	PHKA1	phosphorylase kinase regulatory subunit alpha 1 [Source:HGNC Symbol;Acc:HGNC:8925]	5255	0.530765	0.0015969	0.0458036	0.168151	5.37821	0.114458	0.0273474	0.0100827	0.015065	0.015065
ENST00000302350.4	CDKN2AIP	CDKN2A interacting protein [Source:HGNC Symbol;Acc:HGNC:24325]	55602	0.530312	2.87772e-07	4.46609e-05	0.103349	5.96233	0.0971863	0.00497392	0.0110475	0.00973511	0.0110475
ENST00000370763.6	DNAJB4	DnaJ heat shock protein family (Hsp40) member B4 [Source:HGNC Symbol;Acc:HGNC:14886]	11080	0.529593	1.02655e-06	0.000134133	0.108379	5.52169	0.0962461	0.00418745	0.0109444	0.0134317	0.0134317
ENST00000366862.10	FBXO28	F-box protein 28 [Source:HGNC Symbol;Acc:HGNC:29046]	23219	0.528205	6.53829e-09	1.63518e-06	0.0910326	6.15553	0.0885212	0.00389995	0.00212644	0.00853045	0.00853045
ENST00000354960.8	PDE5A	phosphodiesterase 5A [Source:HGNC Symbol;Acc:HGNC:8784]	8654	0.52786	0.000211529	0.0103561	0.142479	6.36795	0.0884741	0.0230643	-0.0169601	0.00738595	0.00738595
ENST00000261861.10	CORO2B	coronin 2B [Source:HGNC Symbol;Acc:HGNC:2256]	10391	0.526558	2.57175e-05	0.00189453	0.12512	5.8381	0.101965	0.00515811	0.0183246	0.0106205	0.0183246
ENST00000380525.9	CARS1	cysteinyl-tRNA synthetase 1 [Source:HGNC Symbol;Acc:HGNC:1493]	833	0.52622	2.87173e-05	0.00207656	0.125787	6.56413	0.0999295	0.0172661	0.00380541	0.00646758	0.00646758
ENST00000329608.11	CSF1	colony stimulating factor 1 [Source:HGNC Symbol;Acc:HGNC:2432]	1435	0.525726	1.35096e-17	1.12861e-14	0.0615658	7.05847	0.0852595	0.000904636	0.00202454	0.00478088	0.00478088
ENST00000647956.2	C1R	complement C1r [Source:HGNC Symbol;Acc:HGNC:1246]	715	0.525439	3.91863e-13	1.94764e-10	0.0723911	6.51446	0.0855066	0.00117571	0.00217522	0.00668498	0.00668498
ENST00000406927.6	METTL21A	methyltransferase 21A, HSPA lysine [Source:HGNC Symbol;Acc:HGNC:30476]	151194	0.524343	0.00147488	0.0431943	0.16491	5.37373	0.0906367	0.0256722	-0.0154774	0.0151205	0.0151205
ENST00000357085.5	TRIM38	tripartite motif containing 38 [Source:HGNC Symbol;Acc:HGNC:10059]	10475	0.523162	1.81682e-07	2.96002e-05	0.100277	5.86334	0.0829957	0.00465082	-0.00354309	0.0104324	0.0104324
ENST00000546753.5	METAP2	methionyl aminopeptidase 2 [Source:HGNC Symbol;Acc:HGNC:16672]	10988	0.522994	9.37002e-05	0.00541441	0.133883	5.91494	0.0933411	0.0168258	-0.00272059	0.0100612	0.0100612
ENST00000359263.9	MYOF	myoferlin [Source:HGNC Symbol;Acc:HGNC:3656]	26509	0.521951	2.47718e-06	0.000274163	0.110818	7.13288	0.0964666	0.00157592	0.0168449	0.00458992	0.0168449
ENST00000395148.6	CFLAR	CASP8 and FADD like apoptosis regulator [Source:HGNC Symbol;Acc:HGNC:1876]	8837	0.520991	9.14004e-05	0.00530886	0.133166	5.06709	0.0977394	0.00699971	0.0133878	0.0195999	0.0195999
ENST00000332438.4	CCR10	C-C motif chemokine receptor 10 [Source:HGNC Symbol;Acc:HGNC:4474]	2826	0.519512	4.92412e-08	9.22879e-06	0.095253	6.23281	0.0918557	0.00476517	0.00884452	0.00809561	0.00884452
ENST00000557450.5	KLC1	kinesin light chain 1 [Source:HGNC Symbol;Acc:HGNC:6387]	3831	0.51888	5.21379e-05	0.00341194	0.128251	5.99204	0.0875245	0.015135	-0.00669319	0.00953733	0.00953733
ENST00000393389.7	ANKRD42	ankyrin repeat domain 42 [Source:HGNC Symbol;Acc:HGNC:26752]	338699	0.518713	0.000122923	0.00676929	0.135074	5.29102	0.0839629	0.0111655	-0.00711036	0.0162018	0.0162018
ENST00000302754.6	JUNB	JunB proto-oncogene, AP-1 transcription factor subunit [Source:HGNC Symbol;Acc:HGNC:6205]	3726	0.517891	2.42956e-08	4.96422e-06	0.0928413	6.42508	0.0908068	0.00222811	0.0107011	0.00710254	0.0107011
ENST00000239461.11	PRRX1	paired related homeobox 1 [Source:HGNC Symbol;Acc:HGNC:9142]	5396	0.517696	0.000416295	0.0171969	0.146675	4.82502	0.10272	0.00889629	0.0190009	0.0233742	0.0233742
ENST00000325102.13	MIF4GD	MIF4G domain containing [Source:HGNC Symbol;Acc:HGNC:24030]	57409	0.515855	0.000301248	0.0135336	0.142729	5.34538	0.0901153	0.0150784	-0.00222408	0.015479	0.015479
ENST00000290921.10	CTBP1	C-terminal binding protein 1 [Source:HGNC Symbol;Acc:HGNC:2494]	1487	0.515257	0.000388506	0.0163587	0.145234	6.05964	0.0847813	0.0225341	-0.0161161	0.00910529	0.00910529
ENST00000369454.4	RAB39B	RAB39B, member RAS oncogene family [Source:HGNC Symbol;Acc:HGNC:16499]	116442	0.514011	5.84233e-06	0.000556986	0.113418	5.81287	0.0946985	0.00354228	0.0157531	0.010813	0.0157531
ENST00000590996.6	NBR1	NBR1 autophagy cargo receptor [Source:HGNC Symbol;Acc:HGNC:6746]	4077	0.512616	1.63673e-10	5.40046e-08	0.0801959	6.7251	0.0865503	0.0022897	0.00735737	0.00582894	0.00735737
ENST00000351111.7	MRPL10	mitochondrial ribosomal protein L10 [Source:HGNC Symbol;Acc:HGNC:14055]	124995	0.509444	6.71871e-09	1.6644e-06	0.0878684	6.72683	0.0844307	0.00575871	0.00245481	0.00582257	0.00582257
ENST00000375766.8	FBLIM1	filamin binding LIM protein 1 [Source:HGNC Symbol;Acc:HGNC:24686]	54751	0.506675	0.000325754	0.0143232	0.140982	4.94024	0.0910097	0.00825828	0.00923382	0.0215555	0.0215555
ENST00000542098.2	RMND5B	required for meiotic nuclear division 5 homolog B [Source:HGNC Symbol;Acc:HGNC:26181]	64777	0.506146	0.000131895	0.00718278	0.132399	5.60912	0.0862388	0.0137352	-0.00200573	0.012559	0.012559
ENST00000358932.9	CCNB1IP1	cyclin B1 interacting protein 1 [Source:HGNC Symbol;Acc:HGNC:19437]	57820	0.506012	0.000156632	0.00818372	0.133854	6.2935	0.0983148	0.00571239	0.0211632	0.00776954	0.0211632
ENST00000608933.6	PPM1K	protein phosphatase, Mg2+/Mn2+ dependent 1K [Source:HGNC Symbol;Acc:HGNC:25415]	152926	0.505522	1.71651e-06	0.000202701	0.105664	5.60192	0.0840148	0.00411971	0.00506647	0.0126278	0.0126278
ENST00000282841.9	GGPS1	geranylgeranyl diphosphate synthase 1 [Source:HGNC Symbol;Acc:HGNC:4249]	9453	0.505338	7.13151e-07	9.82396e-05	0.101929	5.84829	0.0883253	0.00504029	0.00960374	0.010544	0.010544
ENST00000600663.1	VSIG10L	V-set and immunoglobulin domain containing 10 like [Source:HGNC Symbol;Acc:HGNC:27111]	147645	0.504067	8.31952e-05	0.00493075	0.128098	5.40799	0.0959162	0.00562752	0.0189862	0.0147032	0.0189862
ENST00000324913.10	CHCHD5	coiled-coil-helix-coiled-coil-helix domain containing 5 [Source:HGNC Symbol;Acc:HGNC:17840]	84269	0.5037	7.99778e-05	0.00479498	0.127698	5.28021	0.0798337	0.00810869	-0.00345897	0.0163514	0.0163514
ENST00000295414.8	CCNYL1	cyclin Y like 1 [Source:HGNC Symbol;Acc:HGNC:26868]	151195	0.50231	8.58449e-24	1.07005e-20	0.0499479	8.02618	0.07858	0.000570811	0.00303593	0.00317138	0.00317138
ENST00000429941.6	AP1M1	adaptor related protein complex 1 subunit mu 1 [Source:HGNC Symbol;Acc:HGNC:13667]	8907	0.50197	0.000986507	0.0320784	0.152373	5.56248	0.103453	0.0195125	0.0153138	0.013014	0.0153138
ENST00000254958.10	JAG1	jagged canonical Notch ligand 1 [Source:HGNC Symbol;Acc:HGNC:6188]	182	0.500833	1.15439e-27	1.74332e-24	0.0459486	9.39737	0.0759287	0.000132637	0.000715716	0.00303427	0.00303427
ENST00000220244.7	CEMIP	cell migration inducing hyaluronidase 1 [Source:HGNC Symbol;Acc:HGNC:29213]	57214	0.499758	1.82595e-14	1.09458e-11	0.0652227	7.21456	0.0782526	0.001985	0.00217153	0.00439601	0.00439601
ENST00000392782.5	BAZ2B	bromodomain adjacent to zinc finger domain 2B [Source:HGNC Symbol;Acc:HGNC:963]	29994	0.499271	0.000284152	0.012996	0.137565	5.72455	0.0974905	0.015429	0.0129573	0.0115256	0.0129573
ENST00000320033.5	ARL4D	ADP ribosylation factor like GTPase 4D [Source:HGNC Symbol;Acc:HGNC:656]	379	0.499016	0.000769522	0.0270138	0.148361	5.51175	0.101118	0.00367953	0.0293368	0.0135363	0.0293368
ENST00000263368.9	BLVRB	biliverdin reductase B [Source:HGNC Symbol;Acc:HGNC:1063]	645	0.498659	3.58413e-05	0.00249078	0.12066	5.29939	0.0920687	0.00470396	0.0171342	0.0160873	0.0171342
ENST00000401604.8	PRKG1	protein kinase cGMP-dependent 1 [Source:HGNC Symbol;Acc:HGNC:9414]	5592	0.496198	0.000505617	0.0198528	0.142677	6.0867	0.0982921	0.012968	0.0175672	0.00893876	0.0175672
ENST00000423085.7	TSEN15	tRNA splicing endonuclease subunit 15 [Source:HGNC Symbol;Acc:HGNC:16791]	116461	0.493087	5.45169e-07	7.82662e-05	0.0984267	6.06166	0.0833183	0.00543901	0.00753325	0.0090927	0.0090927
ENST00000361247.9	ARHGEF2	Rho/Rac guanine nucleotide exchange factor 2 [Source:HGNC Symbol;Acc:HGNC:682]	9181	0.492591	2.87514e-09	7.67966e-07	0.0829477	7.05567	0.0805974	0.00553213	0.00422252	0.00478835	0.00478835
ENST00000316495.8	ZFAND2A	zinc finger AN1-type containing 2A [Source:HGNC Symbol;Acc:HGNC:28073]	90637	0.490906	0.0015589	0.0449574	0.155179	4.96044	0.0758012	0.0148777	-0.0104969	0.0212429	0.0212429
ENST00000294179.8	STX5	syntaxin 5 [Source:HGNC Symbol;Acc:HGNC:11440]	6811	0.490806	1.26329e-08	2.85893e-06	0.0862432	6.4753	0.0811928	0.00179706	0.00935977	0.00686365	0.00935977
ENST00000360642.7	CLCN3	chloride voltage-gated channel 3 [Source:HGNC Symbol;Acc:HGNC:2021]	1182	0.490542	0.000846079	0.028938	0.146989	5.65779	0.0981166	0.0156379	0.0167709	0.012108	0.0167709
ENST00000319397.7	ETS1	ETS proto-oncogene 1, transcription factor [Source:HGNC Symbol;Acc:HGNC:3488]	2113	0.489455	4.60986e-06	0.000457658	0.106826	7.00331	0.0855641	0.00171601	0.0154017	0.00493177	0.0154017
ENST00000409735.9	PLD3	phospholipase D family member 3 [Source:HGNC Symbol;Acc:HGNC:17158]	23646	0.486622	3.57092e-05	0.002486	0.117723	6.88175	0.0803902	0.0154936	-0.00380636	0.00529442	0.00529442
ENST00000469257.2	EIF1	eukaryotic translation initiation factor 1 [Source:HGNC Symbol;Acc:HGNC:3249]	10209	0.485717	0.00113145	0.0356833	0.149193	6.54899	0.0974866	0.00575828	0.0276297	0.00653281	0.0276297
ENST00000286760.5	WHAMM	WASP homolog associated with actin, golgi membranes and microtubules [Source:HGNC Symbol;Acc:HGNC:30493]	123720	0.485134	6.33918e-08	1.16039e-05	0.0896909	6.00234	0.0713292	0.00259669	-0.00169335	0.00946999	0.00946999
ENST00000409292.5	LSM5	LSM5 homolog, U6 small nuclear RNA and mRNA degradation associated [Source:HGNC Symbol;Acc:HGNC:17162]	23658	0.484883	1.35202e-05	0.0011259	0.111429	5.88605	0.0834776	0.00835762	0.00782266	0.0102669	0.0102669
ENST00000373580.8	OLFML2A	olfactomedin like 2A [Source:HGNC Symbol;Acc:HGNC:27270]	169611	0.48479	6.89845e-07	9.62217e-05	0.0976571	6.72549	0.072881	0.00847787	-0.00550951	0.0058275	0.0058275
ENST00000397638.6	PRMT2	protein arginine methyltransferase 2 [Source:HGNC Symbol;Acc:HGNC:5186]	3275	0.483647	0.000168175	0.00865438	0.128542	5.93445	0.0900019	0.0145549	0.0102295	0.0099253	0.0102295
ENST00000379221.4	DNAJC15	DnaJ heat shock protein family (Hsp40) member C15 [Source:HGNC Symbol;Acc:HGNC:20325]	29103	0.481878	0.000839664	0.0288443	0.144302	4.90465	0.0793335	0.00912519	0.00296425	0.0221093	0.0221093
ENST00000556691.5	NEMF	nuclear export mediator factor [Source:HGNC Symbol;Acc:HGNC:10663]	9147	0.480377	6.00546e-08	1.10705e-05	0.0886527	6.23227	0.0745023	0.0036904	0.00290162	0.00809856	0.00809856
ENST00000265087.9	STC2	stanniocalcin 2 [Source:HGNC Symbol;Acc:HGNC:11374]	8614	0.479005	2.25857e-20	2.16296e-17	0.051788	8.10635	0.0720522	0.00025731	0.00376568	0.00310537	0.00376568
ENST00000508784.6	ZNF827	zinc finger protein 827 [Source:HGNC Symbol;Acc:HGNC:27193]	152485	0.478701	0.00104739	0.0336401	0.146058	6.17211	0.0875265	0.023564	-8.87819e-05	0.00843517	0.00843517
ENST00000394828.6	PPP3CB	protein phosphatase 3 catalytic subunit beta [Source:HGNC Symbol;Acc:HGNC:9315]	5532	0.478155	0.00103042	0.0331847	0.145686	5.93753	0.0861087	0.0219327	-3.40417e-05	0.00990404	0.00990404
ENST00000436380.5	RABL6	RAB, member RAS oncogene family like 6 [Source:HGNC Symbol;Acc:HGNC:24703]	55684	0.477206	2.08031e-16	1.61747e-13	0.0580729	7.28439	0.0698044	0.000816208	0.00104224	0.00424249	0.00424249
ENST00000293379.9	ITGA5	integrin subunit alpha 5 [Source:HGNC Symbol;Acc:HGNC:6141]	3678	0.476798	1.36488e-05	0.00113541	0.109623	5.54513	0.0780223	0.00483637	0.00744056	0.0131894	0.0131894
ENST00000367307.8	MTHFD1L	methylenetetrahydrofolate dehydrogenase (NADP+ dependent) 1 like [Source:HGNC Symbol;Acc:HGNC:21055]	25902	0.472233	0.000510291	0.0199299	0.135883	5.81336	0.0890581	0.00754985	0.0201463	0.0108093	0.0201463
ENST00000373491.3	TBC1D22B	TBC1 domain family member 22B [Source:HGNC Symbol;Acc:HGNC:21602]	55633	0.471912	2.83499e-08	5.69383e-06	0.0850087	6.03637	0.0708284	0.00158837	0.0034344	0.00925135	0.00925135
ENST00000514089.5	SNF8	SNF8 subunit of ESCRT-II [Source:HGNC Symbol;Acc:HGNC:17028]	11267	0.471901	0.00179914	0.0499458	0.151176	5.46937	0.0942322	0.0161716	0.0181097	0.0139961	0.0181097
ENST00000373776.5	TTLL11	tubulin tyrosine ligase like 11 [Source:HGNC Symbol;Acc:HGNC:18113]	158135	0.47171	0.00169266	0.0479692	0.150253	4.72498	0.0808503	0.00881403	0.00880737	0.0250497	0.0250497
ENST00000510500.5	CAST	calpastatin [Source:HGNC Symbol;Acc:HGNC:1515]	831	0.470479	3.26664e-05	0.00231731	0.113258	5.9829	0.0813933	0.00964349	0.00909174	0.00959767	0.00959767
ENST00000331272.9	FBXW4	F-box and WD repeat domain containing 4 [Source:HGNC Symbol;Acc:HGNC:10847]	6468	0.469823	8.22793e-09	1.92875e-06	0.0815138	6.75846	0.0731674	0.00425843	0.00442566	0.00570832	0.00570832
ENST00000342537.8	ZBTB42	zinc finger and BTB domain containing 42 [Source:HGNC Symbol;Acc:HGNC:32550]	100128927	0.46937	0.000727702	0.0259753	0.138911	4.90127	0.0761655	0.00678222	0.00580913	0.0221622	0.0221622
ENST00000620269.4	AK6	adenylate kinase 6 [Source:HGNC Symbol;Acc:HGNC:49151]	102157402	0.469038	0.000468056	0.0187148	0.134072	5.53536	0.0871661	0.0136734	0.0127854	0.0132896	0.0132896
ENST00000264908.11	ANXA3	annexin A3 [Source:HGNC Symbol;Acc:HGNC:541]	306	0.466883	0.00145619	0.0428769	0.146667	5.15268	0.0769305	0.0139986	0.000422092	0.0182684	0.0182684
ENST00000342456.11	ALDH3B1	aldehyde dehydrogenase 3 family member B1 [Source:HGNC Symbol;Acc:HGNC:410]	221	0.466806	3.60858e-05	0.00250334	0.112995	6.20116	0.0806938	0.00252639	0.0166254	0.00827086	0.0166254
ENST00000273550.12	FTH1	ferritin heavy chain 1 [Source:HGNC Symbol;Acc:HGNC:3976]	2495	0.465879	4.29466e-07	6.28036e-05	0.0921546	8.05191	0.0753041	0.00353045	0.00920826	0.0031493	0.00920826
ENST00000303277.6	TMEM129	transmembrane protein 129, E3 ubiquitin ligase [Source:HGNC Symbol;Acc:HGNC:25137]	92305	0.464654	0.00055133	0.0209866	0.134507	6.29867	0.0810536	0.0193959	0.000957368	0.00774235	0.00774235
ENST00000392903.3	SHTN1	shootin 1 [Source:HGNC Symbol;Acc:HGNC:29319]	57698	0.464452	0.000372942	0.0158392	0.130518	5.11266	0.0841371	0.00665857	0.0176194	0.0188939	0.0188939
ENST00000326577.9	TNFRSF12A	TNF receptor superfamily member 12A [Source:HGNC Symbol;Acc:HGNC:18152]	51330	0.464395	9.71146e-15	6.05263e-12	0.0599763	7.12772	0.0668126	0.000793028	0.0018492	0.00460271	0.00460271
ENST00000273183.8	STAC	SH3 and cysteine rich domain [Source:HGNC Symbol;Acc:HGNC:11353]	6769	0.464335	4.77853e-11	1.72928e-08	0.0705925	6.72382	0.0691282	0.00164132	0.00391639	0.00583363	0.00583363
ENST00000221466.10	FCGRT	Fc gamma receptor and transporter [Source:HGNC Symbol;Acc:HGNC:3621]	2217	0.464171	3.40176e-05	0.00239585	0.11199	6.14095	0.0796864	0.00883004	0.00998256	0.00861523	0.00998256
ENST00000456095.6	PUF60	poly(U) binding splicing factor 60 [Source:HGNC Symbol;Acc:HGNC:17042]	22827	0.463212	0.00154344	0.0445933	0.14629	6.79538	0.0900507	0.017479	0.0146223	0.00557922	0.0146223
ENST00000393238.8	TMCC1	transmembrane and coiled-coil domain family 1 [Source:HGNC Symbol;Acc:HGNC:29116]	23023	0.462713	4.97241e-05	0.00328962	0.114055	5.75004	0.0719852	0.00819937	0.00149339	0.0113135	0.0113135
ENST00000528627.1	NSD3	nuclear receptor binding SET domain protein 3 [Source:HGNC Symbol;Acc:HGNC:12767]	54904	0.461191	0.000347679	0.0150833	0.128936	5.06766	0.0759964	0.00534551	0.00988855	0.0195911	0.0195911
ENST00000321407.3	GCC1	GRIP and coiled-coil domain containing 1 [Source:HGNC Symbol;Acc:HGNC:19095]	79571	0.460426	7.16428e-08	1.30232e-05	0.0854698	6.71995	0.0723637	0.00144356	0.00951406	0.0058479	0.00951406
ENST00000397912.3	PRKRIP1	PRKR interacting protein 1 [Source:HGNC Symbol;Acc:HGNC:21894]	79706	0.460141	0.000453773	0.0182928	0.131219	5.80345	0.0797513	0.0149416	0.00534888	0.0108862	0.0108862
ENST00000376510.8	MSRB2	methionine sulfoxide reductase B2 [Source:HGNC Symbol;Acc:HGNC:17061]	22921	0.459144	2.19033e-06	0.000250006	0.0969677	5.75604	0.0665738	0.00283974	0.00132249	0.0112644	0.0112644
ENST00000394144.9	TBC1D23	TBC1 domain family member 23 [Source:HGNC Symbol;Acc:HGNC:25622]	55773	0.456941	0.000496733	0.0196075	0.13121	5.75435	0.0784422	0.014546	0.00520851	0.0112782	0.0112782
ENST00000506495.5	SEC31A	SEC31 homolog A, COPII coat complex component [Source:HGNC Symbol;Acc:HGNC:17052]	22872	0.456195	0.00011171	0.00627051	0.118074	5.36192	0.078402	0.00564377	0.014316	0.0152684	0.0152684
ENST00000334133.9	RFTN1	raftlin, lipid raft linker 1 [Source:HGNC Symbol;Acc:HGNC:30278]	23180	0.455368	3.38039e-07	5.10497e-05	0.0892721	6.53399	0.0717715	0.0018325	0.0101218	0.00659831	0.0101218
ENST00000263354.8	NAPA	NSF attachment protein alpha [Source:HGNC Symbol;Acc:HGNC:7641]	8775	0.454755	5.33976e-15	3.35461e-12	0.058163	7.32017	0.0654864	0.000906412	0.00340075	0.00416798	0.00416798
ENST00000497571.6	KLF6	KLF transcription factor 6 [Source:HGNC Symbol;Acc:HGNC:2235]	1316	0.454294	3.79924e-05	0.00261711	0.110283	7.26404	0.0765098	0.00225426	0.0159892	0.0042861	0.0159892
ENST00000239882.7	ELF1	E74 like ETS transcription factor 1 [Source:HGNC Symbol;Acc:HGNC:3316]	1997	0.454225	8.38009e-05	0.00495916	0.115483	5.81649	0.0742186	0.00921935	0.00618386	0.0107851	0.0107851
ENST00000358664.9	MAX	MYC associated factor X [Source:HGNC Symbol;Acc:HGNC:6913]	4149	0.45402	2.14388e-05	0.00163771	0.106845	6.44959	0.0755392	0.00870805	0.00841558	0.00698456	0.00841558
ENST00000238994.6	PPP1R3C	protein phosphatase 1 regulatory subunit 3C [Source:HGNC Symbol;Acc:HGNC:9293]	5507	0.453438	0.000201027	0.00996621	0.121967	5.18193	0.0635177	0.00450666	-0.00221184	0.0178072	0.0178072
ENST00000696381.1	PRPF40A	pre-mRNA processing factor 40 homolog A [Source:HGNC Symbol;Acc:HGNC:16463]	55660	0.453424	9.88424e-05	0.00566983	0.116459	6.57824	0.0751887	0.0139365	0.0029517	0.00640766	0.00640766
ENST00000395067.7	MSANTD3	Myb/SANT DNA binding domain containing 3 [Source:HGNC Symbol;Acc:HGNC:23370]	91283	0.453243	0.000557488	0.0211697	0.131318	6.0321	0.0823222	0.0122223	0.0136443	0.00927843	0.0136443
ENST00000322940.11	ABITRAM	actin binding transcription modulator [Source:HGNC Symbol;Acc:HGNC:1364]	54942	0.452266	3.71043e-07	5.55002e-05	0.088972	6.08319	0.0651384	0.00291387	0.00180492	0.00896014	0.00896014
ENST00000343677.4	H1-2	H1.2 linker histone, cluster member [Source:HGNC Symbol;Acc:HGNC:4716]	3006	0.45165	1.78729e-05	0.00140777	0.105281	5.59587	0.066911	0.00394034	0.00320299	0.0126859	0.0126859
ENST00000282892.4	MED21	mediator complex subunit 21 [Source:HGNC Symbol;Acc:HGNC:11473]	9412	0.451056	6.62359e-05	0.00411832	0.113063	5.75142	0.0720827	0.00787273	0.00593634	0.0113022	0.0113022
ENST00000406870.7	BCL6	BCL6 transcription repressor [Source:HGNC Symbol;Acc:HGNC:1001]	604	0.450701	0.000142224	0.00763414	0.118473	5.39632	0.0719428	0.00621019	0.0075439	0.0148434	0.0148434
ENST00000252032.10	DNAAF9	dynein axonemal assembly factor 9 [Source:HGNC Symbol;Acc:HGNC:17721]	25943	0.450305	3.74175e-12	1.64154e-09	0.0648238	7.35051	0.065875	0.000645309	0.00565787	0.00410694	0.00565787
ENST00000245458.11	RPS29	ribosomal protein S29 [Source:HGNC Symbol;Acc:HGNC:10419]	6235	0.449452	3.52223e-06	0.00036684	0.0969117	8.82822	0.0718724	0.000126148	0.0139617	0.00284519	0.0139617
ENST00000222969.10	BUD31	BUD31 homolog [Source:HGNC Symbol;Acc:HGNC:29629]	8896	0.448489	1.47541e-07	2.45472e-05	0.0853354	6.37517	0.0673496	0.00357361	0.00518493	0.0073496	0.0073496
ENST00000373001.4	RRAGC	Ras related GTP binding C [Source:HGNC Symbol;Acc:HGNC:19902]	64121	0.447456	3.81154e-07	5.63684e-05	0.0881141	6.00975	0.0612277	0.00222433	-0.000770895	0.00942182	0.00942182
ENST00000266458.10	GABARAPL1	GABA type A receptor associated protein like 1 [Source:HGNC Symbol;Acc:HGNC:4068]	23710	0.446086	6.66143e-05	0.0041353	0.111855	6.0049	0.0747119	0.00288351	0.0158839	0.00945329	0.0158839
ENST00000288502.9	TMEM268	transmembrane protein 268 [Source:HGNC Symbol;Acc:HGNC:24513]	203197	0.445629	0.000825293	0.0284502	0.133256	5.9894	0.0766392	0.0170809	0.00424858	0.00955473	0.00955473
ENST00000621158.5	CREB3L1	cAMP responsive element binding protein 3 like 1 [Source:HGNC Symbol;Acc:HGNC:18856]	90993	0.44507	2.98445e-06	0.000318825	0.0952656	5.83492	0.0682836	0.00296878	0.00810298	0.0106445	0.0106445
ENST00000339209.9	PHF10	PHD finger protein 10 [Source:HGNC Symbol;Acc:HGNC:18250]	55274	0.444766	0.00168121	0.0477481	0.141581	5.20883	0.0761961	0.0126769	0.00838682	0.0173907	0.0173907
ENST00000610213.6	DCP1A	decapping mRNA 1A [Source:HGNC Symbol;Acc:HGNC:18714]	55802	0.444041	1.63744e-08	3.60186e-06	0.0786401	6.37065	0.0632708	0.00190406	0.00324472	0.00737233	0.00737233
ENST00000020945.4	SNAI2	snail family transcriptional repressor 2 [Source:HGNC Symbol;Acc:HGNC:11094]	6591	0.44372	0.000309388	0.0138202	0.123006	5.29948	0.0723568	0.0066095	0.0100038	0.0160861	0.0160861
ENST00000371725.7	ENTR1	endosome associated trafficking regulator 1 [Source:HGNC Symbol;Acc:HGNC:10667]	10807	0.443495	0.000505262	0.0198488	0.127516	6.52822	0.0785187	0.00825282	0.0161377	0.00662373	0.0161377
ENST00000467540.5	UFC1	ubiquitin-fold modifier conjugating enzyme 1 [Source:HGNC Symbol;Acc:HGNC:26941]	51506	0.443427	0.00108915	0.0346417	0.135753	5.098	0.0704205	0.00852166	0.00576877	0.0191217	0.0191217
ENST00000454759.6	ECD	ecdysoneless cell cycle regulator [Source:HGNC Symbol;Acc:HGNC:17029]	11319	0.442856	0.000691968	0.0250644	0.13053	5.96872	0.0650855	0.0158651	-0.00805378	0.00969212	0.00969212
ENST00000429715.1	MYCBP2	MYC binding protein 2 [Source:HGNC Symbol;Acc:HGNC:23386]	23077	0.442747	1.56084e-06	0.000187418	0.0921759	6.11543	0.0646111	0.00397882	0.00327577	0.00876576	0.00876576
ENST00000162749.7	TNFRSF1A	TNF receptor superfamily member 1A [Source:HGNC Symbol;Acc:HGNC:11916]	7132	0.44223	1.21482e-14	7.453e-12	0.0573247	7.46172	0.0602908	0.00103001	0.000995704	0.00389917	0.00389917
ENST00000405489.7	ATRAID	all-trans retinoic acid induced differentiation factor [Source:HGNC Symbol;Acc:HGNC:24090]	51374	0.441641	0.000806733	0.027923	0.131814	7.017	0.0793641	0.00209046	0.0239721	0.00489356	0.0239721
ENST00000353704.3	CREB3	cAMP responsive element binding protein 3 [Source:HGNC Symbol;Acc:HGNC:2347]	10488	0.440355	8.92825e-07	0.000119239	0.0896141	6.17534	0.0660145	0.00362928	0.00617174	0.00841675	0.00841675
ENST00000345617.7	HDAC4	histone deacetylase 4 [Source:HGNC Symbol;Acc:HGNC:14063]	9759	0.439712	0.00125319	0.0385929	0.136282	6.26638	0.0683584	0.0199455	-0.00700245	0.00791367	0.00791367
ENST00000273480.4	RNF7	ring finger protein 7 [Source:HGNC Symbol;Acc:HGNC:10070]	9616	0.439075	4.08263e-06	0.000413684	0.0953033	6.02635	0.065265	0.00430901	0.00497728	0.00931506	0.00931506
ENST00000521591.6	TNIP1	TNFAIP3 interacting protein 1 [Source:HGNC Symbol;Acc:HGNC:16903]	10318	0.43889	0.000772158	0.0270459	0.130522	6.57688	0.0707104	0.0191404	-0.00298668	0.0064134	0.0064134
ENST00000331426.6	RBM43	RNA binding motif protein 43 [Source:HGNC Symbol;Acc:HGNC:24790]	375287	0.438258	1.90274e-05	0.00147941	0.102492	5.6184	0.0606235	0.00328584	0.000467262	0.0124712	0.0124712
ENST00000544612.6	ANKRD49	ankyrin repeat domain 49 [Source:HGNC Symbol;Acc:HGNC:25970]	54851	0.438215	0.00110714	0.0351	0.134348	5.12019	0.0745811	0.00829753	0.0129168	0.0187767	0.0187767
ENST00000375978.5	FOXS1	forkhead box S1 [Source:HGNC Symbol;Acc:HGNC:3735]	2307	0.437753	0.00160868	0.0459877	0.138778	4.93641	0.0805996	0.00690487	0.0219843	0.0216148	0.0219843
ENST00000403593.9	SDSL	serine dehydratase like [Source:HGNC Symbol;Acc:HGNC:30404]	113675	0.436382	0.000801169	0.0277648	0.13017	5.15939	0.0722321	0.00725359	0.0116255	0.0181629	0.0181629
ENST00000509479.6	MAML3	mastermind like transcriptional coactivator 3 [Source:HGNC Symbol;Acc:HGNC:16272]	55534	0.436197	0.000423623	0.0173736	0.123747	5.27805	0.0754563	0.00563164	0.0173383	0.0163814	0.0173383
ENST00000306368.9	RNF181	ring finger protein 181 [Source:HGNC Symbol;Acc:HGNC:28037]	51255	0.435562	1.54045e-09	4.33583e-07	0.072112	6.55485	0.0618095	0.00129276	0.00482631	0.00650746	0.00650746
ENST00000617445.5	CCDC28A	coiled-coil domain containing 28A [Source:HGNC Symbol;Acc:HGNC:21098]	25901	0.434944	0.00120783	0.0375642	0.134365	4.98674	0.0700572	0.00624361	0.0103869	0.0208374	0.0208374
ENST00000476907.6	TUT1	terminal uridylyl transferase 1, U6 snRNA-specific [Source:HGNC Symbol;Acc:HGNC:26184]	64852	0.433916	0.000543409	0.0207676	0.125467	6.47841	0.0667513	0.0167639	-0.0039308	0.00684922	0.00684922
ENST00000540069.7	HAS1	hyaluronan synthase 1 [Source:HGNC Symbol;Acc:HGNC:4818]	3036	0.433136	8.01652e-05	0.00479971	0.109824	5.75172	0.0707557	0.00592023	0.0121718	0.0112998	0.0121718
ENST00000641815.1	STX3	syntaxin 3 [Source:HGNC Symbol;Acc:HGNC:11438]	6809	0.432623	5.87379e-05	0.00375316	0.107676	5.69644	0.063464	0.00562517	0.00351894	0.011766	0.011766
ENST00000254816.6	TRIM47	tripartite motif containing 47 [Source:HGNC Symbol;Acc:HGNC:19020]	91107	0.432604	8.38e-05	0.00495916	0.109986	6.08101	0.0706602	0.00609839	0.012047	0.00897352	0.012047
ENST00000368357.7	NCOA7	nuclear receptor coactivator 7 [Source:HGNC Symbol;Acc:HGNC:21081]	135112	0.432471	0.00029538	0.013354	0.11949	6.50851	0.0732427	0.0124756	0.00894108	0.00671174	0.00894108
ENST00000256015.5	BTG1	BTG anti-proliferation factor 1 [Source:HGNC Symbol;Acc:HGNC:1130]	694	0.43131	0.00125374	0.0385947	0.133683	5.17382	0.0764748	0.00887149	0.0169613	0.0179353	0.0179353
ENST00000375784.8	CLIC1	chloride intracellular channel 1 [Source:HGNC Symbol;Acc:HGNC:2062]	1192	0.430282	1.03948e-06	0.000135372	0.0881	7.82355	0.0648566	0.000994502	0.0106479	0.00337648	0.0106479
ENST00000370823.8	MTG2	mitochondrial ribosome associated GTPase 2 [Source:HGNC Symbol;Acc:HGNC:16239]	26164	0.429868	3.37744e-05	0.00238299	0.103672	6.68847	0.0644068	0.0101561	0.00105762	0.00596586	0.00596586
ENST00000381571.6	COMMD8	COMM domain containing 8 [Source:HGNC Symbol;Acc:HGNC:26036]	54951	0.429797	5.29967e-05	0.00345376	0.106333	5.4596	0.0616807	0.00285458	0.00497427	0.0141054	0.0141054
ENST00000229633.7	HINT3	histidine triad nucleotide binding protein 3 [Source:HGNC Symbol;Acc:HGNC:18468]	135114	0.429728	6.72383e-10	1.98502e-07	0.0696203	6.61129	0.0588593	0.00100013	0.00332416	0.00627034	0.00627034
ENST00000223095.5	SERPINE1	serpin family E member 1 [Source:HGNC Symbol;Acc:HGNC:8583]	5054	0.428513	2.44253e-15	1.57221e-12	0.0541289	7.48736	0.056394	0.000540245	0.00109364	0.00385466	0.00385466
ENST00000409733.5	RPL31	ribosomal protein L31 [Source:HGNC Symbol;Acc:HGNC:10334]	6160	0.428274	2.38643e-05	0.00179334	0.10136	8.09709	0.0673542	0.000568694	0.014842	0.00311257	0.014842
ENST00000448097.7	KDM6B	lysine demethylase 6B [Source:HGNC Symbol;Acc:HGNC:29012]	23135	0.426878	4.05164e-11	1.48678e-08	0.0646572	7.24541	0.0596842	0.00193529	0.00433554	0.00432682	0.00433554
ENST00000328085.10	NPIPA1	nuclear pore complex interacting protein family member A1 [Source:HGNC Symbol;Acc:HGNC:7909]	9284	0.426739	0.000223728	0.0108051	0.115629	5.90226	0.0591693	0.00990419	-0.00423254	0.0101508	0.0101508
ENST00000294952.13	PPP1R21	protein phosphatase 1 regulatory subunit 21 [Source:HGNC Symbol;Acc:HGNC:30595]	129285	0.426685	0.00129581	0.0395485	0.132638	5.64574	0.0724042	0.0141719	0.00806064	0.0122175	0.0122175
ENST00000327761.7	RASSF1	Ras association domain family member 1 [Source:HGNC Symbol;Acc:HGNC:9882]	11186	0.426594	4.27084e-06	0.000429429	0.0927833	5.85259	0.0576304	0.00240117	0.00139341	0.0105119	0.0105119
ENST00000339083.12	RHOC	ras homolog family member C [Source:HGNC Symbol;Acc:HGNC:669]	389	0.424772	1.28189e-05	0.00108011	0.097354	7.87998	0.0655029	0.000985124	0.0132316	0.00331361	0.0132316
ENST00000339486.8	RIOK3	RIO kinase 3 [Source:HGNC Symbol;Acc:HGNC:11451]	8780	0.424163	3.03636e-06	0.000321351	0.0908594	6.25562	0.058193	0.00441161	0.000861725	0.00797155	0.00797155
ENST00000284000.9	CEBPG	CCAAT enhancer binding protein gamma [Source:HGNC Symbol;Acc:HGNC:1837]	1054	0.423403	7.05099e-09	1.71434e-06	0.0731303	6.97265	0.0571652	0.00300283	0.00122734	0.00501925	0.00501925
ENST00000269576.6	KRT10	keratin 10 [Source:HGNC Symbol;Acc:HGNC:6413]	3858	0.422221	5.31031e-05	0.00345782	0.10447	5.62291	0.0640841	0.00394227	0.00931144	0.0124289	0.0124289
ENST00000409658.7	WDR33	WD repeat domain 33 [Source:HGNC Symbol;Acc:HGNC:25651]	55339	0.421663	0.000708706	0.0255411	0.124524	5.47828	0.0719474	0.0063268	0.0169327	0.0138976	0.0169327
ENST00000325658.3	PPM1A	protein phosphatase, Mg2+/Mn2+ dependent 1A [Source:HGNC Symbol;Acc:HGNC:9275]	5494	0.421593	0.000322421	0.0142337	0.11722	5.50003	0.0692202	0.00694961	0.012923	0.0136613	0.0136613
ENST00000297689.4	NFIL3	nuclear factor, interleukin 3 regulated [Source:HGNC Symbol;Acc:HGNC:7787]	4783	0.421534	0.000121986	0.00672715	0.109714	5.59283	0.0564251	0.00534051	-0.00144311	0.0127154	0.0127154
ENST00000297156.4	CAMLG	calcium modulating ligand [Source:HGNC Symbol;Acc:HGNC:1471]	819	0.42146	6.4729e-06	0.000608027	0.0934433	6.45285	0.0637664	0.00441592	0.00868156	0.00696907	0.00868156
ENST00000297290.4	BRI3	brain protein I3 [Source:HGNC Symbol;Acc:HGNC:1109]	25798	0.421349	2.60214e-12	1.16768e-09	0.0602126	7.10361	0.05719	0.000774975	0.00413685	0.00466336	0.00466336
ENST00000553266.5	PPP2R5E	protein phosphatase 2 regulatory subunit B'epsilon [Source:HGNC Symbol;Acc:HGNC:9313]	5529	0.421164	0.00127011	0.0389622	0.130689	5.57968	0.0634743	0.0127757	5.02397e-05	0.0128436	0.0128436
ENST00000368006.8	DEDD	death effector domain containing [Source:HGNC Symbol;Acc:HGNC:2755]	9191	0.421133	0.000399874	0.0167195	0.118958	6.25357	0.0690652	0.013244	0.00658028	0.00798263	0.00798263
ENST00000397615.6	RNH1	ribonuclease/angiogenin inhibitor 1 [Source:HGNC Symbol;Acc:HGNC:10074]	6050	0.420044	2.04517e-05	0.00157148	0.0986042	6.03851	0.0591053	0.00534641	0.00237124	0.00923777	0.00923777
ENST00000374550.8	RPL11	ribosomal protein L11 [Source:HGNC Symbol;Acc:HGNC:10301]	6135	0.419386	1.24269e-08	2.82044e-06	0.0736571	8.35568	0.0592758	0.000946784	0.00719127	0.00295017	0.00719127
ENST00000260702.4	LOXL4	lysyl oxidase like 4 [Source:HGNC Symbol;Acc:HGNC:17171]	84171	0.418797	2.03056e-11	7.81656e-09	0.0624716	7.01921	0.055366	0.000966602	0.00246918	0.00488744	0.00488744
ENST00000361575.4	RPL39	ribosomal protein L39 [Source:HGNC Symbol;Acc:HGNC:10350]	6170	0.418704	1.84071e-05	0.00143974	0.0977508	9.14595	0.0640602	0.000124841	0.014208	0.00290693	0.014208
ENST00000202017.6	PDRG1	p53 and DNA damage regulated 1 [Source:HGNC Symbol;Acc:HGNC:16119]	81572	0.416832	2.07836e-11	7.92289e-09	0.0622099	6.99295	0.0547027	0.000844069	0.00237856	0.00496104	0.00496104
ENST00000557843.5	TCF12	transcription factor 12 [Source:HGNC Symbol;Acc:HGNC:11623]	6938	0.416425	0.000486776	0.0193158	0.11939	6.53565	0.0588525	0.0147901	-0.00625305	0.006591	0.006591
ENST00000395066.9	CLK3	CDC like kinase 3 [Source:HGNC Symbol;Acc:HGNC:2071]	1198	0.416131	1.69807e-08	3.70411e-06	0.0737789	6.6104	0.0561957	0.00189099	0.00341676	0.006274	0.006274
ENST00000374279.4	UGCG	UDP-glucose ceramide glucosyltransferase [Source:HGNC Symbol;Acc:HGNC:12524]	7357	0.415967	9.80426e-15	6.06235e-12	0.0537302	8.03082	0.0553729	0.000353549	0.00397686	0.00316733	0.00397686
ENST00000279249.3	CDC42EP2	CDC42 effector protein 2 [Source:HGNC Symbol;Acc:HGNC:16263]	10435	0.415246	2.54163e-06	0.000279932	0.0882607	6.18451	0.0560342	0.00332032	0.0020616	0.00836462	0.00836462
ENST00000360760.9	SPATS2L	spermatogenesis associated serine rich 2 like [Source:HGNC Symbol;Acc:HGNC:24574]	26010	0.4146	2.90223e-10	9.08006e-08	0.0657686	7.12761	0.0565351	0.00188529	0.00432379	0.00460298	0.00460298
ENST00000294383.7	USP24	ubiquitin specific peptidase 24 [Source:HGNC Symbol;Acc:HGNC:12623]	23358	0.41434	1.12409e-16	9.00748e-14	0.0499754	7.82843	0.052169	0.00037545	0.000456585	0.00337086	0.00337086
ENST00000301178.9	AXL	AXL receptor tyrosine kinase [Source:HGNC Symbol;Acc:HGNC:905]	558	0.414254	3.74306e-15	2.37047e-12	0.0526823	7.82104	0.0536963	0.000783753	0.00198425	0.00337938	0.00337938
ENST00000356654.8	ATN1	atrophin 1 [Source:HGNC Symbol;Acc:HGNC:3033]	1822	0.414065	5.19693e-06	0.000504462	0.09087	8.14507	0.0613438	0.00404971	0.00833633	0.00307639	0.00833633
ENST00000366481.4	TRIM58	tripartite motif containing 58 [Source:HGNC Symbol;Acc:HGNC:24150]	25893	0.413894	1.61298e-13	8.55851e-11	0.0561022	7.37916	0.0548267	0.000670128	0.00362282	0.00405106	0.00405106
ENST00000322354.4	SERTAD3	SERTA domain containing 3 [Source:HGNC Symbol;Acc:HGNC:17931]	29946	0.413324	4.66046e-05	0.00311247	0.101503	5.85289	0.0622884	0.00494462	0.00885206	0.0105097	0.0105097
ENST00000504562.1	RPL37	ribosomal protein L37 [Source:HGNC Symbol;Acc:HGNC:10347]	6167	0.412995	1.96179e-06	0.000228571	0.0868126	9.15576	0.0602133	9.80993e-05	0.0112065	0.00291056	0.0112065
ENST00000463836.1	RPL22L1	ribosomal protein L22 like 1 [Source:HGNC Symbol;Acc:HGNC:27610]	200916	0.41298	0.000459324	0.0184503	0.117879	5.91984	0.0678404	0.0087805	0.0120627	0.0100268	0.0120627
ENST00000235521.5	WARS2	tryptophanyl tRNA synthetase 2, mitochondrial [Source:HGNC Symbol;Acc:HGNC:12730]	10352	0.41271	0.00016324	0.00846705	0.109472	5.58357	0.0530993	0.00517069	-0.0026703	0.0128055	0.0128055
ENST00000366839.8	SRP9	signal recognition particle 9 [Source:HGNC Symbol;Acc:HGNC:11304]	6726	0.411712	0.000291845	0.0132476	0.113656	6.48069	0.0663532	0.00510566	0.0142709	0.00683867	0.0142709
ENST00000373178.5	ADPRS	ADP-ribosylserine hydrolase [Source:HGNC Symbol;Acc:HGNC:21304]	54936	0.411602	1.10046e-06	0.000140976	0.08447	6.50823	0.0593872	0.00140667	0.00929609	0.00671297	0.00929609
ENST00000397062.8	NFE2L2	NFE2 like bZIP transcription factor 2 [Source:HGNC Symbol;Acc:HGNC:7782]	4780	0.411548	3.01287e-12	1.3292e-09	0.0589853	7.41791	0.0529864	0.0012408	0.0014779	0.0039781	0.0039781
ENST00000341322.4	BRWD1	bromodomain and WD repeat domain containing 1 [Source:HGNC Symbol;Acc:HGNC:12760]	54014	0.411445	2.88933e-05	0.00208736	0.0983843	5.82092	0.0527747	0.00376813	-0.00128233	0.0107511	0.0107511
ENST00000710317.1	C6orf62	chromosome 6 open reading frame 62 [Source:HGNC Symbol;Acc:HGNC:20998]	81688	0.409948	1.77382e-14	1.07151e-11	0.0534758	7.89882	0.0520618	0.00099587	0.00105977	0.00329363	0.00329363
ENST00000437628.5	ASNS	asparagine synthetase (glutamine-hydrolyzing) [Source:HGNC Symbol;Acc:HGNC:753]	440	0.409453	0.000262751	0.0122239	0.112194	7.14908	0.0584274	0.0143311	-0.00416607	0.00455019	0.00455019
ENST00000710327.1	TRIM8	tripartite motif containing 8 [Source:HGNC Symbol;Acc:HGNC:15579]	81603	0.408421	1.6074e-08	3.54572e-06	0.0722908	7.06471	0.0563133	0.00226683	0.00557211	0.00476432	0.00557211
ENST00000231948.9	CRBN	cereblon [Source:HGNC Symbol;Acc:HGNC:30185]	51185	0.408411	1.36786e-06	0.000168894	0.0845636	6.33839	0.0508889	0.00319028	-0.00212898	0.00753621	0.00753621
ENST00000530374.6	ZFTRAF1	zinc finger TRAF-type containing 1 [Source:HGNC Symbol;Acc:HGNC:17806]	50626	0.408146	3.25359e-06	0.000342495	0.0876955	6.30706	0.0548818	0.00383736	0.00229623	0.00769838	0.00769838
ENST00000359591.9	LRP10	LDL receptor related protein 10 [Source:HGNC Symbol;Acc:HGNC:14553]	26020	0.40565	2.17492e-12	9.97532e-10	0.057762	7.5482	0.0533693	0.000661949	0.00434273	0.00375394	0.00434273
ENST00000335866.7	GRB10	growth factor receptor bound protein 10 [Source:HGNC Symbol;Acc:HGNC:4564]	2887	0.405587	0.000909702	0.0303475	0.122273	6.46991	0.0672911	0.0140827	0.0083433	0.00688877	0.0083433
ENST00000412051.5	C7orf50	chromosome 7 open reading frame 50 [Source:HGNC Symbol;Acc:HGNC:22421]	84310	0.405055	0.000126599	0.00692803	0.105676	6.19853	0.0620974	0.00846556	0.0076301	0.00828562	0.00828562
ENST00000555414.5	APEX1	apurinic/apyrimidinic endodeoxyribonuclease 1 [Source:HGNC Symbol;Acc:HGNC:587]	328	0.405017	6.03871e-05	0.00383048	0.100969	6.03824	0.0525618	0.0060527	-0.00186495	0.00923947	0.00923947
ENST00000689635.1	RASSF8	Ras association domain family member 8 [Source:HGNC Symbol;Acc:HGNC:13232]	11228	0.404986	0.00144578	0.0426199	0.12714	6.20186	0.055048	0.01598	-0.0086751	0.00826698	0.00826698
ENST00000215909.10	LGALS1	galectin 1 [Source:HGNC Symbol;Acc:HGNC:6561]	3956	0.404288	5.7027e-08	1.0562e-05	0.0744836	8.05185	0.0556921	0.000256173	0.00806555	0.00314934	0.00806555
ENST00000224784.10	ACTA2	actin alpha 2, smooth muscle [Source:HGNC Symbol;Acc:HGNC:130]	59	0.403758	7.05131e-09	1.71434e-06	0.0697374	6.65899	0.0516947	0.0012154	0.0022702	0.00607955	0.00607955
ENST00000357525.6	PLN	phospholamban [Source:HGNC Symbol;Acc:HGNC:9080]	5350	0.403024	1.76061e-05	0.00139138	0.0938734	6.36358	0.0593031	0.00192328	0.011295	0.00740799	0.011295
ENST00000377724.8	DCAF10	DDB1 and CUL4 associated factor 10 [Source:HGNC Symbol;Acc:HGNC:23686]	79269	0.402817	4.15729e-06	0.000420165	0.0875051	6.4307	0.0578671	0.00214926	0.00933644	0.00707527	0.00933644
ENST00000367311.5	PHLDA3	pleckstrin homology like domain family A member 3 [Source:HGNC Symbol;Acc:HGNC:8934]	23612	0.402276	1.37229e-06	0.000169176	0.0833045	6.34631	0.0562329	0.00291375	0.00669253	0.00749571	0.00749571
ENST00000611971.4	NDUFB5	NADH:ubiquinone oxidoreductase subunit B5 [Source:HGNC Symbol;Acc:HGNC:7700]	4711	0.402161	1.52689e-05	0.00124512	0.0929901	6.01637	0.0570385	0.00359167	0.00705634	0.00937907	0.00937907
ENST00000370986.9	GADD45A	growth arrest and DNA damage inducible alpha [Source:HGNC Symbol;Acc:HGNC:4095]	1647	0.400987	7.27002e-08	1.31849e-05	0.0744724	6.5581	0.0548924	0.00121174	0.00710747	0.00649346	0.00710747
ENST00000379019.7	GPCPD1	glycerophosphocholine phosphodiesterase 1 [Source:HGNC Symbol;Acc:HGNC:26957]	56261	0.400768	1.16184e-06	0.000146449	0.0824279	6.40462	0.0508246	0.00298857	0.00031166	0.00720297	0.00720297
ENST00000263092.11	METTL16	methyltransferase 16, N6-methyladenosine [Source:HGNC Symbol;Acc:HGNC:28484]	79066	0.400335	1.47024e-06	0.000178754	0.0831392	6.81413	0.0513492	0.00485284	-0.000766948	0.00551536	0.00551536
ENST00000264864.8	PI4K2B	phosphatidylinositol 4-kinase type 2 beta [Source:HGNC Symbol;Acc:HGNC:18215]	55300	0.400185	5.11964e-05	0.00336154	0.0988087	6.10717	0.0597602	0.0027914	0.0118533	0.00881513	0.0118533
ENST00000306085.11	TRIM56	tripartite motif containing 56 [Source:HGNC Symbol;Acc:HGNC:19028]	81844	0.399829	5.69232e-13	2.77647e-10	0.0554728	7.47813	0.0484519	0.000745306	-0.000129092	0.00387054	0.00387054
ENST00000525680.6	TP53I11	tumor protein p53 inducible protein 11 [Source:HGNC Symbol;Acc:HGNC:16842]	9537	0.399757	7.77394e-08	1.39379e-05	0.0744108	8.26635	0.0545861	0.000314729	0.00799073	0.00299737	0.00799073
ENST00000270451.6	ZNF581	zinc finger protein 581 [Source:HGNC Symbol;Acc:HGNC:25017]	51545	0.398391	0.00017003	0.00873268	0.10596	6.42183	0.0610878	0.00225202	0.0145893	0.00711839	0.0145893
ENST00000327490.8	UBALD2	UBA like domain containing 2 [Source:HGNC Symbol;Acc:HGNC:28438]	283991	0.398102	3.32367e-05	0.00235139	0.0959264	5.9027	0.054379	0.00365509	0.00488687	0.0101477	0.0101477
ENST00000678225.2	USP40	ubiquitin specific peptidase 40 [Source:HGNC Symbol;Acc:HGNC:20069]	55230	0.397134	0.000347235	0.0150833	0.111017	7.02668	0.0621044	0.00392443	0.0145627	0.00486684	0.0145627
ENST00000651929.2	FHL1	four and a half LIM domains 1 [Source:HGNC Symbol;Acc:HGNC:3702]	2273	0.397054	3.29255e-16	2.43925e-13	0.0486461	8.9972	0.0501352	0.00028314	0.00326652	0.00286468	0.00326652
ENST00000438747.7	NSUN5	NOP2/Sun RNA methyltransferase 5 [Source:HGNC Symbol;Acc:HGNC:16385]	55695	0.397022	0.00124801	0.0384937	0.123005	5.69633	0.0598533	0.0109286	0.00477813	0.0117669	0.0117669
ENST00000372310.8	SLC6A9	solute carrier family 6 member 9 [Source:HGNC Symbol;Acc:HGNC:11056]	6536	0.396267	2.53795e-07	3.98605e-05	0.0768722	6.48431	0.0528108	0.00204202	0.00508624	0.00682198	0.00682198
ENST00000324953.9	CD164	CD164 molecule [Source:HGNC Symbol;Acc:HGNC:1632]	8763	0.395941	0.00091262	0.0303803	0.119397	6.57316	0.0531321	0.0149544	-0.00732784	0.00642913	0.00642913
ENST00000367495.4	RAB32	RAB32, member RAS oncogene family [Source:HGNC Symbol;Acc:HGNC:9772]	10981	0.395556	0.00068866	0.0249907	0.116544	5.37505	0.0558888	0.00526956	0.0059172	0.0151042	0.0151042
ENST00000260506.12	FNBP1L	formin binding protein 1 like [Source:HGNC Symbol;Acc:HGNC:20851]	54874	0.394807	0.000184353	0.00928613	0.105576	6.51952	0.0601374	0.00387782	0.0128417	0.00666236	0.0128417
ENST00000242057.9	AHR	aryl hydrocarbon receptor [Source:HGNC Symbol;Acc:HGNC:348]	196	0.393092	2.19423e-05	0.00167455	0.0926197	6.09286	0.0471204	0.00396627	-0.00301132	0.00890135	0.00890135
ENST00000298282.14	PKNOX2	PBX/knotted 1 homeobox 2 [Source:HGNC Symbol;Acc:HGNC:16714]	63876	0.392377	8.11368e-05	0.00484604	0.0995624	5.92699	0.0580831	0.0032201	0.0116489	0.00997699	0.0116489
ENST00000300146.10	PATL1	PAT1 homolog 1, processing body mRNA decay factor [Source:HGNC Symbol;Acc:HGNC:26721]	219988	0.391431	1.6972e-12	7.88637e-10	0.0554644	7.38558	0.0487395	0.000575697	0.00289182	0.00403875	0.00403875
ENST00000301463.9	SPRYD3	SPRY domain containing 3 [Source:HGNC Symbol;Acc:HGNC:25920]	84926	0.391334	2.26532e-06	0.000254861	0.0827662	6.18233	0.0504814	0.00189836	0.00377498	0.008377	0.008377
ENST00000262158.8	SMAD7	SMAD family member 7 [Source:HGNC Symbol;Acc:HGNC:6773]	4092	0.391279	3.61214e-05	0.0025036	0.0947182	6.67385	0.0566957	0.00287732	0.01058	0.00602182	0.01058
ENST00000637181.2	TAB2	TGF-beta activated kinase 1 (MAP3K7) binding protein 2 [Source:HGNC Symbol;Acc:HGNC:17075]	23118	0.391234	5.94329e-08	1.09817e-05	0.0721767	7.17676	0.0485418	0.00333044	-5.20709e-05	0.00448378	0.00448378
ENST00000392981.7	XRN1	5'-3' exoribonuclease 1 [Source:HGNC Symbol;Acc:HGNC:30654]	54464	0.391041	1.96585e-05	0.00152245	0.0916059	6.55272	0.0518633	0.00607082	0.00141593	0.00651663	0.00651663
ENST00000217455.9	ACOT8	acyl-CoA thioesterase 8 [Source:HGNC Symbol;Acc:HGNC:15919]	10005	0.390968	0.000166249	0.00858344	0.10383	5.79598	0.048171	0.00522654	-0.00233383	0.0109446	0.0109446
ENST00000697127.1	LRBA	LPS responsive beige-like anchor protein [Source:HGNC Symbol;Acc:HGNC:1742]	987	0.390479	0.00123125	0.0381264	0.120834	6.5411	0.0476208	0.0153341	-0.0129858	0.00656712	0.00656712
ENST00000391916.7	DACT3	dishevelled binding antagonist of beta catenin 3 [Source:HGNC Symbol;Acc:HGNC:30745]	147906	0.390159	0.000303169	0.0136121	0.108	6.50158	0.0512848	0.010753	-0.003731	0.00674305	0.00674305
ENST00000581312.6	OTUD7B	OTU deubiquitinase 7B [Source:HGNC Symbol;Acc:HGNC:16683]	56957	0.390125	2.47068e-12	1.1215e-09	0.0556927	7.40053	0.04884	0.000642067	0.00333391	0.00401045	0.00401045
ENST00000295822.7	EIF5A2	eukaryotic translation initiation factor 5A2 [Source:HGNC Symbol;Acc:HGNC:3301]	56648	0.38773	0.000338091	0.0147664	0.108177	5.6415	0.059143	0.00523303	0.0123204	0.0122564	0.0123204
ENST00000276692.11	TATDN1	TatD DNase domain containing 1 [Source:HGNC Symbol;Acc:HGNC:24220]	83940	0.38766	0.000904609	0.0302371	0.116813	5.30984	0.0597203	0.00452189	0.0137734	0.0159461	0.0159461
ENST00000301281.11	UBXN6	UBX domain protein 6 [Source:HGNC Symbol;Acc:HGNC:14928]	80700	0.387451	3.0547e-09	8.10415e-07	0.0653526	7.20978	0.0501607	0.00139419	0.00501225	0.00440691	0.00501225
ENST00000377768.7	SNX5	sorting nexin 5 [Source:HGNC Symbol;Acc:HGNC:14969]	27131	0.387107	2.11507e-10	6.7518e-08	0.0609353	7.76239	0.0487687	0.00211974	0.00264675	0.00344993	0.00344993
ENST00000381638.7	ZZEF1	zinc finger ZZ-type and EF-hand domain containing 1 [Source:HGNC Symbol;Acc:HGNC:29027]	23140	0.386811	6.15704e-09	1.5497e-06	0.0665489	7.13936	0.0502013	0.000831884	0.00581125	0.00457394	0.00581125
ENST00000361677.6	RUNDC1	RUN domain containing 1 [Source:HGNC Symbol;Acc:HGNC:25418]	146923	0.386751	0.000508963	0.0199045	0.111264	5.41939	0.0508753	0.00400131	0.00350152	0.0145681	0.0145681
ENST00000383794.7	CCDC174	coiled-coil domain containing 174 [Source:HGNC Symbol;Acc:HGNC:28033]	51244	0.385561	6.45082e-05	0.00403325	0.0964944	6.0051	0.0519453	0.00451474	0.00467039	0.00945202	0.00945202
ENST00000319033.7	ALG2	ALG2 alpha-1,3/1,6-mannosyltransferase [Source:HGNC Symbol;Acc:HGNC:23159]	85365	0.38539	0.000397304	0.0166492	0.10881	5.93718	0.0570222	0.00785284	0.00772795	0.0099065	0.0099065
ENST00000439326.8	ZNF844	zinc finger protein 844 [Source:HGNC Symbol;Acc:HGNC:25932]	284391	0.385042	0.000524738	0.0202602	0.111034	5.40751	0.0479418	0.00378373	0.000547085	0.0147089	0.0147089
ENST00000537112.5	NPIPA9	nuclear pore complex interacting protein family, member A9 [Source:NCBI gene (formerly Entrezgene);Acc:105376752]	105376752	0.383023	1.64331e-07	2.70539e-05	0.0731556	6.82196	0.0477116	0.00253855	0.00208592	0.00548906	0.00548906
ENST00000307771.8	ZRSR2	zinc finger CCCH-type, RNA binding motif and serine/arginine rich 2 [Source:HGNC Symbol;Acc:HGNC:23019]	8233	0.382353	0.00102946	0.0331847	0.116488	5.32005	0.0444138	0.00454418	-0.00384967	0.0158099	0.0158099
ENST00000397152.7	MANBAL	mannosidase beta like [Source:HGNC Symbol;Acc:HGNC:15799]	63905	0.381252	2.87061e-05	0.00207656	0.0911324	6.01326	0.0530015	0.00305855	0.00868588	0.00939913	0.00939913
ENST00000567815.5	RPL13	ribosomal protein L13 [Source:HGNC Symbol;Acc:HGNC:10303]	6137	0.381028	1.06922e-07	1.85762e-05	0.0716952	9.14981	0.0497229	0.000113508	0.00759679	0.00290835	0.00759679
ENST00000674920.3	ATF4	activating transcription factor 4 [Source:HGNC Symbol;Acc:HGNC:786]	468	0.379838	3.86351e-10	1.18053e-07	0.0606823	8.98531	0.0477018	0.000136063	0.00538746	0.00286233	0.00538746
ENST00000216780.9	PCK2	phosphoenolpyruvate carboxykinase 2, mitochondrial [Source:HGNC Symbol;Acc:HGNC:8725]	5106	0.378974	4.79041e-08	9.04293e-06	0.0694229	6.98567	0.0488698	0.000549226	0.00668008	0.00498178	0.00668008
ENST00000326932.8	DKK3	dickkopf WNT signaling pathway inhibitor 3 [Source:HGNC Symbol;Acc:HGNC:2893]	27122	0.378244	0.000171739	0.00879743	0.100668	6.26936	0.0550814	0.00498122	0.0102199	0.00789771	0.0102199
ENST00000221573.11	SNAPC2	small nuclear RNA activating complex polypeptide 2 [Source:HGNC Symbol;Acc:HGNC:11135]	6618	0.378123	0.000248721	0.0117308	0.103211	6.19422	0.0556762	0.00672522	0.00925369	0.00830981	0.00925369
ENST00000374467.4	BAK1	BCL2 antagonist/killer 1 [Source:HGNC Symbol;Acc:HGNC:949]	578	0.377804	1.04662e-06	0.000136076	0.0773765	6.47364	0.0457236	0.00210933	0.00151939	0.00687136	0.00687136
ENST00000372876.2	TBCC	tubulin folding cofactor C [Source:HGNC Symbol;Acc:HGNC:11580]	6903	0.37754	5.79224e-06	0.000553356	0.0832717	6.31439	0.0465288	0.00274108	0.00196875	0.00766018	0.00766018
ENST00000298815.13	ARHGAP42	Rho GTPase activating protein 42 [Source:HGNC Symbol;Acc:HGNC:26545]	143872	0.377503	1.63242e-06	0.000193644	0.0787399	6.28524	0.0474159	0.00148679	0.00434254	0.00781316	0.00781316
ENST00000392086.8	DNAJB2	DnaJ heat shock protein family (Hsp40) member B2 [Source:HGNC Symbol;Acc:HGNC:5228]	3300	0.377457	2.25513e-05	0.00171105	0.0890648	6.73373	0.0522612	0.00210105	0.00979775	0.00579737	0.00979775
ENST00000521604.7	TCEA1	transcription elongation factor A1 [Source:HGNC Symbol;Acc:HGNC:11612]	6917	0.376864	3.26379e-08	6.45598e-06	0.0681901	8.32133	0.0481878	0.000364731	0.00661011	0.00296724	0.00661011
ENST00000262096.13	ZDHHC2	zinc finger DHHC-type palmitoyltransferase 2 [Source:HGNC Symbol;Acc:HGNC:18469]	51201	0.376617	3.22158e-10	1.00392e-07	0.0598972	7.09061	0.043508	0.000684835	0.000510112	0.00469667	0.00469667
ENST00000262776.8	LGALS3BP	galectin 3 binding protein [Source:HGNC Symbol;Acc:HGNC:6564]	3959	0.376579	6.24421e-08	1.14568e-05	0.0695866	10.5774	0.0483543	2.90472e-05	0.0072344	0.00489187	0.0072344
ENST00000367808.8	BLZF1	basic leucine zipper nuclear factor 1 [Source:HGNC Symbol;Acc:HGNC:1065]	8548	0.376461	0.000197956	0.00983255	0.101155	5.82203	0.0465432	0.00460597	0.000427075	0.0107426	0.0107426
ENST00000412232.3	ADGRA2	adhesion G protein-coupled receptor A2 [Source:HGNC Symbol;Acc:HGNC:17849]	25960	0.376098	1.56862e-15	1.02652e-12	0.0471808	8.2154	0.0439437	0.000310609	0.00157541	0.00302843	0.00302843
ENST00000511472.5	COX7C	cytochrome c oxidase subunit 7C [Source:HGNC Symbol;Acc:HGNC:2292]	1350	0.375891	0.000162253	0.00843253	0.0996655	5.87767	0.0520952	0.00457225	0.00756147	0.0103276	0.0103276
ENST00000290200.7	IL10RB	interleukin 10 receptor subunit beta [Source:HGNC Symbol;Acc:HGNC:5965]	3588	0.375727	2.73852e-06	0.00029852	0.0801206	6.34505	0.0437701	0.00212683	-0.000353185	0.00750213	0.00750213
ENST00000381554.8	CRYZL1	crystallin zeta like 1 [Source:HGNC Symbol;Acc:HGNC:2420]	9946	0.375657	0.000473933	0.0189021	0.107482	5.86695	0.0450758	0.00692266	-0.0034971	0.0104058	0.0104058
ENST00000445439.7	PPP2R5C	protein phosphatase 2 regulatory subunit B'gamma [Source:HGNC Symbol;Acc:HGNC:9311]	5527	0.375407	3.41053e-07	5.14061e-05	0.0736204	6.92792	0.0487831	0.00155244	0.00657752	0.00515161	0.00657752
ENST00000291281.9	PRKD2	protein kinase D2 [Source:HGNC Symbol;Acc:HGNC:17293]	25865	0.375356	0.00112141	0.035438	0.115205	6.02705	0.0581942	0.0103311	0.00957725	0.0093106	0.00957725
ENST00000373659.4	ZBTB6	zinc finger and BTB domain containing 6 [Source:HGNC Symbol;Acc:HGNC:16764]	10773	0.375263	4.5686e-05	0.00306639	0.0920515	5.85694	0.0468706	0.00223054	0.00354929	0.0104797	0.0104797
ENST00000348159.9	MEF2D	myocyte enhancer factor 2D [Source:HGNC Symbol;Acc:HGNC:6997]	4209	0.374865	1.32047e-05	0.00110769	0.0860435	6.20468	0.0449544	0.00285403	0.000642676	0.00825121	0.00825121
ENST00000358888.7	RPL41	ribosomal protein L41 [Source:HGNC Symbol;Acc:HGNC:10354]	6171	0.374772	0.00041269	0.0170659	0.106113	5.74464	0.0556481	0.00512944	0.0117604	0.011358	0.0117604
ENST00000380283.5	PXDC1	PX domain containing 1 [Source:HGNC Symbol;Acc:HGNC:21361]	221749	0.373928	1.48278e-06	0.000179971	0.0776825	7.00564	0.0491881	0.0013782	0.00767365	0.00492522	0.00767365
ENST00000647841.1	RPS17	ribosomal protein S17 [Source:HGNC Symbol;Acc:HGNC:10397]	6218	0.373888	2.73175e-15	1.74408e-12	0.0473121	9.70264	0.0441172	6.49047e-05	0.00265967	0.00329274	0.00329274
ENST00000444935.5	ZPR1	ZPR1 zinc finger [Source:HGNC Symbol;Acc:HGNC:13051]	8882	0.373373	3.76746e-07	5.58947e-05	0.0734936	6.77338	0.0457298	0.00244637	0.00243812	0.0056556	0.0056556
ENST00000317615.11	PSMG2	proteasome assembly chaperone 2 [Source:HGNC Symbol;Acc:HGNC:24929]	56984	0.372487	0.000369791	0.015731	0.104609	5.79144	0.0432359	0.00543421	-0.00341919	0.0109803	0.0109803
ENST00000313324.9	FAM220A	family with sequence similarity 220 member A [Source:HGNC Symbol;Acc:HGNC:22422]	84792	0.372098	0.000716314	0.0256692	0.109982	5.49533	0.0560523	0.00249506	0.015649	0.0137119	0.015649
ENST00000578372.2	SAGSIN1	salivary gland specific protein SAGSIN1 [Source:NCBI gene (formerly Entrezgene);Acc:122526779]	122526779	0.372098	0.000716314	0.0256692	0.109982	5.49533	0.0560523	0.00249506	0.015649	0.0137119	0.015649
ENST00000607357.2	COPS9	COP9 signalosome subunit 9 [Source:HGNC Symbol;Acc:HGNC:21314]	150678	0.37171	7.5123e-08	1.35617e-05	0.0691108	6.72725	0.046925	0.00134341	0.00549964	0.00582105	0.00582105
ENST00000254301.14	LGALS3	galectin 3 [Source:HGNC Symbol;Acc:HGNC:6563]	3958	0.371468	1.53934e-05	0.00125308	0.0859287	7.53936	0.0502571	0.000381033	0.0106946	0.00376816	0.0106946
ENST00000374259.8	FOXO4	forkhead box O4 [Source:HGNC Symbol;Acc:HGNC:7139]	4303	0.371376	0.0014782	0.0432011	0.116824	5.66267	0.0577534	0.00604614	0.0144257	0.0120641	0.0144257
ENST00000398692.8	RBM4	RNA binding motif protein 4 [Source:HGNC Symbol;Acc:HGNC:9901]	5936	0.370692	0.00172286	0.0484925	0.118271	6.36841	0.0580092	0.0123759	0.00860604	0.00738363	0.00860604
ENST00000220325.9	EHD4	EH domain containing 4 [Source:HGNC Symbol;Acc:HGNC:3245]	30844	0.370233	2.04937e-11	7.85048e-09	0.0552383	7.42606	0.0433702	0.000613764	0.00219695	0.00396314	0.00396314
ENST00000394464.7	NR3C1	nuclear receptor subfamily 3 group C member 1 [Source:HGNC Symbol;Acc:HGNC:7978]	2908	0.369817	3.83006e-07	5.65359e-05	0.0728385	6.54189	0.0447952	0.0013945	0.00331283	0.00656368	0.00656368
ENST00000436792.6	VPS8	VPS8 subunit of CORVET complex [Source:HGNC Symbol;Acc:HGNC:29122]	23355	0.369695	0.00014072	0.0075845	0.0971117	6.76571	0.0428171	0.00846345	-0.00619486	0.00568259	0.00568259
ENST00000553851.3	PRAF2	PRA1 domain family member 2 [Source:HGNC Symbol;Acc:HGNC:28911]	11230	0.369664	4.98849e-06	0.00048724	0.0809731	6.12403	0.044561	0.00112028	0.00333654	0.00871469	0.00871469
ENST00000358146.7	DMRT2	doublesex and mab-3 related transcription factor 2 [Source:HGNC Symbol;Acc:HGNC:2935]	10655	0.36958	0.000749122	0.0265559	0.109637	6.30346	0.0520888	0.0103133	0.00357663	0.00771719	0.00771719
ENST00000261813.9	PFDN1	prefoldin subunit 1 [Source:HGNC Symbol;Acc:HGNC:8866]	5201	0.369133	2.78321e-11	1.04077e-08	0.0554453	7.65149	0.0421029	0.0010134	0.000517937	0.00359788	0.00359788
ENST00000262809.9	ELL	elongation factor for RNA polymerase II [Source:HGNC Symbol;Acc:HGNC:23114]	8178	0.369018	2.49336e-05	0.00184718	0.0875406	6.13918	0.0500484	0.00234572	0.00914931	0.00862558	0.00914931
ENST00000297157.8	RP9	RP9 pre-mRNA splicing factor [Source:HGNC Symbol;Acc:HGNC:10288]	6100	0.368941	0.000138659	0.00749399	0.0968211	5.88553	0.043045	0.00379082	-0.00102872	0.0102707	0.0102707
ENST00000492220.1	RPRD2	regulation of nuclear pre-mRNA domain containing 2 [Source:HGNC Symbol;Acc:HGNC:29039]	23248	0.368829	0.000110596	0.00623921	0.0954012	6.53718	0.050152	0.00706779	0.00460908	0.00658429	0.00658429
ENST00000498035.5	HM13	histocompatibility minor 13 [Source:HGNC Symbol;Acc:HGNC:16435]	81502	0.368216	0.000204776	0.0101074	0.099168	5.79241	0.0502815	0.00377878	0.0082296	0.0109726	0.0109726
ENST00000084798.9	CA11	carbonic anhydrase 11 [Source:HGNC Symbol;Acc:HGNC:1370]	770	0.367921	8.11077e-06	0.000732104	0.0824521	6.57622	0.0487677	0.00185757	0.00833994	0.00641619	0.00833994
ENST00000340253.10	FBXO38	F-box protein 38 [Source:HGNC Symbol;Acc:HGNC:28844]	81545	0.367824	8.18125e-05	0.00487455	0.0933795	6.4991	0.047102	0.00632529	0.00181662	0.0067543	0.0067543
ENST00000361436.10	RPL12	ribosomal protein L12 [Source:HGNC Symbol;Acc:HGNC:10302]	6136	0.367641	1.86739e-06	0.000218872	0.0771178	9.6448	0.0476846	6.51663e-05	0.00885556	0.00323427	0.00885556
ENST00000264538.4	IFT57	intraflagellar transport 57 [Source:HGNC Symbol;Acc:HGNC:17367]	55081	0.366876	0.00011146	0.00626185	0.0949426	6.04251	0.0436508	0.00430862	-0.000219397	0.00921252	0.00921252
ENST00000295748.7	AZI2	5-azacytidine induced 2 [Source:HGNC Symbol;Acc:HGNC:24002]	64343	0.36659	0.000874622	0.0295539	0.110152	5.85133	0.0422706	0.0076789	-0.00523618	0.0105213	0.0105213
ENST00000449653.5	COMT	catechol-O-methyltransferase [Source:HGNC Symbol;Acc:HGNC:2228]	1312	0.366542	0.00159868	0.0458186	0.116136	6.36788	0.0564909	0.00482589	0.0154054	0.00738627	0.0154054
ENST00000357949.5	SERTAD1	SERTA domain containing 1 [Source:HGNC Symbol;Acc:HGNC:17932]	29950	0.365982	0.00168031	0.0477398	0.116496	5.39808	0.050917	0.00553466	0.00788315	0.0148222	0.0148222
ENST00000396128.9	KLHL28	kelch like family member 28 [Source:HGNC Symbol;Acc:HGNC:19741]	54813	0.365946	0.000765736	0.026917	0.108754	5.60722	0.0462414	0.00516408	0.00241908	0.0125771	0.0125771
ENST00000246868.7	SBDS	SBDS ribosome maturation factor [Source:HGNC Symbol;Acc:HGNC:19440]	51119	0.365368	1.14885e-05	0.00098707	0.0832829	6.97704	0.0483714	0.00216786	0.0082362	0.00500655	0.0082362
ENST00000477902.6	MTG1	mitochondrial ribosome associated GTPase 1 [Source:HGNC Symbol;Acc:HGNC:32159]	92170	0.365112	0.000758709	0.0267418	0.108424	6.17734	0.0501975	0.00922838	0.0035285	0.00840537	0.00840537
ENST00000354334.7	HDAC7	histone deacetylase 7 [Source:HGNC Symbol;Acc:HGNC:14067]	51564	0.364952	0.000134076	0.00728139	0.095566	6.72393	0.0475917	0.00786607	0.00167733	0.00583322	0.00583322
ENST00000519627.2	EIF3E	eukaryotic translation initiation factor 3 subunit E [Source:HGNC Symbol;Acc:HGNC:3277]	3646	0.364791	6.50418e-06	0.000609506	0.0808976	7.47863	0.046315	0.00594694	0.0020445	0.00386968	0.00386968
ENST00000377244.8	SNX15	sorting nexin 15 [Source:HGNC Symbol;Acc:HGNC:14978]	29907	0.36465	0.000708663	0.0255411	0.107687	6.30336	0.0538067	0.00175909	0.0156356	0.00771772	0.0156356
ENST00000234677.7	SARS1	seryl-tRNA synthetase 1 [Source:HGNC Symbol;Acc:HGNC:10537]	6301	0.364117	4.96702e-08	9.28702e-06	0.06678	8.14702	0.0451259	0.000198115	0.00649124	0.00307498	0.00649124
ENST00000520539.6	UBR5	ubiquitin protein ligase E3 component n-recognin 5 [Source:HGNC Symbol;Acc:HGNC:16806]	51366	0.363824	2.19892e-08	4.56824e-06	0.0650199	7.99275	0.0447834	0.00144182	0.00489956	0.00320135	0.00489956
ENST00000447944.7	PNPT1	polyribonucleotide nucleotidyltransferase 1 [Source:HGNC Symbol;Acc:HGNC:23166]	87178	0.363699	5.38831e-07	7.74979e-05	0.0725665	7.0124	0.0424101	0.00299252	0.0004162	0.00490634	0.00490634
ENST00000244745.4	SOX4	SRY-box transcription factor 4 [Source:HGNC Symbol;Acc:HGNC:11200]	6659	0.363547	1.83127e-09	5.06367e-07	0.0604692	7.37976	0.0440378	0.000589443	0.00489534	0.0040499	0.00489534
ENST00000395851.5	NCOR1	nuclear receptor corepressor 1 [Source:HGNC Symbol;Acc:HGNC:7672]	9611	0.363358	6.31046e-06	0.00059419	0.0804653	6.73878	0.044446	0.00393296	0.00211368	0.00577902	0.00577902
ENST00000368521.10	C1orf43	chromosome 1 open reading frame 43 [Source:HGNC Symbol;Acc:HGNC:29876]	25912	0.362868	0.000433141	0.0176697	0.103116	7.92964	0.0522615	0.00131887	0.0146305	0.00326202	0.0146305
ENST00000292733.11	MED15	mediator complex subunit 15 [Source:HGNC Symbol;Acc:HGNC:14248]	51586	0.362853	0.000262522	0.0122239	0.0994194	6.45981	0.0487568	0.00789016	0.00368241	0.00693615	0.00693615
ENST00000368485.8	IL6R	interleukin 6 receptor [Source:HGNC Symbol;Acc:HGNC:6019]	3570	0.362772	3.30924e-06	0.000347421	0.078005	6.32875	0.0420339	0.00154138	0.00164961	0.0075858	0.0075858
ENST00000338401.8	METTL26	methyltransferase like 26 [Source:HGNC Symbol;Acc:HGNC:14141]	84326	0.362755	0.000313082	0.0139535	0.100647	5.86661	0.0457022	0.00478643	0.00299456	0.0104083	0.0104083
ENST00000411646.2	SMIM26	small integral membrane protein 26 [Source:HGNC Symbol;Acc:HGNC:43430]	388789	0.362375	0.000891364	0.0299777	0.109059	5.56859	0.0469824	0.00488774	0.00459684	0.0129531	0.0129531
ENST00000439696.3	ZFP36L1	ZFP36 ring finger protein like 1 [Source:HGNC Symbol;Acc:HGNC:1107]	677	0.360998	0.000497019	0.0196075	0.103665	7.45917	0.0519915	0.00112203	0.0149975	0.00390365	0.0149975
ENST00000053468.4	MRPS10	mitochondrial ribosomal protein S10 [Source:HGNC Symbol;Acc:HGNC:14502]	55173	0.360804	1.73919e-08	3.77285e-06	0.0640163	6.94577	0.0422941	0.00104905	0.00300126	0.00509809	0.00509809
ENST00000234301.3	COX7A2L	cytochrome c oxidase subunit 7A2 like [Source:HGNC Symbol;Acc:HGNC:2289]	9167	0.359947	0.000801105	0.0277648	0.10737	7.23375	0.0527024	0.0011875	0.0161048	0.00435272	0.0161048
ENST00000418543.8	WDR83	WD repeat domain 83 [Source:HGNC Symbol;Acc:HGNC:32672]	84292	0.359814	0.00150279	0.0437246	0.113358	5.55429	0.0433722	0.00617855	-0.000512976	0.0130964	0.0130964
ENST00000373538.8	RABEPK	Rab9 effector protein with kelch motifs [Source:HGNC Symbol;Acc:HGNC:16896]	10244	0.359688	0.00144738	0.0426495	0.112931	6.09036	0.0486287	0.0102135	0.0020565	0.00891651	0.00891651
ENST00000369307.4	RBM8A	RNA binding motif protein 8A [Source:HGNC Symbol;Acc:HGNC:9905]	9939	0.359455	2.66439e-09	7.16548e-07	0.0604021	7.13082	0.0403992	0.000877614	0.00116826	0.004595	0.004595
ENST00000263960.7	COQ10B	coenzyme Q10B [Source:HGNC Symbol;Acc:HGNC:25819]	80219	0.359421	7.41763e-06	0.000679695	0.0802039	6.32292	0.0454116	0.00203311	0.00628763	0.00761588	0.00761588
ENST00000332783.12	ASB7	ankyrin repeat and SOCS box containing 7 [Source:HGNC Symbol;Acc:HGNC:17182]	140460	0.359406	1.75607e-05	0.00139014	0.0837027	6.11744	0.0412177	0.00175536	0.00132696	0.00875384	0.00875384
ENST00000316981.8	PLAG1	PLAG1 zinc finger [Source:HGNC Symbol;Acc:HGNC:9045]	5324	0.359214	1.57815e-05	0.00127895	0.0831997	6.23956	0.0434721	0.0023246	0.00362752	0.00805869	0.00805869
ENST00000245857.9	RPL23	ribosomal protein L23 [Source:HGNC Symbol;Acc:HGNC:10316]	9349	0.359195	1.22621e-12	5.83596e-10	0.0505739	7.8944	0.041323	0.000538299	0.00273252	0.00329827	0.00329827
ENST00000393432.9	HNRNPH1	heterogeneous nuclear ribonucleoprotein H1 [Source:HGNC Symbol;Acc:HGNC:5041]	3187	0.359061	2.31459e-06	0.000258374	0.0760108	8.05838	0.0444791	0.00552259	0.00172945	0.00314387	0.00314387
ENST00000611582.5	ARMC9	armadillo repeat containing 9 [Source:HGNC Symbol;Acc:HGNC:20730]	80210	0.358851	9.11107e-05	0.00529595	0.0917045	6.05916	0.0414281	0.00350632	-1.14001e-05	0.00910826	0.00910826
ENST00000431606.5	MED19	mediator complex subunit 19 [Source:HGNC Symbol;Acc:HGNC:29600]	219541	0.358552	1.10363e-05	0.000951336	0.0815668	6.26111	0.0465516	0.00201759	0.00796212	0.00794198	0.00796212
ENST00000244061.6	RNF114	ring finger protein 114 [Source:HGNC Symbol;Acc:HGNC:13094]	55905	0.358468	1.24648e-12	5.89666e-10	0.0504876	7.98211	0.0404256	0.000612294	0.00173244	0.0032112	0.0032112
ENST00000314393.6	ZHX2	zinc fingers and homeoboxes 2 [Source:HGNC Symbol;Acc:HGNC:18513]	22882	0.3582	0.000149079	0.00791551	0.0944472	6.5066	0.0491966	0.00199442	0.011386	0.00672033	0.011386
ENST00000373616.9	MTCH1	mitochondrial carrier 1 [Source:HGNC Symbol;Acc:HGNC:17586]	23787	0.357677	6.93354e-05	0.00426712	0.0899012	6.75746	0.047693	0.00641148	0.00523002	0.00571186	0.00571186
ENST00000434316.7	TMCO3	transmembrane and coiled-coil domains 3 [Source:HGNC Symbol;Acc:HGNC:20329]	55002	0.35751	5.30286e-08	9.86798e-06	0.0657086	6.92204	0.0434251	0.00130699	0.00504427	0.00516945	0.00516945
ENST00000255764.4	MED10	mediator complex subunit 10 [Source:HGNC Symbol;Acc:HGNC:28760]	84246	0.3561	9.91009e-07	0.000130575	0.0727712	6.40901	0.0408535	0.000762174	0.00275207	0.0071813	0.0071813
ENST00000648839.1	RPL26	ribosomal protein L26 [Source:HGNC Symbol;Acc:HGNC:10327]	6154	0.355641	9.70952e-09	2.23527e-06	0.0620046	8.61641	0.0425577	0.000198269	0.00556858	0.00286291	0.00556858
ENST00000349792.9	PIP5K1A	phosphatidylinositol-4-phosphate 5-kinase type 1 alpha [Source:HGNC Symbol;Acc:HGNC:8994]	8394	0.355408	6.66095e-08	1.21364e-05	0.0658153	8.11299	0.0425186	0.00339722	0.00238288	0.00310026	0.00310026
ENST00000368706.9	S100A16	S100 calcium binding protein A16 [Source:HGNC Symbol;Acc:HGNC:20441]	140576	0.355288	1.00642e-06	0.000131837	0.0726504	7.20334	0.0442025	0.00137743	0.00653969	0.00442171	0.00653969
ENST00000372857.7	PABPC4	poly(A) binding protein cytoplasmic 4 [Source:HGNC Symbol;Acc:HGNC:8557]	8761	0.355286	0.000321047	0.0142036	0.0987537	7.25941	0.0472634	0.0103323	0.00141147	0.00429616	0.00429616
ENST00000260379.11	RPLP1	ribosomal protein lateral stalk subunit P1 [Source:HGNC Symbol;Acc:HGNC:10372]	6176	0.355168	4.79349e-07	6.97089e-05	0.0705483	10.3046	0.0438158	4.04819e-05	0.0074251	0.00422381	0.0074251
ENST00000678376.1	NACA	nascent polypeptide associated complex subunit alpha [Source:HGNC Symbol;Acc:HGNC:7629]	4666	0.355005	1.64532e-06	0.000194879	0.0740717	8.23076	0.0443925	0.000490297	0.00773963	0.00301875	0.00773963
ENST00000371497.10	TSHZ2	teashirt zinc finger homeobox 2 [Source:HGNC Symbol;Acc:HGNC:13010]	128553	0.354959	2.01722e-05	0.00155763	0.0832656	6.36132	0.0438618	0.00298033	0.0045984	0.00741942	0.00741942
ENST00000396373.9	ETV6	ETS variant transcription factor 6 [Source:HGNC Symbol;Acc:HGNC:3495]	2120	0.354239	0.00141868	0.0420088	0.111018	5.39251	0.0386894	0.00359787	-0.00229304	0.0148896	0.0148896
ENST00000403663.6	TRIOBP	TRIO and F-actin binding protein [Source:HGNC Symbol;Acc:HGNC:17009]	11078	0.354159	1.60377e-06	0.000191071	0.0738161	6.6578	0.0435412	0.002089	0.00530182	0.00608422	0.00608422
ENST00000250454.8	EAPP	E2F associated phosphoprotein [Source:HGNC Symbol;Acc:HGNC:19312]	55837	0.354072	0.000125605	0.00689283	0.0923284	6.60874	0.0478396	0.00156529	0.0112215	0.00628077	0.0112215
ENST00000360535.9	CLIP3	CAP-Gly domain containing linker protein 3 [Source:HGNC Symbol;Acc:HGNC:24314]	25999	0.353311	7.95189e-06	0.000719758	0.0791029	7.3699	0.0449574	0.000833883	0.00855202	0.00406893	0.00855202
ENST00000262053.8	ATF1	activating transcription factor 1 [Source:HGNC Symbol;Acc:HGNC:783]	466	0.35308	0.000361029	0.015484	0.0989838	5.87208	0.0456721	0.00432841	0.00601222	0.0103683	0.0103683
ENST00000304771.8	MAP6	microtubule associated protein 6 [Source:HGNC Symbol;Acc:HGNC:6868]	4135	0.35244	7.30494e-05	0.00446073	0.0888624	6.10167	0.0407951	0.00299661	0.00141715	0.00884818	0.00884818
ENST00000331825.11	FTL	ferritin light chain [Source:HGNC Symbol;Acc:HGNC:3999]	2512	0.352329	2.00708e-08	4.25983e-06	0.0627882	9.45267	0.0419716	8.45421e-05	0.005829	0.00307223	0.005829
ENST00000246802.10	NOP53	NOP53 ribosome biogenesis factor [Source:HGNC Symbol;Acc:HGNC:4333]	29997	0.352217	3.29656e-14	1.94643e-11	0.0464292	8.43785	0.039169	0.00031882	0.00212118	0.00291468	0.00291468
ENST00000478193.5	ANAPC16	anaphase promoting complex subunit 16 [Source:HGNC Symbol;Acc:HGNC:26976]	119504	0.351621	0.000848574	0.0289729	0.105388	5.7329	0.0476303	0.00520443	0.0079694	0.0114555	0.0114555
ENST00000262507.11	COQ9	coenzyme Q9 [Source:HGNC Symbol;Acc:HGNC:25302]	57017	0.351582	0.000348011	0.0150833	0.0982988	6.66261	0.0486781	0.00276595	0.011728	0.00606541	0.011728
ENST00000575076.5	NAA60	N-alpha-acetyltransferase 60, NatF catalytic subunit [Source:HGNC Symbol;Acc:HGNC:25875]	79903	0.35127	0.00102287	0.0330693	0.106959	6.47815	0.0408191	0.0103099	-0.0055575	0.00685046	0.00685046
ENST00000221975.6	RPS19	ribosomal protein S19 [Source:HGNC Symbol;Acc:HGNC:10402]	6223	0.350726	0.000301176	0.0135336	0.0970387	8.52034	0.0482023	0.00279678	0.011328	0.00288651	0.011328
ENST00000268206.12	EFL1	elongation factor like GTPase 1 [Source:HGNC Symbol;Acc:HGNC:25789]	79631	0.350705	0.000923484	0.030638	0.105862	6.31295	0.0474628	0.00914241	0.00406341	0.00766767	0.00766767
ENST00000574151.5	HCFC1R1	host cell factor C1 regulator 1 [Source:HGNC Symbol;Acc:HGNC:21198]	54985	0.350703	0.000714211	0.0256625	0.103634	5.95463	0.0490578	0.00632273	0.00887732	0.00978716	0.00978716
ENST00000252603.7	PGLS	6-phosphogluconolactonase [Source:HGNC Symbol;Acc:HGNC:8903]	25796	0.349914	2.06584e-05	0.00158271	0.0821846	6.75018	0.044837	0.00110491	0.00902655	0.00573789	0.00902655
ENST00000457654.6	PSMD11	proteasome 26S subunit, non-ATPase 11 [Source:HGNC Symbol;Acc:HGNC:9556]	5717	0.349837	0.000637494	0.0235474	0.102437	6.13618	0.046318	0.0070969	0.00490579	0.00864316	0.00864316
ENST00000602676.6	OAZ1	ornithine decarboxylase antizyme 1 [Source:HGNC Symbol;Acc:HGNC:8095]	4946	0.349814	3.47115e-05	0.00243097	0.0844937	7.05159	0.0405405	0.00590951	-0.00112265	0.00479926	0.00479926
ENST00000350721.9	ATR	ATR serine/threonine kinase [Source:HGNC Symbol;Acc:HGNC:882]	545	0.349402	0.00102994	0.0331847	0.106453	6.41367	0.043377	0.00983999	-0.00139945	0.00715838	0.00715838
ENST00000433375.2	GLIS2	GLIS family zinc finger 2 [Source:HGNC Symbol;Acc:HGNC:29450]	84662	0.349201	0.000208688	0.0102618	0.0941683	6.17745	0.0446403	0.0048968	0.0051757	0.0084047	0.0084047
ENST00000456586.5	RPL37A	ribosomal protein L37a [Source:HGNC Symbol;Acc:HGNC:10348]	6168	0.349135	3.67757e-07	5.51137e-05	0.0686608	9.46936	0.0422258	5.88419e-05	0.00701261	0.00308442	0.00701261
ENST00000315732.3	LSM10	LSM10, U7 small nuclear RNA associated [Source:HGNC Symbol;Acc:HGNC:17562]	84967	0.349086	0.000162511	0.00844035	0.092568	5.91563	0.0416582	0.0027969	0.00357805	0.0100563	0.0100563
ENST00000596731.7	WDR83OS	WD repeat domain 83 opposite strand [Source:HGNC Symbol;Acc:HGNC:30203]	51398	0.348911	3.23046e-07	4.89259e-05	0.068287	7.22467	0.0421174	0.000672976	0.00632169	0.0043731	0.00632169
ENST00000616939.4	GPN1	GPN-loop GTPase 1 [Source:HGNC Symbol;Acc:HGNC:17030]	11321	0.348767	5.90443e-06	0.000561342	0.0769943	6.81749	0.0374097	0.00338815	-0.00224053	0.00550403	0.00550403
ENST00000313269.5	GRINA	glutamate ionotropic receptor NMDA type subunit associated protein 1 [Source:HGNC Symbol;Acc:HGNC:4589]	2907	0.348502	0.00123381	0.0381543	0.107864	7.38551	0.0503975	0.00316587	0.014286	0.0040389	0.014286
ENST00000391857.9	RPL13A	ribosomal protein L13a [Source:HGNC Symbol;Acc:HGNC:10304]	23521	0.348128	2.27686e-09	6.20832e-07	0.0582474	10.2592	0.0404292	3.18477e-05	0.00505729	0.00412989	0.00505729
ENST00000420282.6	PPP1CB	protein phosphatase 1 catalytic subunit beta [Source:HGNC Symbol;Acc:HGNC:9282]	5500	0.347817	0.000540247	0.020685	0.100526	7.2535	0.0484196	0.00661583	0.00854245	0.00430905	0.00854245
ENST00000223500.9	CHMP5	charged multivesicular body protein 5 [Source:HGNC Symbol;Acc:HGNC:26942]	51510	0.347342	8.08317e-09	1.90992e-06	0.0602322	7.22908	0.0405475	0.000542429	0.00489946	0.00436318	0.00489946
ENST00000527248.3	TAF10	TATA-box binding protein associated factor 10 [Source:HGNC Symbol;Acc:HGNC:11543]	6881	0.347292	0.000886496	0.0298651	0.104472	5.92512	0.0492807	0.00417899	0.0121925	0.00999001	0.0121925
ENST00000413699.7	RPL15	ribosomal protein L15 [Source:HGNC Symbol;Acc:HGNC:10306]	6138	0.347276	1.8553e-05	0.00144826	0.0811085	7.31684	0.0440746	0.00310498	0.00676289	0.0041748	0.00676289
ENST00000381070.8	CWC27	CWC27 spliceosome associated cyclophilin [Source:HGNC Symbol;Acc:HGNC:10664]	10283	0.346697	0.000739979	0.0263206	0.102746	6.29752	0.0487276	0.00308407	0.0127509	0.00774837	0.0127509
ENST00000216452.9	PIGH	phosphatidylinositol glycan anchor biosynthesis class H [Source:HGNC Symbol;Acc:HGNC:8964]	5283	0.346253	0.000153021	0.00804862	0.0914533	5.95908	0.0449895	0.00278855	0.00848926	0.00975702	0.00975702
ENST00000336032.4	PNRC1	proline rich nuclear receptor coactivator 1 [Source:HGNC Symbol;Acc:HGNC:17278]	10957	0.345967	1.04826e-07	1.82931e-05	0.0650541	6.92756	0.0409865	0.000990602	0.00535744	0.00515271	0.00535744
ENST00000525428.6	CLNS1A	chloride nucleotide-sensitive channel 1A [Source:HGNC Symbol;Acc:HGNC:2080]	1207	0.345953	0.000726615	0.0259483	0.102373	6.08216	0.0469574	0.00675392	0.00706157	0.00896645	0.00896645
ENST00000372133.8	MRPS18A	mitochondrial ribosomal protein S18A [Source:HGNC Symbol;Acc:HGNC:14515]	55168	0.345905	1.93196e-06	0.00022543	0.0726627	6.5526	0.0387472	0.00140266	0.00216252	0.00651715	0.00651715
ENST00000315948.11	LYSMD3	LysM domain containing 3 [Source:HGNC Symbol;Acc:HGNC:26969]	116068	0.345902	0.00062679	0.0232614	0.101148	5.84843	0.0375326	0.00480348	-0.00275564	0.010543	0.010543
ENST00000344111.4	COX19	cytochrome c oxidase assembly factor COX19 [Source:HGNC Symbol;Acc:HGNC:28074]	90639	0.345892	2.58349e-05	0.0019014	0.0822107	6.23851	0.0413724	0.00207347	0.0047766	0.00806442	0.00806442
ENST00000283206.9	TMEM87B	transmembrane protein 87B [Source:HGNC Symbol;Acc:HGNC:25913]	84910	0.345862	3.46929e-05	0.00243097	0.0835366	6.73948	0.0386532	0.00469107	-0.00123237	0.00577646	0.00577646
ENST00000228865.3	CREBL2	cAMP responsive element binding protein like 2 [Source:HGNC Symbol;Acc:HGNC:2350]	1389	0.345299	0.000957592	0.0313921	0.104551	5.63843	0.0427309	0.00411167	0.00459013	0.0122846	0.0122846
ENST00000261489.7	TSC22D1	TSC22 domain family member 1 [Source:HGNC Symbol;Acc:HGNC:16826]	8848	0.344912	8.69608e-07	0.000116336	0.0701175	6.85577	0.0413485	0.00199708	0.00507686	0.00537763	0.00537763
ENST00000442995.4	HYPK	huntingtin interacting protein K [Source:HGNC Symbol;Acc:HGNC:18418]	25764	0.344429	7.69398e-07	0.000105261	0.0696806	7.04341	0.0405885	0.00246182	0.00378692	0.00482126	0.00482126
ENST00000371917.5	ARFGEF2	ADP ribosylation factor guanine nucleotide exchange factor 2 [Source:HGNC Symbol;Acc:HGNC:15853]	10564	0.34437	0.00137514	0.0411637	0.107622	7.43808	0.0494762	0.00575965	0.011614	0.00394129	0.011614
ENST00000560955.5	TRPM7	transient receptor potential cation channel subfamily M member 7 [Source:HGNC Symbol;Acc:HGNC:17994]	54822	0.343842	7.6143e-09	1.82857e-06	0.0595214	7.36741	0.0382669	0.00124043	0.00225791	0.00407377	0.00407377
ENST00000216797.10	NFKBIA	NFKB inhibitor alpha [Source:HGNC Symbol;Acc:HGNC:7797]	4792	0.343821	0.00171157	0.0482961	0.10963	7.10567	0.0498865	0.000937336	0.0170908	0.00465811	0.0170908
ENST00000300441.9	ACSF2	acyl-CoA synthetase family member 2 [Source:HGNC Symbol;Acc:HGNC:26101]	80221	0.343217	0.000167902	0.008646	0.0912088	6.2991	0.0418183	0.00473852	0.00336022	0.00774006	0.00774006
ENST00000368719.9	S100A6	S100 calcium binding protein A6 [Source:HGNC Symbol;Acc:HGNC:10496]	6277	0.34313	0.000132752	0.00721445	0.0897942	6.50553	0.0449971	0.00152952	0.010565	0.00672516	0.010565
ENST00000443439.7	ERAP1	endoplasmic reticulum aminopeptidase 1 [Source:HGNC Symbol;Acc:HGNC:18173]	51752	0.342918	2.26946e-07	3.60037e-05	0.0662542	6.84806	0.037573	0.00118171	0.00168724	0.00540272	0.00540272
ENST00000436644.6	PAIP1	poly(A) binding protein interacting protein 1 [Source:HGNC Symbol;Acc:HGNC:16945]	10605	0.341757	2.43535e-05	0.00182115	0.0809715	7.41332	0.042907	0.00153848	0.00829609	0.00398659	0.00829609
ENST00000221543.10	TBC1D17	TBC1 domain family member 17 [Source:HGNC Symbol;Acc:HGNC:25699]	79735	0.341439	0.00178386	0.0496659	0.109294	6.36561	0.0493083	0.00311554	0.0148022	0.00739776	0.0148022
ENST00000490466.2	EVA1B	eva-1 homolog B [Source:HGNC Symbol;Acc:HGNC:25558]	55194	0.341154	0.00036611	0.0156166	0.0957388	5.83353	0.0397146	0.00309388	0.00290467	0.010655	0.010655
ENST00000299259.10	COPS2	COP9 signalosome subunit 2 [Source:HGNC Symbol;Acc:HGNC:30747]	9318	0.340993	2.78434e-07	4.32973e-05	0.0663734	7.23755	0.0382134	0.00226389	0.00189934	0.00434426	0.00434426
ENST00000678623.1	MTHFD2	methylenetetrahydrofolate dehydrogenase (NADP+ dependent) 2, methenyltetrahydrofolate cyclohydrolase [Source:HGNC Symbol;Acc:HGNC:7434]	10797	0.340233	1.20649e-05	0.00102983	0.0777425	7.57854	0.0392718	0.00535965	0.000320706	0.00370619	0.00370619
ENST00000358435.9	TOMM7	translocase of outer mitochondrial membrane 7 [Source:HGNC Symbol;Acc:HGNC:21648]	54543	0.339032	0.00131415	0.0399175	0.105523	6.84991	0.0478449	0.00103653	0.0156661	0.00539666	0.0156661
ENST00000317135.13	LRCH2	leucine rich repeats and calponin homology domain containing 2 [Source:HGNC Symbol;Acc:HGNC:29292]	57631	0.338711	0.0013342	0.0403286	0.105566	6.00142	0.0477905	0.00247442	0.0142419	0.00947599	0.0142419
ENST00000370689.6	PRKACB	protein kinase cAMP-activated catalytic subunit beta [Source:HGNC Symbol;Acc:HGNC:9381]	5567	0.338678	9.07879e-05	0.0052811	0.0865303	6.03579	0.0376737	0.00197624	0.00210233	0.00925501	0.00925501
ENST00000439602.7	RPS18	ribosomal protein S18 [Source:HGNC Symbol;Acc:HGNC:10401]	6222	0.338567	8.8398e-05	0.00516888	0.0863601	9.81751	0.0433379	6.19111e-05	0.0111252	0.0034232	0.0111252
ENST00000290650.9	UBR1	ubiquitin protein ligase E3 component n-recognin 1 [Source:HGNC Symbol;Acc:HGNC:16808]	197131	0.338463	2.50028e-09	6.74724e-07	0.0567753	7.28997	0.0374304	0.000604462	0.00322466	0.0042307	0.0042307
ENST00000378546.9	FAAP20	FA core complex associated protein 20 [Source:HGNC Symbol;Acc:HGNC:26428]	199990	0.338088	0.000457301	0.0183878	0.0964699	5.78922	0.0416491	0.00296188	0.00623573	0.0109978	0.0109978
ENST00000216294.5	SNAPC1	small nuclear RNA activating complex polypeptide 1 [Source:HGNC Symbol;Acc:HGNC:11134]	6617	0.337907	3.79452e-06	0.000390538	0.0731031	6.52575	0.0367309	0.00138139	0.00171447	0.0066347	0.0066347
ENST00000403625.7	MAST4	microtubule associated serine/threonine kinase family member 4 [Source:HGNC Symbol;Acc:HGNC:19037]	375449	0.336979	0.00138812	0.0414636	0.105401	5.78078	0.03682	0.00559925	-0.00215724	0.0110648	0.0110648
ENST00000358784.11	GNB5	G protein subunit beta 5 [Source:HGNC Symbol;Acc:HGNC:4401]	10681	0.336652	0.00135208	0.0407122	0.10505	5.67817	0.0364819	0.0046273	-0.00152541	0.0119259	0.0119259
ENST00000302279.8	FNTA	farnesyltransferase, CAAX box, alpha [Source:HGNC Symbol;Acc:HGNC:3782]	2339	0.336474	3.29844e-05	0.00233564	0.0810427	6.94652	0.041846	0.00106814	0.00878374	0.00509587	0.00878374
ENST00000295682.6	KRTCAP2	keratinocyte associated protein 2 [Source:HGNC Symbol;Acc:HGNC:28942]	200185	0.336299	1.81174e-08	3.90863e-06	0.0597432	7.15901	0.0357316	0.000827742	0.00142534	0.00452614	0.00452614
ENST00000262294.12	TRIM37	tripartite motif containing 37 [Source:HGNC Symbol;Acc:HGNC:7523]	4591	0.33622	8.17148e-09	1.92125e-06	0.0583221	7.95859	0.0379949	0.000537075	0.00456512	0.00323353	0.00456512
ENST00000283290.10	ATG3	autophagy related 3 [Source:HGNC Symbol;Acc:HGNC:20962]	64422	0.335721	6.79164e-06	0.000629682	0.0746028	6.48472	0.0395499	0.00152827	0.00564336	0.00682009	0.00682009
ENST00000471229.7	ARMCX3	armadillo repeat containing X-linked 3 [Source:HGNC Symbol;Acc:HGNC:24065]	51566	0.335364	7.59588e-05	0.0046026	0.0847563	6.60609	0.0414139	0.00448378	0.00510761	0.00629167	0.00629167
ENST00000368072.10	PEX19	peroxisomal biogenesis factor 19 [Source:HGNC Symbol;Acc:HGNC:9713]	5824	0.334917	1.59741e-06	0.000190643	0.069794	7.28715	0.0394962	0.00181059	0.00549622	0.00423665	0.00549622
ENST00000256460.8	CAMK1	calcium/calmodulin dependent protein kinase I [Source:HGNC Symbol;Acc:HGNC:1459]	8536	0.334363	2.39386e-05	0.00179721	0.079147	6.32879	0.0350024	0.0018108	1.77749e-05	0.00758556	0.00758556
ENST00000439590.6	RPL38	ribosomal protein L38 [Source:HGNC Symbol;Acc:HGNC:10349]	6169	0.334148	5.02521e-06	0.000490217	0.0732182	7.93359	0.0399296	0.000297517	0.00774384	0.00325807	0.00774384
ENST00000355673.8	MBD6	methyl-CpG binding domain protein 6 [Source:HGNC Symbol;Acc:HGNC:20445]	114785	0.334079	1.94215e-09	5.3514e-07	0.0556559	7.41104	0.0371997	0.00054445	0.00410192	0.00399082	0.00410192
ENST00000446231.7	SMG1	SMG1 nonsense mediated mRNA decay associated PI3K related kinase [Source:HGNC Symbol;Acc:HGNC:30045]	23049	0.334037	1.64947e-10	5.41971e-08	0.0522679	8.02353	0.0367526	0.000291204	0.0038067	0.0031737	0.0038067
ENST00000440191.6	EIF4A2	eukaryotic translation initiation factor 4A2 [Source:HGNC Symbol;Acc:HGNC:3284]	1974	0.333427	0.000536858	0.020623	0.09632	7.31185	0.041361	0.00973125	0.000279947	0.00418507	0.00418507
ENST00000406189.4	MEX3C	mex-3 RNA binding family member C [Source:HGNC Symbol;Acc:HGNC:28040]	51320	0.333178	1.64931e-08	3.61784e-06	0.0590191	7.15436	0.0357439	0.000687528	0.00236442	0.00453736	0.00453736
ENST00000349995.10	COG3	component of oligomeric golgi complex 3 [Source:HGNC Symbol;Acc:HGNC:18619]	83548	0.332026	0.000540748	0.0206941	0.0959692	5.84446	0.0379348	0.00324243	0.00283562	0.0105727	0.0105727
ENST00000431350.7	TLK1	tousled like kinase 1 [Source:HGNC Symbol;Acc:HGNC:11841]	9874	0.331933	0.000701202	0.0253404	0.0979411	6.51563	0.0445649	0.00699496	0.00739374	0.00667976	0.00739374
ENST00000381209.8	RPAIN	RPA interacting protein [Source:HGNC Symbol;Acc:HGNC:28641]	84268	0.331745	0.000910703	0.0303551	0.100021	5.93824	0.0450216	0.00380549	0.0112009	0.0098992	0.0112009
ENST00000355849.10	KHDRBS3	KH RNA binding domain containing, signal transduction associated 3 [Source:HGNC Symbol;Acc:HGNC:18117]	10656	0.330742	0.000648081	0.0238711	0.0969734	5.69284	0.0424049	0.00230854	0.00967609	0.0117972	0.0117972
ENST00000329759.6	FAM43A	family with sequence similarity 43 member A [Source:HGNC Symbol;Acc:HGNC:26888]	131583	0.330478	0.000329696	0.0144803	0.0920354	6.0118	0.0337221	0.0032972	-0.00210059	0.00940857	0.00940857
ENST00000344204.9	TRIO	trio Rho guanine nucleotide exchange factor [Source:HGNC Symbol;Acc:HGNC:12303]	7204	0.330322	1.15172e-06	0.000145641	0.0679148	8.08601	0.0382687	0.00123256	0.00568608	0.00312134	0.00568608
ENST00000321256.10	NCBP2	nuclear cap binding protein subunit 2 [Source:HGNC Symbol;Acc:HGNC:7659]	22916	0.329326	3.02771e-06	0.000320868	0.0705356	7.705	0.038507	0.00103778	0.00642513	0.00352405	0.00642513
ENST00000613167.4	PLLP	plasmolipin [Source:HGNC Symbol;Acc:HGNC:18553]	51090	0.329105	2.38123e-07	3.77008e-05	0.0636959	6.998	0.0345894	0.00113903	0.00148147	0.00494672	0.00494672
ENST00000291568.7	CSTB	cystatin B [Source:HGNC Symbol;Acc:HGNC:2482]	1476	0.328971	0.000465949	0.0186562	0.0940024	6.68379	0.0430703	0.00134281	0.0119119	0.0059837	0.0119119
ENST00000431519.6	CDV3	CDV3 homolog [Source:HGNC Symbol;Acc:HGNC:26928]	55573	0.328902	0.00116336	0.0364556	0.101272	5.80153	0.0377642	0.00448285	0.00215621	0.0109011	0.0109011
ENST00000328194.8	DENND5A	DENN domain containing 5A [Source:HGNC Symbol;Acc:HGNC:19344]	23258	0.328749	1.12584e-06	0.00014306	0.067529	7.73002	0.037895	0.00127405	0.00556621	0.0034911	0.00556621
ENST00000289175.10	LRRFIP1	LRR binding FLII interacting protein 1 [Source:HGNC Symbol;Acc:HGNC:6702]	9208	0.328718	0.000831898	0.0286401	0.0983608	6.01369	0.043448	0.00511595	0.00867325	0.00939633	0.00939633
ENST00000592993.1	PPP1R12C	protein phosphatase 1 regulatory subunit 12C [Source:HGNC Symbol;Acc:HGNC:14947]	54776	0.32863	0.000498546	0.0196439	0.0943923	6.15611	0.0421973	0.00483775	0.00740959	0.00852712	0.00852712
ENST00000402219.8	SOS1	SOS Ras/Rac guanine nucleotide exchange factor 1 [Source:HGNC Symbol;Acc:HGNC:11187]	6654	0.327376	7.1959e-05	0.00439966	0.0824684	7.08721	0.0403138	0.00334395	0.00685761	0.00470545	0.00685761
ENST00000245934.12	SYMPK	symplekin scaffold protein [Source:HGNC Symbol;Acc:HGNC:22935]	8189	0.327253	1.24395e-07	2.11901e-05	0.0618987	7.42039	0.0364309	0.00177363	0.00360453	0.00397354	0.00397354
ENST00000510372.5	SNX2	sorting nexin 2 [Source:HGNC Symbol;Acc:HGNC:11173]	6643	0.326272	0.000249753	0.0117583	0.0890841	6.40508	0.0414591	0.00392546	0.0079785	0.0072007	0.0079785
ENST00000368811.8	S100A10	S100 calcium binding protein A10 [Source:HGNC Symbol;Acc:HGNC:10487]	6281	0.326114	1.43191e-06	0.000175423	0.0676514	9.62465	0.0373972	8.87375e-05	0.00677633	0.00321499	0.00677633
ENST00000248594.11	PTPN12	protein tyrosine phosphatase non-receptor type 12 [Source:HGNC Symbol;Acc:HGNC:9645]	5782	0.325956	5.76468e-07	8.21587e-05	0.065205	7.38848	0.0369761	0.00111042	0.00526711	0.00403323	0.00526711
ENST00000396197.8	UEVLD	UEV and lactate/malate dehyrogenase domains [Source:HGNC Symbol;Acc:HGNC:30866]	55293	0.324828	0.00110213	0.0349835	0.0995467	5.85786	0.0435454	0.00389005	0.0109743	0.0104728	0.0109743
ENST00000443035.8	DENND4A	DENN domain containing 4A [Source:HGNC Symbol;Acc:HGNC:24321]	10260	0.324296	0.00152914	0.0442942	0.102331	5.95532	0.0383483	0.00592489	0.00257249	0.0097825	0.0097825
ENST00000647897.1	JAGN1	jagunal homolog 1 [Source:HGNC Symbol;Acc:HGNC:26926]	84522	0.323954	0.000456731	0.0183743	0.0924281	6.57953	0.0417353	0.00240326	0.0104112	0.00640223	0.0104112
ENST00000265523.9	BLVRA	biliverdin reductase A [Source:HGNC Symbol;Acc:HGNC:1062]	644	0.323691	0.000251973	0.0118415	0.0884343	6.09837	0.0353915	0.00286292	0.00208543	0.00886803	0.00886803
ENST00000322989.8	RPS15A	ribosomal protein S15a [Source:HGNC Symbol;Acc:HGNC:10389]	6210	0.323535	7.41807e-05	0.00451926	0.08165	6.32073	0.038645	0.00237285	0.00668033	0.00762723	0.00762723
ENST00000409785.9	KCMF1	potassium channel modulatory factor 1 [Source:HGNC Symbol;Acc:HGNC:20589]	56888	0.323296	3.04082e-07	4.65482e-05	0.0631327	6.9676	0.0325988	0.000944689	0.000608707	0.00503391	0.00503391
ENST00000272519.10	RALB	RAS like proto-oncogene B [Source:HGNC Symbol;Acc:HGNC:9840]	5899	0.323229	0.00127396	0.0390335	0.100326	5.9464	0.0385386	0.00525476	0.00373966	0.00984323	0.00984323
ENST00000369541.4	BCAS2	BCAS2 pre-mRNA processing factor [Source:HGNC Symbol;Acc:HGNC:975]	10286	0.323018	6.06201e-05	0.00383906	0.0805454	6.35886	0.0334864	0.00229947	0.000430783	0.00743188	0.00743188
ENST00000376692.9	MAD2L2	mitotic arrest deficient 2 like 2 [Source:HGNC Symbol;Acc:HGNC:6764]	10459	0.322248	0.000650846	0.0239617	0.0945151	6.00993	0.0418729	0.00264103	0.0107586	0.00942069	0.0107586
ENST00000578982.6	TBKBP1	TBK1 binding protein 1 [Source:HGNC Symbol;Acc:HGNC:30140]	9755	0.32203	0.000191155	0.00955517	0.0863252	6.75908	0.032993	0.00547196	-0.00311948	0.0057061	0.0057061
ENST00000320936.9	CIRBP	cold inducible RNA binding protein [Source:HGNC Symbol;Acc:HGNC:1982]	1153	0.321576	1.9905e-06	0.000231573	0.0676378	8.30888	0.0365132	0.000330477	0.00653183	0.00297376	0.00653183
ENST00000261211.8	CDK17	cyclin dependent kinase 17 [Source:HGNC Symbol;Acc:HGNC:8750]	5128	0.3214	0.000570406	0.0215456	0.0932862	6.0268	0.0354699	0.0037413	0.00185937	0.00931217	0.00931217
ENST00000592561.5	PSMD8	proteasome 26S subunit, non-ATPase 8 [Source:HGNC Symbol;Acc:HGNC:9566]	5714	0.321303	0.000992274	0.0322259	0.0975803	6.55312	0.0374675	0.00776795	0.000352975	0.00651492	0.00651492
ENST00000247930.5	ZNF777	zinc finger protein 777 [Source:HGNC Symbol;Acc:HGNC:22213]	27153	0.321175	1.85833e-07	3.00273e-05	0.0616107	7.00155	0.0337126	0.000757102	0.00270102	0.00493672	0.00493672
ENST00000439174.7	GNA13	G protein subunit alpha 13 [Source:HGNC Symbol;Acc:HGNC:4381]	10672	0.320477	0.000140498	0.00757773	0.0841746	7.07774	0.0393141	0.000781872	0.00984617	0.00473007	0.00984617
ENST00000282251.10	CWF19L2	CWF19 like cell cycle control factor 2 [Source:HGNC Symbol;Acc:HGNC:26508]	143884	0.320395	0.00136015	0.0408925	0.10003	5.89343	0.0350382	0.00479527	0.000507755	0.0102138	0.0102138
ENST00000315377.4	RPS6	ribosomal protein S6 [Source:HGNC Symbol;Acc:HGNC:10429]	6194	0.320362	5.88545e-09	1.48611e-06	0.0550452	8.78483	0.0344255	0.000302248	0.00424271	0.002845	0.00424271
ENST00000335211.9	IGFN1	immunoglobulin like and fibronectin type III domain containing 1 [Source:HGNC Symbol;Acc:HGNC:24607]	91156	0.320301	0.000318414	0.0141349	0.0889764	6.06347	0.0387551	0.00279371	0.00717792	0.00908148	0.00908148
ENST00000633063.3	ZCCHC8	zinc finger CCHC-type containing 8 [Source:HGNC Symbol;Acc:HGNC:25265]	55596	0.320289	0.00102117	0.0330301	0.0975115	6.21127	0.0355883	0.00604828	-3.23562e-05	0.00821447	0.00821447
ENST00000382199.7	IGF2BP2	insulin like growth factor 2 mRNA binding protein 2 [Source:HGNC Symbol;Acc:HGNC:28867]	10644	0.319855	1.47047e-06	0.000178754	0.066426	7.5729	0.0359592	0.00290368	0.00368013	0.00371495	0.00371495
ENST00000249014.5	CDC42EP1	CDC42 effector protein 1 [Source:HGNC Symbol;Acc:HGNC:17014]	11135	0.319758	4.0715e-09	1.0483e-06	0.0543689	7.45292	0.0319829	0.000519241	0.00111758	0.00391472	0.00391472
ENST00000317635.6	TMEM11	transmembrane protein 11 [Source:HGNC Symbol;Acc:HGNC:16823]	8834	0.319306	0.000936608	0.0309427	0.0964989	5.89271	0.0317246	0.0037491	-0.00232691	0.0102189	0.0102189
ENST00000635051.1	ENAH	ENAH actin regulator [Source:HGNC Symbol;Acc:HGNC:18271]	55740	0.318734	0.0014041	0.0417346	0.0997974	6.09966	0.0417038	0.00607905	0.00795401	0.00886024	0.00886024
ENST00000683859.1	KCTD15	potassium channel tetramerization domain containing 15 [Source:HGNC Symbol;Acc:HGNC:23297]	79047	0.318557	2.47878e-06	0.000274163	0.0676361	7.27615	0.0359332	0.00136202	0.00549994	0.00426003	0.00549994
ENST00000651669.1	RPS27	ribosomal protein S27 [Source:HGNC Symbol;Acc:HGNC:10416]	6232	0.318369	0.000116079	0.00645124	0.0826018	9.75754	0.0385953	5.91007e-05	0.0101755	0.00335266	0.0101755
ENST00000269980.7	BCKDHA	branched chain keto acid dehydrogenase E1 subunit alpha [Source:HGNC Symbol;Acc:HGNC:986]	593	0.31813	2.07227e-05	0.00158609	0.0747317	6.49275	0.0327196	0.00159402	0.00135302	0.00678322	0.00678322
ENST00000652263.1	LRRC4B	leucine rich repeat containing 4B [Source:HGNC Symbol;Acc:HGNC:25042]	94030	0.318018	0.000902001	0.0301832	0.095805	6.46635	0.0332164	0.00686248	-0.00326786	0.00690542	0.00690542
ENST00000340020.11	AIDA	axin interactor, dorsalization associated [Source:HGNC Symbol;Acc:HGNC:25761]	64853	0.317608	5.41501e-05	0.00351634	0.0786753	7.4768	0.0376903	0.00061373	0.00867096	0.00387285	0.00867096
ENST00000570462.5	LSM14A	LSM14A mRNA processing body assembly factor [Source:HGNC Symbol;Acc:HGNC:24489]	26065	0.317422	4.50198e-05	0.00303229	0.077798	6.98329	0.0374901	0.00259746	0.00648134	0.00498858	0.00648134
ENST00000559463.5	RPL28	ribosomal protein L28 [Source:HGNC Symbol;Acc:HGNC:10330]	6158	0.316852	5.09416e-08	9.50211e-06	0.0581594	8.87721	0.0341776	0.000173057	0.00490072	0.00284776	0.00490072
ENST00000534355.6	SELENOH	selenoprotein H [Source:HGNC Symbol;Acc:HGNC:18251]	280636	0.316826	4.0594e-08	7.79414e-06	0.057728	7.33886	0.0320852	0.00086863	0.00159602	0.00413015	0.00413015
ENST00000261531.12	SNW1	SNW domain containing 1 [Source:HGNC Symbol;Acc:HGNC:16696]	22938	0.316794	2.96547e-06	0.000317269	0.0677897	7.388	0.0340302	0.00285901	0.00204418	0.00403415	0.00403415
ENST00000340857.4	H1-0	H1.0 linker histone [Source:HGNC Symbol;Acc:HGNC:4714]	3005	0.316733	5.42682e-06	0.000520981	0.0696487	9.46827	0.035917	9.49921e-05	0.00718142	0.00308362	0.00718142
ENST00000254722.9	SERPINF1	serpin family F member 1 [Source:HGNC Symbol;Acc:HGNC:8824]	5176	0.316346	7.81625e-05	0.00470707	0.0800882	6.72319	0.0377193	0.00164059	0.0079806	0.00583595	0.0079806
ENST00000206262.2	RGS17	regulator of G protein signaling 17 [Source:HGNC Symbol;Acc:HGNC:14088]	26575	0.316004	0.000795259	0.0276332	0.0942046	5.90203	0.0336062	0.0031593	0.00140151	0.0101525	0.0101525
ENST00000524958.6	C11orf98	chromosome 11 open reading frame 98 [Source:HGNC Symbol;Acc:HGNC:51238]	102288414	0.315801	1.41733e-05	0.0011778	0.0727458	6.59487	0.0307557	0.00159989	-0.000554071	0.00633803	0.00633803
ENST00000406022.6	RPL10	ribosomal protein L10 [Source:HGNC Symbol;Acc:HGNC:10298]	6134	0.31557	0.000409378	0.0169826	0.0892965	9.18786	0.039444	0.00017971	0.0117811	0.00292318	0.0117811
ENST00000309246.9	TPT1	tumor protein, translationally-controlled 1 [Source:HGNC Symbol;Acc:HGNC:12022]	7178	0.315463	0.000620067	0.0230572	0.0921685	6.80126	0.0400492	0.00290511	0.00983743	0.00555905	0.00983743
ENST00000258229.14	PCNX2	pecanex 2 [Source:HGNC Symbol;Acc:HGNC:8736]	80003	0.31531	0.00042727	0.0174665	0.0895096	6.04525	0.0332999	0.00282271	0.00151943	0.00919526	0.00919526
ENST00000367089.8	DYNLT1	dynein light chain Tctex-type 1 [Source:HGNC Symbol;Acc:HGNC:11697]	6993	0.31488	4.77134e-06	0.000469535	0.0688322	6.72492	0.0347552	0.00127722	0.00498586	0.00582958	0.00582958
ENST00000231121.3	HAND1	heart and neural crest derivatives expressed 1 [Source:HGNC Symbol;Acc:HGNC:4807]	9421	0.314824	0.00152597	0.0442352	0.099323	5.68928	0.0415723	0.00291266	0.0118849	0.0118283	0.0118849
ENST00000263346.13	TCF25	transcription factor 25 [Source:HGNC Symbol;Acc:HGNC:29181]	22980	0.314779	0.00066882	0.0244743	0.0925262	7.358	0.039999	0.00172793	0.0111137	0.00409218	0.0111137
ENST00000422424.7	CIAO2B	cytosolic iron-sulfur assembly component 2B [Source:HGNC Symbol;Acc:HGNC:24261]	51647	0.314717	6.537e-06	0.000610397	0.0698095	6.70779	0.0319577	0.00141702	0.00138749	0.00589303	0.00589303
ENST00000356950.2	H2BC12	H2B clustered histone 12 [Source:HGNC Symbol;Acc:HGNC:13954]	85236	0.314714	0.00112349	0.0354893	0.0966083	5.85807	0.0374616	0.00352846	0.00615672	0.0104713	0.0104713
ENST00000368323.8	RIT1	Ras like without CAAX 1 [Source:HGNC Symbol;Acc:HGNC:10023]	6016	0.314579	0.000193043	0.00963117	0.084384	6.39614	0.0316036	0.00343604	-0.00104161	0.00724494	0.00724494
ENST00000216146.9	RPL3	ribosomal protein L3 [Source:HGNC Symbol;Acc:HGNC:10332]	6122	0.314537	3.02296e-07	4.6547e-05	0.0614088	10.1157	0.0342052	3.62406e-05	0.00562032	0.00386081	0.00562032
ENST00000455127.7	MCRIP1	MAPK regulated corepressor interacting protein 1 [Source:HGNC Symbol;Acc:HGNC:28007]	348262	0.314365	6.37442e-07	8.95486e-05	0.0631316	6.94291	0.0335726	0.000871771	0.00403456	0.00510662	0.00510662
ENST00000295888.9	WDFY3	WD repeat and FYVE domain containing 3 [Source:HGNC Symbol;Acc:HGNC:20751]	23001	0.314346	0.000285849	0.0130205	0.0866492	7.16418	0.0386537	0.00305544	0.00820668	0.00451373	0.00820668
ENST00000338639.10	PARK7	Parkinsonism associated deglycase [Source:HGNC Symbol;Acc:HGNC:16369]	11315	0.314327	1.62969e-05	0.00131394	0.0729231	7.20191	0.0335184	0.00355165	0.00129596	0.00442501	0.00442501
ENST00000380629.7	BNIP3L	BCL2 interacting protein 3 like [Source:HGNC Symbol;Acc:HGNC:1085]	665	0.314296	3.42572e-05	0.00241056	0.0758594	7.37944	0.0365402	0.000504107	0.00812786	0.00405051	0.00812786
ENST00000423968.7	MRAS	muscle RAS oncogene homolog [Source:HGNC Symbol;Acc:HGNC:7227]	22808	0.314271	1.44407e-05	0.00119622	0.0724618	7.46573	0.0359306	0.00119902	0.00667704	0.00389212	0.00667704
ENST00000258494.14	ALDH1L2	aldehyde dehydrogenase 1 family member L2 [Source:HGNC Symbol;Acc:HGNC:26777]	160428	0.314036	8.5079e-09	1.98254e-06	0.0545385	7.7354	0.0325478	0.000977526	0.0027251	0.00348414	0.00348414
ENST00000338272.9	TMEM167B	transmembrane protein 167B [Source:HGNC Symbol;Acc:HGNC:30187]	56900	0.313982	3.00036e-05	0.00214977	0.0752333	6.56246	0.0357415	0.00201535	0.00569233	0.00647473	0.00647473
ENST00000528838.6	HSF1	heat shock transcription factor 1 [Source:HGNC Symbol;Acc:HGNC:5224]	3297	0.313891	4.15741e-08	7.94349e-06	0.0572373	7.18091	0.0303836	0.000440201	0.000591428	0.00447397	0.00447397
ENST00000343262.9	RPS2	ribosomal protein S2 [Source:HGNC Symbol;Acc:HGNC:10404]	6187	0.313885	4.9852e-12	2.08236e-09	0.0454511	9.35716	0.031856	8.97158e-05	0.00278388	0.00300898	0.00300898
ENST00000304031.8	HS1BP3	HCLS1 binding protein 3 [Source:HGNC Symbol;Acc:HGNC:24979]	64342	0.313512	0.000171272	0.00877924	0.0834251	6.13709	0.0364503	0.00180182	0.00690233	0.0086378	0.0086378
ENST00000279550.11	YBX3	Y-box binding protein 3 [Source:HGNC Symbol;Acc:HGNC:2428]	8531	0.313409	0.00151367	0.0439434	0.0988032	6.55033	0.0349987	0.00811615	-0.00120215	0.00652697	0.00652697
ENST00000421276.6	LRRFIP2	LRR binding FLII interacting protein 2 [Source:HGNC Symbol;Acc:HGNC:6703]	9209	0.313395	0.000186531	0.0093658	0.0838718	6.38615	0.0336754	0.00325704	0.00200618	0.00729467	0.00729467
ENST00000300571.7	GPRC5B	G protein-coupled receptor class C group 5 member B [Source:HGNC Symbol;Acc:HGNC:13308]	51704	0.312745	8.14371e-05	0.00485877	0.0793742	6.76641	0.0309526	0.00377029	-0.0017581	0.00568011	0.00568011
ENST00000270221.11	EMP3	epithelial membrane protein 3 [Source:HGNC Symbol;Acc:HGNC:3335]	2014	0.31251	3.48766e-05	0.00243668	0.075503	6.51644	0.0356486	0.00187494	0.00606245	0.00667612	0.00667612
ENST00000261475.10	PPP2R3C	protein phosphatase 2 regulatory subunit B''gamma [Source:HGNC Symbol;Acc:HGNC:17485]	55012	0.311599	0.000359222	0.0154318	0.0873228	6.26549	0.0382786	0.00330463	0.00813328	0.00791841	0.00813328
ENST00000357387.8	RICTOR	RPTOR independent companion of MTOR complex 2 [Source:HGNC Symbol;Acc:HGNC:28611]	253260	0.310909	8.05491e-08	1.4376e-05	0.0579416	7.22766	0.0313995	0.000669491	0.00233077	0.00436636	0.00436636
ENST00000265678.9	RPS6KA2	ribosomal protein S6 kinase A2 [Source:HGNC Symbol;Acc:HGNC:10431]	6196	0.310835	0.000325073	0.0143012	0.0864763	6.91211	0.0379593	0.00110878	0.0101085	0.00519979	0.0101085
ENST00000224073.6	EDF1	endothelial differentiation related factor 1 [Source:HGNC Symbol;Acc:HGNC:3164]	8721	0.310051	5.72485e-10	1.69648e-07	0.0500258	7.79485	0.0306689	0.000343616	0.00194311	0.00341025	0.00341025
ENST00000336083.8	RAB6A	RAB6A, member RAS oncogene family [Source:HGNC Symbol;Acc:HGNC:9786]	5870	0.310041	0.00010752	0.00609358	0.0800527	7.07173	0.0345781	0.00486686	0.00230864	0.0047458	0.0047458
ENST00000383202.7	STAG1	stromal antigen 1 [Source:HGNC Symbol;Acc:HGNC:11354]	10274	0.309599	4.35131e-05	0.00294319	0.0757339	6.72842	0.0346706	0.00278668	0.00460723	0.00581676	0.00581676
ENST00000274376.11	RASA1	RAS p21 protein activator 1 [Source:HGNC Symbol;Acc:HGNC:9871]	5921	0.309506	0.000596695	0.0223665	0.0901533	6.73246	0.0313507	0.00638946	-0.00312396	0.00580198	0.00580198
ENST00000338825.5	EIF4EBP1	eukaryotic translation initiation factor 4E binding protein 1 [Source:HGNC Symbol;Acc:HGNC:3288]	1978	0.309253	1.10794e-05	0.000954004	0.0703653	8.46358	0.0346327	0.000226292	0.00720063	0.0029051	0.00720063
ENST00000300141.11	DPP8	dipeptidyl peptidase 8 [Source:HGNC Symbol;Acc:HGNC:16490]	54878	0.308935	1.80282e-05	0.00141857	0.0720463	6.82186	0.0317131	0.00229663	0.0015544	0.00548937	0.00548937
ENST00000228799.7	ITFG2	integrin alpha FG-GAP repeat containing 2 [Source:HGNC Symbol;Acc:HGNC:30879]	55846	0.308676	0.000379114	0.0160493	0.0868479	6.07236	0.0344044	0.00228727	0.00498802	0.00902655	0.00902655
ENST00000580261.6	RPL17	ribosomal protein L17 [Source:HGNC Symbol;Acc:HGNC:10307]	6139	0.308047	2.33436e-09	6.34309e-07	0.0515763	8.74641	0.03166	0.000269871	0.0037203	0.00284648	0.0037203
ENST00000258484.11	EPC2	enhancer of polycomb homolog 2 [Source:HGNC Symbol;Acc:HGNC:24543]	26122	0.307899	7.6218e-05	0.00460764	0.0778311	6.38278	0.0338839	0.00177504	0.00502914	0.00731149	0.00731149
ENST00000347519.12	CHMP4A	charged multivesicular body protein 4A [Source:HGNC Symbol;Acc:HGNC:20274]	29082	0.307833	0.000150484	0.00795042	0.0812167	6.40795	0.032344	0.00270768	0.00218683	0.00718654	0.00718654
ENST00000230050.4	RPS12	ribosomal protein S12 [Source:HGNC Symbol;Acc:HGNC:10385]	6206	0.307828	1.22897e-07	2.09804e-05	0.0582	9.02407	0.032492	0.000202874	0.00487799	0.00287056	0.00487799
ENST00000237654.9	CCNI	cyclin I [Source:HGNC Symbol;Acc:HGNC:1595]	10983	0.307646	1.93479e-08	4.15129e-06	0.0547634	8.71401	0.0319927	0.00021449	0.00428406	0.00284892	0.00428406
ENST00000361961.7	KIF21A	kinesin family member 21A [Source:HGNC Symbol;Acc:HGNC:19349]	55605	0.307594	0.00180266	0.04999	0.0985577	7.15972	0.0400406	0.00955051	0.00501992	0.00452444	0.00501992
ENST00000263754.5	KAT2B	lysine acetyltransferase 2B [Source:HGNC Symbol;Acc:HGNC:8638]	8850	0.306738	0.000843724	0.0288827	0.0918917	5.97116	0.0312164	0.00299033	0.000747076	0.0096758	0.0096758
ENST00000295704.7	RNF25	ring finger protein 25 [Source:HGNC Symbol;Acc:HGNC:14662]	64320	0.306693	7.34437e-05	0.00448132	0.0773531	6.45476	0.0289375	0.00201524	-0.0011161	0.00696	0.00696
ENST00000367651.4	CITED2	Cbp/p300 interacting transactivator with Glu/Asp rich carboxy-terminal domain 2 [Source:HGNC Symbol;Acc:HGNC:1987]	10370	0.306395	0.000575828	0.0216879	0.0889971	7.04818	0.0376679	0.00202832	0.00985241	0.00480842	0.00985241
ENST00000318348.9	GLTP	glycolipid transfer protein [Source:HGNC Symbol;Acc:HGNC:24867]	51228	0.306319	0.000685873	0.0249241	0.0902221	6.05273	0.0294183	0.00306167	-0.00147548	0.00914836	0.00914836
ENST00000245812.8	ALKBH7	alkB homolog 7 [Source:HGNC Symbol;Acc:HGNC:21306]	84266	0.305394	0.000806802	0.027923	0.0911502	6.15446	0.0368981	0.0039259	0.00722209	0.00853665	0.00853665
ENST00000380746.8	DNMT3A	DNA methyltransferase 3 alpha [Source:HGNC Symbol;Acc:HGNC:2978]	1788	0.305107	2.48026e-05	0.00184095	0.0723587	7.1815	0.033303	0.00338111	0.00333876	0.00447257	0.00447257
ENST00000507110.6	MRPS30	mitochondrial ribosomal protein S30 [Source:HGNC Symbol;Acc:HGNC:8769]	10884	0.304984	1.57856e-06	0.00018868	0.0635247	6.96852	0.0316435	0.00102187	0.00365195	0.00503121	0.00503121
ENST00000272317.11	RPS27A	ribosomal protein S27a [Source:HGNC Symbol;Acc:HGNC:10417]	6233	0.304792	6.99873e-09	1.71434e-06	0.0526324	9.28127	0.0311936	0.000395817	0.00375944	0.00296646	0.00375944
ENST00000379310.8	VWA8	von Willebrand factor A domain containing 8 [Source:HGNC Symbol;Acc:HGNC:29071]	23078	0.304651	0.000242353	0.0114787	0.0830065	6.25933	0.034002	0.00238357	0.00531429	0.00795155	0.00795155
ENST00000377960.9	GLIPR2	GLI pathogenesis related 2 [Source:HGNC Symbol;Acc:HGNC:18007]	152007	0.304488	0.000273782	0.0125951	0.0836752	6.92909	0.0362157	0.00135771	0.0091446	0.00514808	0.0091446
ENST00000652385.1	SNX6	sorting nexin 6 [Source:HGNC Symbol;Acc:HGNC:14970]	58533	0.303713	6.75329e-09	1.6677e-06	0.052392	7.86934	0.030578	0.000792264	0.00283952	0.00332511	0.00332511
ENST00000309117.11	VPS26C	VPS26 endosomal protein sorting factor C [Source:HGNC Symbol;Acc:HGNC:3044]	10311	0.303645	0.00155256	0.0447909	0.0959482	6.65107	0.0387074	0.00196903	0.0118401	0.00611064	0.0118401
ENST00000336854.9	ATG101	autophagy related 101 [Source:HGNC Symbol;Acc:HGNC:25679]	60673	0.303141	2.3394e-05	0.00176475	0.0716686	6.60184	0.0289646	0.00139539	0.000349998	0.00630919	0.00630919
ENST00000250784.13	RPS4Y1	ribosomal protein S4 Y-linked 1 [Source:HGNC Symbol;Acc:HGNC:10425]	6192	0.302951	3.93186e-06	0.000402037	0.0656456	8.35982	0.032705	0.000373476	0.00609054	0.00294819	0.00609054
ENST00000361441.5	APOBEC3C	apolipoprotein B mRNA editing enzyme catalytic subunit 3C [Source:HGNC Symbol;Acc:HGNC:17353]	27350	0.30219	0.00139263	0.0415509	0.0945474	5.93334	0.0358197	0.00347583	0.00705427	0.00993298	0.00993298
ENST00000280098.9	SPOPL	speckle type BTB/POZ protein like [Source:HGNC Symbol;Acc:HGNC:27934]	339745	0.302182	0.000590458	0.0221857	0.0879469	6.09221	0.0295852	0.00269669	4.19901e-05	0.00890531	0.00890531
ENST00000394900.8	TKFC	triokinase and FMN cyclase [Source:HGNC Symbol;Acc:HGNC:24552]	26007	0.302126	0.000608571	0.0227141	0.0881407	6.34075	0.0324424	0.00412905	0.00219399	0.00752414	0.00752414
ENST00000368305.9	LAMTOR2	late endosomal/lysosomal adaptor, MAPK and MTOR activator 2 [Source:HGNC Symbol;Acc:HGNC:29796]	28956	0.301769	5.8664e-05	0.00375274	0.0751021	6.47526	0.0328035	0.00159661	0.00525848	0.00686387	0.00686387
ENST00000318887.8	C3orf38	chromosome 3 open reading frame 38 [Source:HGNC Symbol;Acc:HGNC:28384]	285237	0.300161	0.00036698	0.0156453	0.0842496	6.19907	0.0336257	0.00236441	0.00588153	0.00828258	0.00828258
ENST00000392514.9	RPLP0	ribosomal protein lateral stalk subunit P0 [Source:HGNC Symbol;Acc:HGNC:10371]	6175	0.30007	0.000685414	0.0249189	0.0883768	10.4455	0.0363852	3.73451e-05	0.0116783	0.00454563	0.0116783
ENST00000340124.9	GPT2	glutamic--pyruvic transaminase 2 [Source:HGNC Symbol;Acc:HGNC:18062]	84706	0.299573	7.88907e-09	1.87936e-06	0.0519117	7.69887	0.0293711	0.000509979	0.00254995	0.00353227	0.00353227
ENST00000530758.2	BRK1	BRICK1 subunit of SCAR/WAVE actin nucleating complex [Source:HGNC Symbol;Acc:HGNC:23057]	55845	0.299476	6.67423e-06	0.000620261	0.0664938	7.69142	0.0322115	0.000451866	0.00618026	0.00354235	0.00618026
ENST00000451311.7	TMSB4X	thymosin beta 4 X-linked [Source:HGNC Symbol;Acc:HGNC:11881]	7114	0.298959	0.000204619	0.010106	0.0805115	8.49571	0.0345914	0.000116065	0.00960708	0.00289415	0.00960708
ENST00000216044.10	GTPBP1	GTP binding protein 1 [Source:HGNC Symbol;Acc:HGNC:4669]	9567	0.298496	4.47915e-06	0.000446942	0.0650627	6.94622	0.0318097	0.0012135	0.00513624	0.00509676	0.00513624
ENST00000400908.7	RERE	arginine-glutamic acid dipeptide repeats [Source:HGNC Symbol;Acc:HGNC:9965]	473	0.298196	0.000322145	0.0142337	0.0829056	7.53921	0.0324502	0.00654159	0.000675958	0.00376841	0.00376841
ENST00000409614.1	SERF2	small EDRK-rich factor 2 [Source:HGNC Symbol;Acc:HGNC:10757]	10169	0.298185	8.88773e-06	0.000789514	0.0671195	8.04105	0.0320804	0.000520068	0.00623747	0.00315851	0.00623747
ENST00000361445.9	MTOR	mechanistic target of rapamycin kinase [Source:HGNC Symbol;Acc:HGNC:3942]	2475	0.298102	4.47087e-06	0.000446683	0.0649714	7.48068	0.0281118	0.00246579	-0.000650328	0.00386614	0.00386614
ENST00000262177.9	DNAJB6	DnaJ heat shock protein family (Hsp40) member B6 [Source:HGNC Symbol;Acc:HGNC:14888]	10049	0.298089	1.32976e-06	0.000165229	0.0616491	7.07281	0.0277116	0.000957945	0.000360172	0.00474297	0.00474297
ENST00000414202.7	RIC1	RIC1 homolog, RAB6A GEF complex partner 1 [Source:HGNC Symbol;Acc:HGNC:17686]	57589	0.298008	0.000272556	0.0125461	0.0818687	6.78849	0.0322865	0.00445076	0.00260395	0.00560297	0.00560297
ENST00000361464.8	OGA	O-GlcNAcase [Source:HGNC Symbol;Acc:HGNC:7056]	10724	0.297429	3.91478e-09	1.02113e-06	0.0505165	8.06144	0.0282355	0.000686544	0.00143394	0.00314133	0.00314133
ENST00000218104.6	ABCD1	ATP binding cassette subfamily D member 1 [Source:HGNC Symbol;Acc:HGNC:61]	215	0.297321	3.06844e-06	0.000324309	0.0637183	7.00567	0.031392	0.000983181	0.00510684	0.00492515	0.00510684
ENST00000222482.10	CPA4	carboxypeptidase A4 [Source:HGNC Symbol;Acc:HGNC:15740]	51200	0.296995	0.000217562	0.0106052	0.0803188	7.16694	0.0342031	0.000980526	0.00869614	0.00450712	0.00869614
ENST00000322090.8	NIPSNAP2	nipsnap homolog 2 [Source:HGNC Symbol;Acc:HGNC:4179]	2631	0.296872	0.000755027	0.0266959	0.0881247	6.87895	0.0357591	0.00147758	0.0101714	0.00530329	0.0101714
ENST00000258947.8	CALCOCO2	calcium binding and coiled-coil domain 2 [Source:HGNC Symbol;Acc:HGNC:29912]	10241	0.296844	0.00161757	0.0461914	0.094155	6.16824	0.0367703	0.00484041	0.00807878	0.00845734	0.00845734
ENST00000325285.8	FBXW5	F-box and WD repeat domain containing 5 [Source:HGNC Symbol;Acc:HGNC:13613]	54461	0.296559	0.001304	0.0397214	0.0922396	6.98027	0.036594	0.0019044	0.0108578	0.00499725	0.0108578
ENST00000696123.1	TIMM17B	translocase of inner mitochondrial membrane 17B [Source:HGNC Symbol;Acc:HGNC:17310]	10245	0.296539	2.7389e-05	0.00199892	0.0707028	6.52978	0.0311773	0.000881492	0.00511448	0.00661684	0.00661684
ENST00000279242.7	MRPL49	mitochondrial ribosomal protein L49 [Source:HGNC Symbol;Acc:HGNC:1176]	740	0.29637	8.4385e-05	0.00498246	0.0753817	7.42531	0.0331695	0.000909403	0.0076142	0.00396451	0.0076142
ENST00000274065.9	RPS3A	ribosomal protein S3A [Source:HGNC Symbol;Acc:HGNC:10421]	6189	0.295736	0.000293613	0.0133047	0.0816755	9.20328	0.034243	4.26597e-05	0.00996366	0.00292965	0.00996366
ENST00000265069.13	ZFR	zinc finger RNA binding protein [Source:HGNC Symbol;Acc:HGNC:17277]	51663	0.29571	9.34431e-09	2.171e-06	0.0514975	8.35829	0.0294157	0.000261298	0.00371668	0.00294892	0.00371668
ENST00000368848.6	TUFT1	tuftelin 1 [Source:HGNC Symbol;Acc:HGNC:12422]	7286	0.295495	0.000597043	0.0223689	0.0860761	6.58561	0.0327246	0.00473697	0.00342469	0.00637667	0.00637667
ENST00000367123.8	SRGAP2C	SLIT-ROBO Rho GTPase activating protein 2C [Source:HGNC Symbol;Acc:HGNC:30584]	653464	0.29515	6.37142e-05	0.00398996	0.0738129	6.66434	0.0314412	0.00211385	0.0045202	0.00605867	0.00605867
ENST00000296932.13	ADGRG6	adhesion G protein-coupled receptor G6 [Source:HGNC Symbol;Acc:HGNC:13841]	57211	0.294741	5.77009e-05	0.00370467	0.0732817	7.8242	0.0303693	0.00467958	0.000705022	0.00337573	0.00337573
ENST00000352480.10	ASS1	argininosuccinate synthase 1 [Source:HGNC Symbol;Acc:HGNC:758]	445	0.294347	2.89772e-07	4.48827e-05	0.0573777	8.1502	0.0299426	0.000540886	0.00439742	0.00307268	0.00439742
ENST00000381527.8	CDK8	cyclin dependent kinase 8 [Source:HGNC Symbol;Acc:HGNC:1779]	1024	0.2941	0.0016645	0.0473682	0.0935324	6.32136	0.036177	0.00549847	0.00728735	0.00762399	0.00762399
ENST00000379095.5	NGRN	neugrin, neurite outgrowth associated [Source:HGNC Symbol;Acc:HGNC:18077]	51335	0.293986	8.75179e-08	1.55843e-05	0.0549415	7.61575	0.0266257	0.00087803	-6.42189e-06	0.00364982	0.00364982
ENST00000408965.4	CEBPD	CCAAT enhancer binding protein delta [Source:HGNC Symbol;Acc:HGNC:1835]	1052	0.293883	0.000204476	0.010106	0.0791408	7.61791	0.0334261	0.000677047	0.00871785	0.00364661	0.00871785
ENST00000261811.6	CYSTM1	cysteine rich transmembrane module containing 1 [Source:HGNC Symbol;Acc:HGNC:30239]	84418	0.293782	5.4758e-05	0.00354793	0.0728204	6.58595	0.0310329	0.00157899	0.00484682	0.00637523	0.00637523
ENST00000397843.7	ARHGEF12	Rho guanine nucleotide exchange factor 12 [Source:HGNC Symbol;Acc:HGNC:14193]	23365	0.293717	0.000936237	0.0309427	0.0887626	7.26135	0.0353355	0.00409193	0.00772626	0.00429194	0.00772626
ENST00000311890.14	HSPB7	heat shock protein family B (small) member 7 [Source:HGNC Symbol;Acc:HGNC:5249]	27129	0.293707	8.84891e-06	0.000787958	0.0660974	7.09937	0.028786	0.00187914	0.00175445	0.00467417	0.00467417
ENST00000617291.3	RPS9	ribosomal protein S9 [Source:HGNC Symbol;Acc:HGNC:10442]	6203	0.293242	0.000515757	0.019991	0.0844484	7.41102	0.034355	0.0010473	0.00965	0.00399086	0.00965
ENST00000304312.5	ATP5ME	ATP synthase membrane subunit e [Source:HGNC Symbol;Acc:HGNC:846]	521	0.292823	5.44523e-06	0.000522111	0.0644012	6.84907	0.0302699	0.000821855	0.00486093	0.00539942	0.00539942
ENST00000611653.4	GPX4	glutathione peroxidase 4 [Source:HGNC Symbol;Acc:HGNC:4556]	2879	0.292515	0.00158226	0.0455473	0.0925928	7.86647	0.0359577	0.0014266	0.0114335	0.00332824	0.0114335
ENST00000335420.10	KLHDC10	kelch domain containing 10 [Source:HGNC Symbol;Acc:HGNC:22194]	23008	0.292509	0.0003683	0.0156845	0.0821235	7.06714	0.0337615	0.000780591	0.00933581	0.0047579	0.00933581
ENST00000355621.8	UBE2H	ubiquitin conjugating enzyme E2 H [Source:HGNC Symbol;Acc:HGNC:12484]	7328	0.291946	2.71681e-05	0.00198834	0.0695773	7.83839	0.0313789	0.000456791	0.00680472	0.0033595	0.00680472
ENST00000327827.12	HAPSTR1	HUWE1 associated protein modifying stress responses [Source:HGNC Symbol;Acc:HGNC:30103]	29035	0.291634	0.000115504	0.00642835	0.0756414	6.99193	0.032381	0.000841528	0.0077409	0.00496392	0.0077409
ENST00000248553.7	HSPB1	heat shock protein family B (small) member 1 [Source:HGNC Symbol;Acc:HGNC:5246]	3315	0.291513	2.84626e-10	8.94057e-08	0.046221	8.29185	0.0277998	0.000221614	0.00266079	0.00298296	0.00298296
ENST00000226004.8	DUSP3	dual specificity phosphatase 3 [Source:HGNC Symbol;Acc:HGNC:3069]	1845	0.291035	1.499e-05	0.00123004	0.0672316	7.34474	0.0308345	0.000656297	0.00612384	0.0041184	0.00612384
ENST00000265620.11	GNAS	GNAS complex locus [Source:HGNC Symbol;Acc:HGNC:4392]	2778	0.29084	6.11296e-07	8.66506e-05	0.0583124	8.14569	0.0278426	0.00202456	0.00105828	0.00307594	0.00307594
ENST00000392452.3	MB21D2	Mab-21 domain containing 2 [Source:HGNC Symbol;Acc:HGNC:30438]	151963	0.290266	0.00160094	0.0458665	0.0919805	5.8925	0.0302049	0.0024701	0.00369063	0.0102205	0.0102205
ENST00000327237.7	RUSF1	RUS family member 1 [Source:HGNC Symbol;Acc:HGNC:25848]	64755	0.290175	3.75523e-07	5.58947e-05	0.0571102	7.44075	0.0282502	0.000955873	0.00278132	0.00393648	0.00393648
ENST00000357121.5	OCRL	OCRL inositol polyphosphate-5-phosphatase [Source:HGNC Symbol;Acc:HGNC:8108]	4952	0.28995	0.000300099	0.0135098	0.0802028	7.24299	0.027936	0.00531656	-0.00192328	0.00433218	0.00433218
ENST00000381007.9	SGTB	small glutamine rich tetratricopeptide repeat co-chaperone beta [Source:HGNC Symbol;Acc:HGNC:23567]	54557	0.289341	8.06803e-05	0.00482539	0.0733926	6.44855	0.0273171	0.00109022	0.00166182	0.00698949	0.00698949
ENST00000417362.7	VPS35L	VPS35 endosomal protein sorting factor like [Source:HGNC Symbol;Acc:HGNC:24641]	57020	0.289308	0.00109282	0.0347441	0.088596	6.29247	0.0276656	0.00399893	-0.000804023	0.00777494	0.00777494
ENST00000513458.9	SREK1IP1	SREK1 interacting protein 1 [Source:HGNC Symbol;Acc:HGNC:26716]	285672	0.289299	1.47992e-05	0.00121566	0.0667872	6.80128	0.0262237	0.0011318	0.000262612	0.005559	0.005559
ENST00000300086.5	TERF2IP	TERF2 interacting protein [Source:HGNC Symbol;Acc:HGNC:19246]	54386	0.288055	1.4747e-07	2.45472e-05	0.0548083	7.4465	0.0254298	0.000579756	9.15168e-05	0.00392616	0.00392616
ENST00000443617.7	HERC1	HECT and RLD domain containing E3 ubiquitin protein ligase family member 1 [Source:HGNC Symbol;Acc:HGNC:4867]	8925	0.287306	1.19624e-06	0.000149823	0.0591621	7.55486	0.0289637	0.000835295	0.00441493	0.00374333	0.00441493
ENST00000489459.5	PPIA	peptidylprolyl isomerase A [Source:HGNC Symbol;Acc:HGNC:9253]	5478	0.2871	0.00026334	0.0122366	0.0786806	7.23309	0.0320154	0.00493176	0.00417772	0.00435419	0.00435419
ENST00000373132.4	STK40	serine/threonine kinase 40 [Source:HGNC Symbol;Acc:HGNC:21373]	83931	0.286834	0.000849768	0.0289795	0.08598	7.18937	0.0335532	0.00240442	0.00868443	0.00445412	0.00868443
ENST00000298573.9	DUSP16	dual specificity phosphatase 16 [Source:HGNC Symbol;Acc:HGNC:17909]	80824	0.286693	0.000386373	0.0162951	0.0807764	6.27071	0.0294489	0.00189678	0.0040919	0.00789047	0.00789047
ENST00000419783.3	GPX1	glutathione peroxidase 1 [Source:HGNC Symbol;Acc:HGNC:4553]	2876	0.286661	2.29944e-05	0.00173962	0.0677104	7.33649	0.030154	0.000831154	0.00604589	0.00413492	0.00604589
ENST00000319942.8	RABGGTB	Rab geranylgeranyltransferase subunit beta [Source:HGNC Symbol;Acc:HGNC:9796]	5876	0.28664	0.000206053	0.010164	0.0772306	6.50198	0.0269402	0.00220563	0.000658731	0.00674123	0.00674123
ENST00000515829.6	SMG7	SMG7 nonsense mediated mRNA decay factor [Source:HGNC Symbol;Acc:HGNC:16792]	9887	0.286487	0.000493093	0.0195073	0.082218	7.05737	0.0274717	0.0053559	-0.00179442	0.00478381	0.00478381
ENST00000417201.4	RBM18	RNA binding motif protein 18 [Source:HGNC Symbol;Acc:HGNC:28413]	92400	0.286039	0.000150067	0.00794111	0.0754529	6.39544	0.0280044	0.0012913	0.00303242	0.0072484	0.0072484
ENST00000435983.5	RPL32	ribosomal protein L32 [Source:HGNC Symbol;Acc:HGNC:10336]	6161	0.285934	0.000137293	0.00743548	0.0749894	8.66583	0.0312756	0.00030926	0.00812586	0.00285457	0.00812586
ENST00000406246.8	RELA	RELA proto-oncogene, NF-kB subunit [Source:HGNC Symbol;Acc:HGNC:9955]	5970	0.285911	4.81238e-08	9.06261e-06	0.0523828	7.68972	0.0273919	0.000571291	0.00301415	0.00354465	0.00354465
ENST00000393600.8	FAM50A	family with sequence similarity 50 member A [Source:HGNC Symbol;Acc:HGNC:18786]	9130	0.285617	4.6851e-05	0.00311794	0.0701622	7.21932	0.0303803	0.000825841	0.00655826	0.0043852	0.00655826
ENST00000369842.9	EMD	emerin [Source:HGNC Symbol;Acc:HGNC:3331]	2010	0.285603	0.000487265	0.0193159	0.0818896	6.69981	0.0286264	0.0041359	0.00105861	0.00592296	0.00592296
ENST00000484745.5	RNF220	ring finger protein 220 [Source:HGNC Symbol;Acc:HGNC:25552]	55182	0.285286	0.000233458	0.0111925	0.0775286	6.61471	0.0316293	0.00124537	0.00777067	0.00625637	0.00777067
ENST00000360614.8	LONP1	lon peptidase 1, mitochondrial [Source:HGNC Symbol;Acc:HGNC:9479]	9361	0.284736	7.4491e-10	2.18272e-07	0.0462515	8.61944	0.0259435	0.000346481	0.00168004	0.00286232	0.00286232
ENST00000372348.9	ABL1	ABL proto-oncogene 1, non-receptor tyrosine kinase [Source:HGNC Symbol;Acc:HGNC:76]	25	0.284543	0.000473943	0.0189021	0.0814128	6.83358	0.0303134	0.00449174	0.00303818	0.00545033	0.00545033
ENST00000331457.9	DRG1	developmentally regulated GTP binding protein 1 [Source:HGNC Symbol;Acc:HGNC:3029]	4733	0.284432	6.92338e-05	0.0042642	0.0714851	6.97949	0.0304027	0.00126721	0.00639797	0.00499949	0.00639797
ENST00000301585.10	MRPL58	mitochondrial ribosomal protein L58 [Source:HGNC Symbol;Acc:HGNC:5359]	3396	0.284061	0.00020117	0.00996699	0.0764111	6.42925	0.0277282	0.0016757	0.00272542	0.00708229	0.00708229
ENST00000392955.7	ABLIM1	actin binding LIM protein 1 [Source:HGNC Symbol;Acc:HGNC:78]	3983	0.283711	0.000462066	0.0185225	0.0810178	8.08699	0.0320242	0.00504832	0.00479751	0.00312056	0.00479751
ENST00000266546.11	CLSTN3	calsyntenin 3 [Source:HGNC Symbol;Acc:HGNC:18371]	9746	0.283483	0.0014895	0.0434506	0.0892377	5.96265	0.0266407	0.00221212	0.000952665	0.00973294	0.00973294
ENST00000374571.5	PJA1	praja ring finger ubiquitin ligase 1 [Source:HGNC Symbol;Acc:HGNC:16648]	64219	0.283263	0.00161174	0.0460583	0.089817	6.31467	0.0327825	0.00444192	0.00644711	0.00765873	0.00765873
ENST00000342907.3	ST3GAL2	ST3 beta-galactoside alpha-2,3-sialyltransferase 2 [Source:HGNC Symbol;Acc:HGNC:10863]	6483	0.28273	3.59112e-05	0.00249343	0.0684192	6.92426	0.0258843	0.00185906	0.000520168	0.00516272	0.00516272
ENST00000287038.8	RPL30	ribosomal protein L30 [Source:HGNC Symbol;Acc:HGNC:10333]	6156	0.282172	5.85554e-07	8.31519e-05	0.0564805	9.28456	0.0277144	5.37473e-05	0.00473133	0.00296817	0.00473133
ENST00000314616.11	SUPT6H	SPT6 homolog, histone chaperone and transcription elongation factor [Source:HGNC Symbol;Acc:HGNC:11470]	6830	0.282115	0.00118556	0.0370182	0.0870098	7.85543	0.0329614	0.00255238	0.00880368	0.00334039	0.00880368
ENST00000322203.7	RPL10A	ribosomal protein L10a [Source:HGNC Symbol;Acc:HGNC:10299]	4736	0.281513	1.05879e-06	0.000137204	0.0576826	9.17705	0.0277676	9.0184e-05	0.00490073	0.0029188	0.00490073
ENST00000257497.11	ANXA1	annexin A1 [Source:HGNC Symbol;Acc:HGNC:533]	301	0.281485	3.75364e-08	7.29627e-06	0.0511599	8.20128	0.026911	0.000259159	0.00366685	0.00303758	0.00366685
ENST00000251654.9	PCCB	propionyl-CoA carboxylase subunit beta [Source:HGNC Symbol;Acc:HGNC:8654]	5096	0.281413	6.15183e-05	0.00388691	0.070232	6.84704	0.0258634	0.00199276	0.000638994	0.00540603	0.00540603
ENST00000372829.8	ARMCX1	armadillo repeat containing X-linked 1 [Source:HGNC Symbol;Acc:HGNC:18073]	51309	0.28113	0.000147817	0.00785912	0.0740847	6.57513	0.0265538	0.00181199	0.00174252	0.00642082	0.00642082
ENST00000357156.7	DYNLRB1	dynein light chain roadblock-type 1 [Source:HGNC Symbol;Acc:HGNC:15468]	83658	0.280734	7.08523e-05	0.00434345	0.0706534	7.94872	0.0296338	0.000312673	0.00717517	0.00324311	0.00717517
ENST00000375429.8	NELFE	negative elongation factor complex member E [Source:HGNC Symbol;Acc:HGNC:13974]	7936	0.280437	0.000403506	0.0168279	0.0792693	6.76743	0.026402	0.00374893	-0.000238352	0.00567651	0.00567651
ENST00000316084.10	RPS4X	ribosomal protein S4 X-linked [Source:HGNC Symbol;Acc:HGNC:10424]	6191	0.280287	3.70449e-08	7.21861e-06	0.0509206	9.07666	0.0266797	0.000113226	0.00377613	0.00288429	0.00377613
ENST00000285848.9	OXA1L	OXA1L mitochondrial inner membrane protein [Source:HGNC Symbol;Acc:HGNC:8526]	5018	0.280264	3.84615e-05	0.00264016	0.0680826	7.92392	0.0291267	0.000984866	0.00596799	0.00326779	0.00596799
ENST00000369124.5	PLEKHO1	pleckstrin homology domain containing O1 [Source:HGNC Symbol;Acc:HGNC:24310]	51177	0.280202	9.12098e-07	0.00012099	0.0570709	7.38872	0.0266805	0.000852854	0.00305536	0.00403278	0.00403278
ENST00000265462.9	PRDX5	peroxiredoxin 5 [Source:HGNC Symbol;Acc:HGNC:9355]	25824	0.279404	2.24239e-08	4.64625e-06	0.0499634	7.99959	0.0264157	0.000236829	0.00350769	0.0031951	0.00350769
ENST00000368010.4	PFDN2	prefoldin subunit 2 [Source:HGNC Symbol;Acc:HGNC:8867]	5202	0.279201	4.79239e-06	0.000471016	0.0610451	7.41703	0.0278577	0.00075741	0.00483235	0.00397973	0.00483235
ENST00000232564.8	GNB4	G protein subunit beta 4 [Source:HGNC Symbol;Acc:HGNC:20731]	59345	0.278893	6.49712e-06	0.000609506	0.0618452	7.10962	0.0248429	0.00108915	0.000796566	0.00464809	0.00464809
ENST00000392650.8	SDK2	sidekick cell adhesion molecule 2 [Source:HGNC Symbol;Acc:HGNC:19308]	54549	0.278751	2.99281e-06	0.00031889	0.0596729	7.22849	0.0236903	0.000976784	-0.00050221	0.0043645	0.0043645
ENST00000300181.7	TSC22D4	TSC22 domain family member 4 [Source:HGNC Symbol;Acc:HGNC:21696]	81628	0.278471	0.000537051	0.020623	0.0804466	6.46484	0.0298864	0.00279498	0.00548327	0.00691251	0.00691251
ENST00000373509.6	PIM1	Pim-1 proto-oncogene, serine/threonine kinase [Source:HGNC Symbol;Acc:HGNC:8986]	5292	0.278141	6.79695e-05	0.00419951	0.0698271	6.65134	0.0282169	0.00120417	0.00505601	0.00610957	0.00610957
ENST00000262061.7	COPZ1	COPI coat complex subunit zeta 1 [Source:HGNC Symbol;Acc:HGNC:2243]	22818	0.27794	2.46825e-06	0.00027377	0.0590015	7.299	0.0256891	0.00101002	0.00213235	0.00421174	0.00421174
ENST00000334678.8	RPS19BP1	ribosomal protein S19 binding protein 1 [Source:HGNC Symbol;Acc:HGNC:28749]	91582	0.27788	0.000433504	0.0176753	0.0789702	6.53118	0.0306488	0.00165193	0.00770251	0.00661067	0.00770251
ENST00000253699.7	RBSN	rabenosyn, RAB effector [Source:HGNC Symbol;Acc:HGNC:20759]	64145	0.276856	4.41343e-05	0.00298264	0.0677787	6.8627	0.0275807	0.00153572	0.00419673	0.00535521	0.00535521
ENST00000311083.10	CSRP2	cysteine and glycine rich protein 2 [Source:HGNC Symbol;Acc:HGNC:2470]	1466	0.276458	1.87434e-07	3.01619e-05	0.0530488	7.54027	0.0236945	0.000454567	0.00050277	0.00376669	0.00376669
ENST00000370508.7	GOT1	glutamic-oxaloacetic transaminase 1 [Source:HGNC Symbol;Acc:HGNC:4432]	2805	0.276018	2.21242e-06	0.000251431	0.058318	7.23422	0.0259312	0.000749806	0.00309435	0.00435168	0.00435168
ENST00000587560.5	H3-3B	H3.3 histone B [Source:HGNC Symbol;Acc:HGNC:4765]	3021	0.276012	6.2372e-06	0.000588703	0.061089	7.30307	0.0250901	0.00139455	0.00139961	0.00420326	0.00420326
ENST00000315757.9	ITGA11	integrin subunit alpha 11 [Source:HGNC Symbol;Acc:HGNC:6136]	22801	0.275895	3.82018e-08	7.35281e-06	0.0501722	7.90233	0.0253666	0.000485916	0.00267794	0.00328996	0.00328996
ENST00000379983.6	UACA	uveal autoantigen with coiled-coil domains and ankyrin repeats [Source:HGNC Symbol;Acc:HGNC:15947]	55075	0.275759	2.16851e-06	0.000248237	0.0582132	8.01943	0.0268794	0.001892	0.00319117	0.00317731	0.00319117
ENST00000344651.5	UNC119B	unc-119 lipid binding chaperone B [Source:HGNC Symbol;Acc:HGNC:16488]	84747	0.275385	1.63273e-07	2.69363e-05	0.0525852	7.55957	0.0239473	0.000411944	0.00108347	0.00373586	0.00373586
ENST00000373669.8	PIN4	peptidylprolyl cis/trans isomerase, NIMA-interacting 4 [Source:HGNC Symbol;Acc:HGNC:8992]	5303	0.275252	0.000684328	0.024891	0.0810569	6.19983	0.0247352	0.00157699	0.00093075	0.00827834	0.00827834
ENST00000247977.9	FBXL12	F-box and leucine rich repeat protein 12 [Source:HGNC Symbol;Acc:HGNC:13611]	54850	0.274984	0.000953823	0.0313139	0.0832325	6.35339	0.0259396	0.00293182	0.00113666	0.00745965	0.00745965
ENST00000710324.1	GPATCH4	G-patch domain containing 4 (gene/pseudogene) [Source:HGNC Symbol;Acc:HGNC:25982]	54865	0.274813	2.73737e-05	0.00199892	0.0655207	7.37786	0.0278081	0.00145623	0.00498322	0.00405355	0.00498322
ENST00000300651.11	MED1	mediator complex subunit 1 [Source:HGNC Symbol;Acc:HGNC:9234]	5469	0.274734	7.49681e-06	0.00068615	0.0613372	7.15384	0.0249806	0.00110474	0.00181659	0.00453863	0.00453863
ENST00000192788.6	BLTP3A	bridge-like lipid transfer protein family member 3A [Source:HGNC Symbol;Acc:HGNC:21216]	54887	0.27447	0.000166862	0.00860376	0.0729096	7.4654	0.0289791	0.000661865	0.00731184	0.00389271	0.00731184
ENST00000322444.7	KCTD2	potassium channel tetramerization domain containing 2 [Source:HGNC Symbol;Acc:HGNC:21294]	23510	0.274217	0.00171466	0.0483166	0.087451	6.96152	0.0317357	0.00173494	0.00973658	0.00505163	0.00973658
ENST00000281928.9	MED13L	mediator complex subunit 13L [Source:HGNC Symbol;Acc:HGNC:22962]	23389	0.274068	2.91385e-06	0.000313454	0.0586016	7.55052	0.0259409	0.00140098	0.00285768	0.00375024	0.00375024
ENST00000392951.9	TAGLN	transgelin [Source:HGNC Symbol;Acc:HGNC:11553]	6876	0.274037	7.19449e-06	0.00066234	0.061062	7.21756	0.0242118	0.00120367	0.00089998	0.00438918	0.00438918
ENST00000646522.2	TNKS	tankyrase [Source:HGNC Symbol;Acc:HGNC:11941]	8658	0.273781	1.51438e-06	0.000182397	0.056927	7.63695	0.0263756	0.00115811	0.00370292	0.00361875	0.00370292
ENST00000303961.9	EGLN2	egl-9 family hypoxia inducible factor 2 [Source:HGNC Symbol;Acc:HGNC:14660]	112398	0.273564	7.14319e-07	9.82396e-05	0.0551827	7.40157	0.0229079	0.000559201	1.16039e-05	0.00400849	0.00400849
ENST00000372901.2	UBR2	ubiquitin protein ligase E3 component n-recognin 2 [Source:HGNC Symbol;Acc:HGNC:21289]	23304	0.273444	0.000589212	0.0221571	0.0795697	7.1398	0.0270406	0.00492415	0.000837233	0.00457286	0.00457286
ENST00000379852.8	NRBP1	nuclear receptor binding protein 1 [Source:HGNC Symbol;Acc:HGNC:7993]	29959	0.273397	6.65084e-06	0.00061882	0.0606932	7.64556	0.0250163	0.00191916	0.00132153	0.00360635	0.00360635
ENST00000306917.5	FEM1B	fem-1 homolog B [Source:HGNC Symbol;Acc:HGNC:3649]	10116	0.273337	8.5513e-06	0.000766581	0.0614118	7.76978	0.0269397	0.000325983	0.00533113	0.00344075	0.00533113
ENST00000393436.9	RAP1B	RAP1B, member of RAS oncogene family [Source:HGNC Symbol;Acc:HGNC:9857]	5908	0.272984	1.57263e-06	0.000188258	0.0568506	7.52467	0.0262345	0.00084499	0.004003	0.0037921	0.004003
ENST00000257787.6	AKIRIN2	akirin 2 [Source:HGNC Symbol;Acc:HGNC:21407]	55122	0.272935	3.95479e-05	0.00270763	0.0664059	6.805	0.0247129	0.00106831	0.00188767	0.00554631	0.00554631
ENST00000548065.7	PRKAG1	protein kinase AMP-activated non-catalytic subunit gamma 1 [Source:HGNC Symbol;Acc:HGNC:9385]	5571	0.272619	0.0001845	0.00928755	0.0729056	6.60866	0.0285346	0.00169173	0.00610597	0.00628111	0.00628111
ENST00000381031.8	TTC38	tetratricopeptide repeat domain 38 [Source:HGNC Symbol;Acc:HGNC:26082]	55020	0.27251	0.00140754	0.0417736	0.0853434	6.13099	0.0237416	0.00225157	-0.000422731	0.00867366	0.00867366
ENST00000610495.2	F8A1	coagulation factor VIII associated 1 [Source:HGNC Symbol;Acc:HGNC:3547]	8263	0.272494	2.41739e-06	0.000268888	0.0577932	7.2701	0.0228982	0.000737067	4.08807e-05	0.00427302	0.00427302
ENST00000399352.5	ITSN1	intersectin 1 [Source:HGNC Symbol;Acc:HGNC:6183]	6453	0.271782	0.00133155	0.0402794	0.0846911	7.21702	0.0297989	0.00636846	0.00318066	0.00439042	0.00439042
ENST00000383820.10	RPUSD3	RNA pseudouridine synthase D3 [Source:HGNC Symbol;Acc:HGNC:28437]	285367	0.271595	0.000279143	0.0127893	0.0747388	6.49043	0.0269278	0.00158497	0.00441328	0.00679386	0.00679386
ENST00000309032.8	BAD	BCL2 associated agonist of cell death [Source:HGNC Symbol;Acc:HGNC:936]	572	0.271577	0.000761361	0.0267991	0.0806709	7.01769	0.0299355	0.00103048	0.00873122	0.00489164	0.00873122
ENST00000315091.7	TARDBP	TAR DNA binding protein [Source:HGNC Symbol;Acc:HGNC:11571]	23435	0.271291	0.00131462	0.0399175	0.0844414	6.59215	0.0292495	0.00434617	0.00461624	0.00634936	0.00634936
ENST00000533244.6	CCS	copper chaperone for superoxide dismutase [Source:HGNC Symbol;Acc:HGNC:1613]	9973	0.270793	0.000561555	0.0212625	0.0785013	6.48113	0.0272094	0.00240702	0.00410647	0.00683665	0.00683665
ENST00000239878.9	UFM1	ubiquitin fold modifier 1 [Source:HGNC Symbol;Acc:HGNC:20597]	51569	0.270384	5.41809e-05	0.00351634	0.0669795	6.82722	0.0258539	0.0012579	0.00364417	0.00547148	0.00547148
ENST00000229708.4	ULBP1	UL16 binding protein 1 [Source:HGNC Symbol;Acc:HGNC:14893]	80329	0.270335	0.000943792	0.0311146	0.081752	6.20571	0.027191	0.00177961	0.00480382	0.00824547	0.00824547
ENST00000361439.9	NSMCE1	NSE1 homolog, SMC5-SMC6 complex component [Source:HGNC Symbol;Acc:HGNC:29897]	197370	0.270318	0.000636661	0.0235277	0.0791447	6.55567	0.0294383	0.00214069	0.00725513	0.00650391	0.00725513
ENST00000292852.9	FBXO17	F-box protein 17 [Source:HGNC Symbol;Acc:HGNC:18754]	115290	0.270093	0.000948256	0.0311916	0.0817116	6.06722	0.0263676	0.000956903	0.0046462	0.00905827	0.00905827
ENST00000445140.6	FXR1	FMR1 autosomal homolog 1 [Source:HGNC Symbol;Acc:HGNC:4023]	8087	0.270026	2.01031e-06	0.000233187	0.0568191	7.86712	0.0229005	0.00151508	-0.000232272	0.00332753	0.00332753
ENST00000607197.6	HEBP2	heme binding protein 2 [Source:HGNC Symbol;Acc:HGNC:15716]	23593	0.269784	0.00168795	0.0478876	0.0859111	6.11873	0.0265739	0.00232492	0.0035987	0.00874616	0.00874616
ENST00000362034.7	MRPL21	mitochondrial ribosomal protein L21 [Source:HGNC Symbol;Acc:HGNC:14479]	219927	0.269682	4.28385e-05	0.00291009	0.0659109	6.89818	0.0232439	0.00127352	0.000508205	0.00524286	0.00524286
ENST00000487832.6	RWDD1	RWD domain containing 1 [Source:HGNC Symbol;Acc:HGNC:20993]	51389	0.269162	0.00055866	0.0211937	0.0779969	6.38508	0.0260155	0.00182525	0.00352618	0.00730001	0.00730001
ENST00000394667.8	RPL34	ribosomal protein L34 [Source:HGNC Symbol;Acc:HGNC:10340]	6164	0.269017	0.000561405	0.0212625	0.0779849	8.76098	0.029009	0.000255718	0.00886674	0.00284574	0.00886674
ENST00000297109.11	SAP30L	SAP30 like [Source:HGNC Symbol;Acc:HGNC:25663]	79685	0.268971	0.000405442	0.0168728	0.0760552	6.48368	0.0261137	0.00185172	0.00366099	0.00682488	0.00682488
ENST00000326724.9	AATK	apoptosis associated tyrosine kinase [Source:HGNC Symbol;Acc:HGNC:21]	9625	0.268937	0.00043813	0.0177992	0.0764899	6.74664	0.028719	0.00184248	0.00693357	0.00575061	0.00693357
ENST00000265742.8	ANKIB1	ankyrin repeat and IBR domain containing 1 [Source:HGNC Symbol;Acc:HGNC:22215]	54467	0.268865	3.51232e-06	0.000366294	0.0579659	7.26315	0.0249159	0.000752045	0.00328471	0.00428802	0.00428802
ENST00000212015.11	SIRT1	sirtuin 1 [Source:HGNC Symbol;Acc:HGNC:14929]	23411	0.268765	0.000304864	0.0136687	0.0744268	6.96181	0.0283176	0.00147807	0.00683096	0.00505081	0.00683096
ENST00000525634.6	RPS13	ribosomal protein S13 [Source:HGNC Symbol;Acc:HGNC:10386]	6207	0.26872	1.23933e-05	0.00105329	0.0614842	9.35984	0.0261994	7.44374e-05	0.00559601	0.00301061	0.00559601
ENST00000261772.13	AARS1	alanyl-tRNA synthetase 1 [Source:HGNC Symbol;Acc:HGNC:20]	16	0.268591	4.85836e-09	1.23073e-06	0.0458976	8.78738	0.0235773	0.000314929	0.00210381	0.00284496	0.00284496
ENST00000253055.8	MAP3K10	mitogen-activated protein kinase kinase kinase 10 [Source:HGNC Symbol;Acc:HGNC:6849]	4294	0.268114	0.00118419	0.0370049	0.0826833	6.22807	0.0268131	0.00213317	0.00442625	0.00812163	0.00812163
ENST00000375533.6	BAMBI	BMP and activin membrane bound inhibitor [Source:HGNC Symbol;Acc:HGNC:30251]	25805	0.268027	0.000258004	0.0120672	0.073348	6.50504	0.0246147	0.00134252	0.00248638	0.00672738	0.00672738
ENST00000394593.7	LRRC8D	leucine rich repeat containing 8 VRAC subunit D [Source:HGNC Symbol;Acc:HGNC:16992]	55144	0.267724	0.00104797	0.033645	0.0816897	6.86609	0.0228645	0.0046655	-0.00296331	0.00534432	0.00534432
ENST00000291041.6	PSKH1	protein serine kinase H1 [Source:HGNC Symbol;Acc:HGNC:9529]	5681	0.267597	2.03723e-05	0.00156845	0.0628047	7.3044	0.0262157	0.000684614	0.00523204	0.00420048	0.00523204
ENST00000555028.7	LIN52	lin-52 DREAM MuvB core complex component [Source:HGNC Symbol;Acc:HGNC:19856]	91750	0.267531	0.000872413	0.0295533	0.0803703	6.3137	0.0251422	0.00202533	0.0025625	0.00766374	0.00766374
ENST00000298316.7	ARF6	ADP ribosylation factor 6 [Source:HGNC Symbol;Acc:HGNC:659]	382	0.267216	0.00134779	0.0406299	0.083359	7.62021	0.0297598	0.00132396	0.00909913	0.00364321	0.00909913
ENST00000442267.3	TBC1D9	TBC1 domain family member 9 [Source:HGNC Symbol;Acc:HGNC:21710]	23158	0.267161	5.03695e-05	0.00331835	0.065902	6.8475	0.0247267	0.00111007	0.00303272	0.00540455	0.00540455
ENST00000382409.4	DEAF1	DEAF1 transcription factor [Source:HGNC Symbol;Acc:HGNC:14677]	10522	0.267077	0.00136668	0.0409946	0.0834199	7.00951	0.0285171	0.00552389	0.00337373	0.00491441	0.00491441
ENST00000259873.5	MRPS18B	mitochondrial ribosomal protein S18B [Source:HGNC Symbol;Acc:HGNC:14516]	28973	0.26707	0.00107863	0.0343765	0.0816935	6.776	0.0294066	0.0019509	0.00805986	0.00564641	0.00805986
ENST00000247003.9	DDX49	DEAD-box helicase 49 [Source:HGNC Symbol;Acc:HGNC:18684]	54555	0.266514	0.000217941	0.0106171	0.0720842	7.24529	0.0275443	0.00118543	0.00660877	0.0043271	0.00660877
ENST00000282388.4	ZFP36L2	ZFP36 ring finger protein like 2 [Source:HGNC Symbol;Acc:HGNC:1108]	678	0.266399	1.70062e-05	0.0013572	0.0619395	7.00408	0.0242472	0.000825156	0.00287061	0.0049296	0.0049296
ENST00000427358.5	FAHD1	fumarylacetoacetate hydrolase domain containing 1 [Source:HGNC Symbol;Acc:HGNC:14169]	81889	0.266217	0.000339372	0.0148141	0.0742953	6.43448	0.0233266	0.00122273	0.00135868	0.00705696	0.00705696
ENST00000398733.8	UBE2D2	ubiquitin conjugating enzyme E2 D2 [Source:HGNC Symbol;Acc:HGNC:12475]	7322	0.26616	8.57777e-05	0.0050495	0.0677657	7.82301	0.026763	0.000551541	0.00633674	0.00337711	0.00633674
ENST00000373451.9	CMTR1	cap methyltransferase 1 [Source:HGNC Symbol;Acc:HGNC:21077]	23070	0.265987	3.76577e-07	5.58947e-05	0.0523551	7.68992	0.0228033	0.000567205	0.00140604	0.00354438	0.00354438
ENST00000396161.10	ZNF134	zinc finger protein 134 [Source:HGNC Symbol;Acc:HGNC:12918]	7693	0.265855	0.000114423	0.00637725	0.0689141	6.70391	0.0244445	0.00121616	0.00283487	0.00590757	0.00590757
ENST00000610551.2	ARHGAP23	Rho GTPase activating protein 23 [Source:HGNC Symbol;Acc:HGNC:29293]	57636	0.265289	0.000142643	0.00764094	0.0697478	7.30231	0.0240833	0.00309231	0.000620039	0.00420483	0.00420483
ENST00000355072.11	HTT	huntingtin [Source:HGNC Symbol;Acc:HGNC:4851]	3064	0.265182	1.07348e-06	0.000138879	0.0543666	7.52816	0.0230123	0.000647228	0.00174748	0.00378637	0.00378637
ENST00000379731.5	B4GALT1	beta-1,4-galactosyltransferase 1 [Source:HGNC Symbol;Acc:HGNC:924]	2683	0.264904	0.000343325	0.0149617	0.0739913	7.26311	0.0276219	0.000845664	0.0073664	0.00428813	0.0073664
ENST00000618852.5	WASF2	WASP family member 2 [Source:HGNC Symbol;Acc:HGNC:12733]	10163	0.264828	4.01905e-06	0.000408824	0.0574415	7.87143	0.0249996	0.000330893	0.0046184	0.00332284	0.0046184
ENST00000268802.10	NOB1	NIN1 (RPN12) binding protein 1 homolog [Source:HGNC Symbol;Acc:HGNC:29540]	28987	0.264546	3.57606e-06	0.00037146	0.0570806	7.31694	0.0235787	0.000712696	0.00251637	0.00417459	0.00417459
ENST00000278671.10	LAMTOR1	late endosomal/lysosomal adaptor, MAPK and MTOR activator 1 [Source:HGNC Symbol;Acc:HGNC:26068]	55004	0.263847	2.7433e-05	0.00200027	0.0629137	7.51416	0.0256343	0.000658196	0.005279	0.00380947	0.005279
ENST00000345865.6	UPF3B	UPF3B regulator of nonsense mediated mRNA decay [Source:HGNC Symbol;Acc:HGNC:20439]	65109	0.263471	0.00146321	0.0430192	0.0828035	6.27585	0.0242353	0.00242161	0.00184105	0.00786303	0.00786303
ENST00000326739.9	IMPDH2	inosine monophosphate dehydrogenase 2 [Source:HGNC Symbol;Acc:HGNC:6053]	3615	0.263009	3.72834e-06	0.000384734	0.0568548	8.05088	0.0246311	0.000475836	0.00437287	0.00315016	0.00437287
ENST00000234453.10	PLEKHA3	pleckstrin homology domain containing A3 [Source:HGNC Symbol;Acc:HGNC:14338]	65977	0.262869	0.00106664	0.034085	0.0803307	6.37931	0.0273674	0.00235068	0.00594609	0.00732884	0.00732884
ENST00000374077.8	ROMO1	reactive oxygen species modulator 1 [Source:HGNC Symbol;Acc:HGNC:16185]	140823	0.262805	1.80561e-05	0.00141935	0.0612934	7.42071	0.0252283	0.000861715	0.0047736	0.00397294	0.0047736
ENST00000338128.13	ISYNA1	inositol-3-phosphate synthase 1 [Source:HGNC Symbol;Acc:HGNC:29821]	51477	0.262798	0.000753868	0.0266789	0.078	7.91388	0.0280196	0.00162912	0.00749688	0.00327802	0.00749688
ENST00000276914.7	PLIN2	perilipin 2 [Source:HGNC Symbol;Acc:HGNC:248]	123	0.262758	0.000378618	0.016037	0.0739214	6.43198	0.0235138	0.00112752	0.00237411	0.00706904	0.00706904
ENST00000302060.10	DNAJC18	DnaJ heat shock protein family (Hsp40) member C18 [Source:HGNC Symbol;Acc:HGNC:28429]	202052	0.262714	0.000812226	0.0280984	0.0784551	6.38737	0.0226284	0.00194425	0.000459234	0.00728855	0.00728855
ENST00000373703.5	PEF1	penta-EF-hand domain containing 1 [Source:HGNC Symbol;Acc:HGNC:30009]	553115	0.26208	2.30724e-05	0.00174384	0.0619153	7.01586	0.0221909	0.000853527	0.00112794	0.00489672	0.00489672
ENST00000261868.10	EIF3J	eukaryotic translation initiation factor 3 subunit J [Source:HGNC Symbol;Acc:HGNC:3270]	8669	0.262007	1.89986e-06	0.000222015	0.0549997	7.6864	0.0242243	0.000813536	0.00372392	0.00354918	0.00372392
ENST00000356056.10	MYO9A	myosin IXA [Source:HGNC Symbol;Acc:HGNC:7608]	4649	0.261983	0.00147474	0.0431943	0.0823948	6.83152	0.0287372	0.00159512	0.00858823	0.00545716	0.00858823
ENST00000262027.10	MARS1	methionyl-tRNA synthetase 1 [Source:HGNC Symbol;Acc:HGNC:6898]	4141	0.261641	3.16601e-08	6.31025e-06	0.0472959	8.78271	0.0232211	0.000241336	0.00311402	0.00284504	0.00311402
ENST00000014930.9	HEBP1	heme binding protein 1 [Source:HGNC Symbol;Acc:HGNC:17176]	50865	0.261474	0.000738539	0.0262905	0.0774769	6.36512	0.0273294	0.00160378	0.00691979	0.00740023	0.00740023
ENST00000265881.10	REXO2	RNA exonuclease 2 [Source:HGNC Symbol;Acc:HGNC:17851]	25996	0.261442	0.000436348	0.0177544	0.0743353	7.24935	0.0271365	0.00075202	0.00753658	0.00431815	0.00753658
ENST00000229563.6	TMEM14C	transmembrane protein 14C [Source:HGNC Symbol;Acc:HGNC:20952]	51522	0.261327	0.00011967	0.00661801	0.0679336	6.56258	0.0218054	0.000448219	0.00119905	0.00647425	0.00647425
ENST00000233468.5	SF3B6	splicing factor 3b subunit 6 [Source:HGNC Symbol;Acc:HGNC:30096]	51639	0.261288	3.94789e-06	0.000403095	0.0566281	7.39975	0.0243295	0.00054168	0.00426843	0.00401191	0.00426843
ENST00000373477.9	YARS1	tyrosyl-tRNA synthetase 1 [Source:HGNC Symbol;Acc:HGNC:12840]	8565	0.260755	2.23854e-07	3.5585e-05	0.0503548	7.92879	0.0217654	0.000540533	0.00116888	0.00326287	0.00326287
ENST00000254101.4	PRKAB2	protein kinase AMP-activated non-catalytic subunit beta 2 [Source:HGNC Symbol;Acc:HGNC:9379]	5565	0.26068	1.7228e-05	0.00137211	0.0606502	7.01876	0.0227296	0.000628983	0.00230032	0.00488868	0.00488868
ENST00000424381.5	UBE2E1	ubiquitin conjugating enzyme E2 E1 [Source:HGNC Symbol;Acc:HGNC:12477]	7324	0.2601	0.000305126	0.0136687	0.0720318	6.80459	0.0244656	0.00223515	0.00297726	0.00554771	0.00554771
ENST00000296425.10	PGRMC2	progesterone receptor membrane component 2 [Source:HGNC Symbol;Acc:HGNC:16089]	10424	0.260088	7.01178e-07	9.74563e-05	0.0524261	8.05735	0.0235919	0.000509708	0.00361303	0.00314473	0.00361303
ENST00000537328.6	TMEM258	transmembrane protein 258 [Source:HGNC Symbol;Acc:HGNC:1164]	746	0.260028	5.70465e-05	0.00367498	0.0646079	6.92001	0.0244547	0.00108564	0.00412733	0.00517562	0.00517562
ENST00000642040.1	FRY	FRY microtubule binding protein [Source:HGNC Symbol;Acc:HGNC:20367]	10129	0.259914	1.69474e-05	0.00135388	0.060421	7.45006	0.0246475	0.0015436	0.00393244	0.00391981	0.00393244
ENST00000368892.9	VPS72	vacuolar protein sorting 72 homolog [Source:HGNC Symbol;Acc:HGNC:11644]	6944	0.25984	1.22805e-05	0.00104709	0.0594253	7.40063	0.0223944	0.00128679	0.00138737	0.00401026	0.00401026
ENST00000276682.8	EIF3H	eukaryotic translation initiation factor 3 subunit H [Source:HGNC Symbol;Acc:HGNC:3273]	8667	0.259778	2.16969e-07	3.45606e-05	0.0501098	8.17585	0.0232586	0.000443842	0.00332265	0.00305466	0.00332265
ENST00000336783.9	ATXN2L	ataxin 2 like [Source:HGNC Symbol;Acc:HGNC:31326]	11273	0.259711	0.000327226	0.0143798	0.0722878	7.66865	0.0238239	0.0042646	0.000221588	0.0035737	0.0035737
ENST00000369046.8	QRSL1	glutaminyl-tRNA amidotransferase subunit QRSL1 [Source:HGNC Symbol;Acc:HGNC:21020]	55278	0.259495	0.000920655	0.0305758	0.0783093	6.35609	0.0227354	0.00175259	0.00141516	0.00744592	0.00744592
ENST00000347512.8	RPL36	ribosomal protein L36 [Source:HGNC Symbol;Acc:HGNC:13631]	25873	0.259415	0.000340804	0.0148601	0.0724193	8.67929	0.0264823	0.000384877	0.00748195	0.00285275	0.00748195
ENST00000293760.10	LEMD2	LEM domain nuclear envelope protein 2 [Source:HGNC Symbol;Acc:HGNC:21244]	221496	0.259234	5.82108e-07	8.28122e-05	0.0518772	7.74259	0.0204788	0.000561958	-0.000164264	0.00347492	0.00347492
ENST00000336092.8	TNNI1	troponin I1, slow skeletal type [Source:HGNC Symbol;Acc:HGNC:11945]	7135	0.259134	4.8327e-05	0.00320801	0.06377	8.32922	0.0250251	0.000584519	0.0055154	0.0029632	0.0055154
ENST00000549992.5	NUDT4	nudix hydrolase 4 [Source:HGNC Symbol;Acc:HGNC:8051]	11163	0.258894	2.76495e-05	0.00201231	0.0617588	7.0382	0.0236714	0.000885855	0.00356865	0.00483537	0.00483537
ENST00000302979.5	POLR1D	RNA polymerase I and III subunit D [Source:HGNC Symbol;Acc:HGNC:20422]	51082	0.258882	0.000812809	0.0281062	0.0773151	6.42854	0.0270486	0.00188072	0.00679767	0.00708572	0.00708572
ENST00000281871.11	MZT2B	mitotic spindle organizing protein 2B [Source:HGNC Symbol;Acc:HGNC:25886]	80097	0.258745	0.000689413	0.0249949	0.0762416	7.41577	0.0270601	0.000371811	0.00834736	0.00398205	0.00834736
ENST00000252816.10	LSM4	LSM4 homolog, U6 small nuclear RNA and mRNA degradation associated [Source:HGNC Symbol;Acc:HGNC:17259]	25804	0.258665	7.74983e-07	0.000105841	0.0523449	7.66172	0.021362	0.000526567	0.00108554	0.00358341	0.00358341
ENST00000223369.3	YKT6	YKT6 v-SNARE homolog [Source:HGNC Symbol;Acc:HGNC:16959]	10652	0.257977	3.23353e-07	4.89259e-05	0.0504917	8.0939	0.023025	0.000435593	0.00338853	0.00311508	0.00338853
ENST00000222247.10	RPL18A	ribosomal protein L18a [Source:HGNC Symbol;Acc:HGNC:10311]	6142	0.257822	3.72625e-06	0.000384734	0.0557322	9.68169	0.023669	7.87083e-05	0.0045804	0.00327102	0.0045804
ENST00000371942.8	REXO4	REX4 homolog, 3'-5' exonuclease [Source:HGNC Symbol;Acc:HGNC:12820]	57109	0.257146	0.00160305	0.0458768	0.0814951	6.10195	0.0257838	0.00111568	0.00631766	0.0088465	0.0088465
ENST00000225430.9	RPL19	ribosomal protein L19 [Source:HGNC Symbol;Acc:HGNC:10312]	6143	0.257096	1.4409e-06	0.00017625	0.0533475	9.31893	0.0232446	0.00010885	0.00416009	0.00298672	0.00416009
ENST00000379388.7	HIVEP1	HIVEP zinc finger 1 [Source:HGNC Symbol;Acc:HGNC:4920]	3096	0.256916	0.000267391	0.0123736	0.0704845	6.6622	0.0230301	0.00138509	0.00265029	0.00606702	0.00606702
ENST00000311189.8	HRAS	HRas proto-oncogene, GTPase [Source:HGNC Symbol;Acc:HGNC:5173]	3265	0.256855	0.000104445	0.00595208	0.0661992	6.9676	0.0212691	0.00153961	0.00030647	0.00503389	0.00503389
ENST00000273062.7	CTDSP1	CTD small phosphatase 1 [Source:HGNC Symbol;Acc:HGNC:21614]	58190	0.256804	6.6792e-05	0.00414053	0.0644033	7.43547	0.0247618	0.00122488	0.0049968	0.00394602	0.0049968
ENST00000289431.10	SPATA2	spermatogenesis associated 2 [Source:HGNC Symbol;Acc:HGNC:14681]	9825	0.256396	0.00099021	0.0321855	0.0778541	6.5303	0.023983	0.00247729	0.00284932	0.00661459	0.00661459
ENST00000289228.7	ACTR1B	actin related protein 1B [Source:HGNC Symbol;Acc:HGNC:168]	10120	0.256258	0.000234559	0.0112109	0.0696626	6.57542	0.0218083	0.000859726	0.00177513	0.00641958	0.00641958
ENST00000448864.6	RPL35A	ribosomal protein L35a [Source:HGNC Symbol;Acc:HGNC:10345]	6165	0.256188	8.23277e-05	0.00489383	0.0650633	8.97371	0.0247696	0.000110035	0.00623981	0.00286018	0.00623981
ENST00000355653.8	VAT1	vesicle amine transport 1 [Source:HGNC Symbol;Acc:HGNC:16919]	10493	0.255888	0.000610049	0.0227476	0.0746658	7.34964	0.0263335	0.000575566	0.0077869	0.00410866	0.0077869
ENST00000264933.9	PDCD6	programmed cell death 6 [Source:HGNC Symbol;Acc:HGNC:8765]	10016	0.255882	2.61721e-05	0.00192201	0.0608598	7.17554	0.0226521	0.00106921	0.00269258	0.00448666	0.00448666
ENST00000263791.10	EIF2AK4	eukaryotic translation initiation factor 2 alpha kinase 4 [Source:HGNC Symbol;Acc:HGNC:19687]	440275	0.255782	2.24855e-06	0.000253338	0.05408	7.76992	0.0223501	0.000946392	0.00245706	0.00344057	0.00344057
ENST00000301788.12	POLR2G	RNA polymerase II subunit G [Source:HGNC Symbol;Acc:HGNC:9194]	5436	0.255271	3.43951e-05	0.0024181	0.0616265	7.10086	0.0233742	0.00102636	0.00375517	0.00467037	0.00467037
ENST00000360472.9	PEA15	proliferation and apoptosis adaptor protein 15 [Source:HGNC Symbol;Acc:HGNC:8822]	8682	0.25503	1.98452e-08	4.24638e-06	0.0454328	8.94228	0.0214341	0.000241153	0.00216138	0.00285506	0.00285506
ENST00000263856.9	CHMP3	charged multivesicular body protein 3 [Source:HGNC Symbol;Acc:HGNC:29865]	51652	0.254829	5.96053e-05	0.00379007	0.0634793	7.32946	0.024317	0.000665922	0.00537852	0.0041491	0.00537852
ENST00000249837.7	VPS13C	vacuolar protein sorting 13 homolog C [Source:HGNC Symbol;Acc:HGNC:23594]	54832	0.254507	0.000114611	0.00638317	0.0659794	7.21021	0.023904	0.00212398	0.0034658	0.00440593	0.00440593
ENST00000251775.9	SNX4	sorting nexin 4 [Source:HGNC Symbol;Acc:HGNC:11175]	8723	0.254436	0.00120998	0.0375993	0.0786142	6.48402	0.0268375	0.00182975	0.00744053	0.00682329	0.00744053
ENST00000216121.12	NIPSNAP1	nipsnap homolog 1 [Source:HGNC Symbol;Acc:HGNC:7827]	8508	0.254241	0.000697171	0.0252179	0.0749822	7.38578	0.0261384	0.000540751	0.00789274	0.00403838	0.00789274
ENST00000230895.11	DAP	death associated protein [Source:HGNC Symbol;Acc:HGNC:2672]	1611	0.2541	6.74935e-06	0.0006265	0.0564486	7.33153	0.022572	0.00063477	0.00336764	0.0041449	0.0041449
ENST00000395802.7	VAPB	VAMP associated protein B and C [Source:HGNC Symbol;Acc:HGNC:12649]	9217	0.253866	0.00107128	0.0341978	0.0776086	6.70748	0.0217982	0.00314044	-6.06324e-05	0.00589419	0.00589419
ENST00000610322.5	RCC1L	RCC1 like [Source:HGNC Symbol;Acc:HGNC:14948]	81554	0.253664	3.15529e-05	0.00224848	0.0609483	7.40503	0.0237613	0.000638499	0.00493354	0.00400201	0.00493354
ENST00000348462.6	RPL35	ribosomal protein L35 [Source:HGNC Symbol;Acc:HGNC:10344]	11224	0.253637	1.68488e-05	0.00135012	0.0589439	9.30004	0.0234687	8.76854e-05	0.00512389	0.00297635	0.00512389
ENST00000451315.7	NOL7	nucleolar protein 7 [Source:HGNC Symbol;Acc:HGNC:21040]	51406	0.253636	8.72894e-06	0.000779835	0.057042	7.3776	0.0200953	0.00082662	0.000168319	0.00405406	0.00405406
ENST00000219479.7	NME4	NME/NM23 nucleoside diphosphate kinase 4 [Source:HGNC Symbol;Acc:HGNC:7852]	4833	0.253479	0.000630386	0.0233615	0.0741559	8.42087	0.0258744	0.000278318	0.00797032	0.0029214	0.00797032
ENST00000356341.8	PAK1	p21 (RAC1) activated kinase 1 [Source:HGNC Symbol;Acc:HGNC:8590]	5058	0.252867	0.000904854	0.0302371	0.076198	6.61217	0.0217751	0.00244247	0.00079827	0.00626674	0.00626674
ENST00000376772.8	PPP1R11	protein phosphatase 1 regulatory inhibitor subunit 11 [Source:HGNC Symbol;Acc:HGNC:9285]	6992	0.251776	0.00147192	0.0431943	0.0791708	6.59755	0.0203603	0.00307513	-0.0013964	0.0063269	0.0063269
ENST00000335793.4	CDC42EP4	CDC42 effector protein 4 [Source:HGNC Symbol;Acc:HGNC:17147]	23580	0.251546	1.59433e-05	0.00128676	0.0582925	7.23747	0.0212978	0.000752583	0.00214146	0.00434443	0.00434443
ENST00000394077.8	RPL24	ribosomal protein L24 [Source:HGNC Symbol;Acc:HGNC:10325]	6152	0.25152	3.57439e-07	5.36699e-05	0.0494113	8.62523	0.0219085	0.000183423	0.00347879	0.00286123	0.00347879
ENST00000357244.7	RC3H2	ring finger and CCCH-type domains 2 [Source:HGNC Symbol;Acc:HGNC:21461]	54542	0.251301	9.76935e-06	0.000853114	0.0568269	7.4565	0.0217595	0.00093556	0.00258183	0.00390838	0.00390838
ENST00000342016.8	CIR1	corepressor interacting with RBPJ, CIR1 [Source:HGNC Symbol;Acc:HGNC:24217]	9541	0.25114	0.0010235	0.0330758	0.0764741	6.40245	0.0211493	0.00155872	0.0012262	0.00721371	0.00721371
ENST00000294189.11	RPL29	ribosomal protein L29 [Source:HGNC Symbol;Acc:HGNC:10331]	6159	0.250792	0.000195155	0.00971184	0.0673229	9.24908	0.0243078	0.000119725	0.00667884	0.00295043	0.00667884
ENST00000643579.2	TPM4	tropomyosin 4 [Source:HGNC Symbol;Acc:HGNC:12013]	7171	0.250731	3.3502e-08	6.61025e-06	0.0454053	9.0046	0.0211685	0.000226233	0.00265952	0.00286623	0.00286623
ENST00000707072.1	MICAL2	microtubule associated monooxygenase, calponin and LIM domain containing 2 [Source:HGNC Symbol;Acc:HGNC:24693]	9645	0.250705	0.000236109	0.0112714	0.0681843	8.24124	0.0244348	0.00171328	0.00526037	0.0030123	0.00526037
ENST00000358951.7	RAB3GAP2	RAB3 GTPase activating non-catalytic protein subunit 2 [Source:HGNC Symbol;Acc:HGNC:17168]	25782	0.250667	3.56067e-05	0.00248106	0.0606314	7.29713	0.0226558	0.00129861	0.00345834	0.00421564	0.00421564
ENST00000493598.6	U2SURP	U2 snRNP associated SURP domain containing [Source:HGNC Symbol;Acc:HGNC:30855]	23350	0.250525	0.00102124	0.0330301	0.0762724	6.87172	0.0254246	0.00339992	0.00484472	0.0053263	0.0053263
ENST00000232905.4	EIF1B	eukaryotic translation initiation factor 1B [Source:HGNC Symbol;Acc:HGNC:30792]	10289	0.250485	0.000269425	0.0124251	0.068757	6.68326	0.0198665	0.00110556	0.000198949	0.00598572	0.00598572
ENST00000309352.4	MRPL38	mitochondrial ribosomal protein L38 [Source:HGNC Symbol;Acc:HGNC:14033]	64978	0.250289	0.000336101	0.014704	0.069801	7.54205	0.02464	0.000706133	0.00660213	0.00376383	0.00660213
ENST00000389032.8	STK38L	serine/threonine kinase 38 like [Source:HGNC Symbol;Acc:HGNC:17848]	23012	0.25023	0.00160665	0.0459464	0.0793198	6.39011	0.0226224	0.00216254	0.00263482	0.00727491	0.00727491
ENST00000321556.5	PINK1	PTEN induced kinase 1 [Source:HGNC Symbol;Acc:HGNC:14581]	65018	0.250135	0.00112511	0.0355261	0.076794	6.6514	0.0236577	0.00273663	0.00337271	0.00610935	0.00610935
ENST00000271277.11	CTTNBP2NL	CTTNBP2 N-terminal like [Source:HGNC Symbol;Acc:HGNC:25330]	55917	0.249977	6.89983e-05	0.00425304	0.0628128	6.94341	0.0201261	0.000813036	0.000911449	0.00510513	0.00510513
ENST00000361365.7	EIF1AY	eukaryotic translation initiation factor 1A Y-linked [Source:HGNC Symbol;Acc:HGNC:3252]	9086	0.249936	0.00105542	0.0338153	0.0763087	6.6434	0.0192969	0.00259358	-0.00189791	0.00614095	0.00614095
ENST00000314641.10	BVES	blood vessel epicardial substance [Source:HGNC Symbol;Acc:HGNC:1152]	11149	0.249668	2.5146e-06	0.000277734	0.0530425	7.61469	0.0207989	0.000568882	0.00205436	0.00365138	0.00365138
ENST00000300896.9	USP32	ubiquitin specific peptidase 32 [Source:HGNC Symbol;Acc:HGNC:19143]	84669	0.249665	0.000874255	0.0295539	0.0750161	6.97637	0.0254526	0.00180876	0.00663236	0.0050085	0.00663236
ENST00000327772.7	NDUFA12	NADH:ubiquinone oxidoreductase subunit A12 [Source:HGNC Symbol;Acc:HGNC:23987]	55967	0.249375	0.000524764	0.0202602	0.0719118	6.51646	0.0196413	0.00108093	0.000150258	0.00667603	0.00667603
ENST00000400075.4	GABPA	GA binding protein transcription factor subunit alpha [Source:HGNC Symbol;Acc:HGNC:4071]	2551	0.249184	0.00144583	0.0426199	0.0782284	6.93422	0.0258001	0.00404691	0.00491841	0.00513262	0.00513262
ENST00000370982.4	GNG12	G protein subunit gamma 12 [Source:HGNC Symbol;Acc:HGNC:19663]	55970	0.249153	5.55896e-05	0.00358996	0.0618123	8.26688	0.023208	0.000255972	0.00547518	0.00299706	0.00547518
ENST00000263694.9	SNRNP40	small nuclear ribonucleoprotein U5 subunit 40 [Source:HGNC Symbol;Acc:HGNC:30857]	9410	0.249026	0.000606419	0.0226553	0.0726294	6.84017	0.0249343	0.00083172	0.00708083	0.00542856	0.00708083
ENST00000326873.12	STK11	serine/threonine kinase 11 [Source:HGNC Symbol;Acc:HGNC:11389]	6794	0.248929	8.14857e-05	0.00485877	0.0631801	7.38209	0.0233797	0.00111767	0.00486992	0.00404543	0.00486992
ENST00000265393.10	TAX1BP1	Tax1 binding protein 1 [Source:HGNC Symbol;Acc:HGNC:11575]	8887	0.248643	1.47402e-05	0.00121505	0.0573897	7.52265	0.0218552	0.00114494	0.00299036	0.00379543	0.00379543
ENST00000394420.9	RSPRY1	ring finger and SPRY domain containing 1 [Source:HGNC Symbol;Acc:HGNC:29420]	89970	0.248539	0.00151205	0.0439127	0.0783452	6.60298	0.0213995	0.00290249	0.000682447	0.00630447	0.00630447
ENST00000311549.11	RPL21	ribosomal protein L21 [Source:HGNC Symbol;Acc:HGNC:10313]	6144	0.248414	0.00040568	0.0168737	0.0702457	8.60665	0.0244342	0.000179938	0.00722175	0.00286486	0.00722175
ENST00000299237.3	ZNF319	zinc finger protein 319 [Source:HGNC Symbol;Acc:HGNC:13644]	57567	0.248406	0.00178415	0.0496659	0.0795155	6.22305	0.0252467	0.00133479	0.0070841	0.00814927	0.00814927
ENST00000222008.11	RABAC1	Rab acceptor 1 [Source:HGNC Symbol;Acc:HGNC:9794]	10567	0.248337	3.15337e-05	0.00224848	0.0596662	7.24343	0.0227734	0.000933755	0.00440633	0.00433121	0.00440633
ENST00000037869.8	FAM136A	family with sequence similarity 136 member A [Source:HGNC Symbol;Acc:HGNC:25911]	84908	0.247943	0.000159951	0.00833497	0.0656787	6.93706	0.0217835	0.00134644	0.00282958	0.00512409	0.00512409
ENST00000369937.5	CUEDC2	CUE domain containing 2 [Source:HGNC Symbol;Acc:HGNC:28352]	79004	0.24781	0.000144681	0.00772377	0.0652126	6.98992	0.0216639	0.00140936	0.00264195	0.00496966	0.00496966
ENST00000342245.9	SMPD1	sphingomyelin phosphodiesterase 1 [Source:HGNC Symbol;Acc:HGNC:11120]	6609	0.247505	0.000977921	0.0318917	0.0750742	6.5867	0.0200603	0.0020821	2.12661e-05	0.0063721	0.0063721
ENST00000223324.3	MRPL32	mitochondrial ribosomal protein L32 [Source:HGNC Symbol;Acc:HGNC:14035]	64983	0.247459	0.00056619	0.0214173	0.0717833	6.59442	0.0236406	0.00138934	0.0051979	0.00633992	0.00633992
ENST00000228872.9	CDKN1B	cyclin dependent kinase inhibitor 1B [Source:HGNC Symbol;Acc:HGNC:1785]	1027	0.246842	7.71796e-06	0.000703114	0.0551866	7.44641	0.0207582	0.00064201	0.00245658	0.00392634	0.00392634
ENST00000248114.7	GFER	growth factor, augmenter of liver regeneration [Source:HGNC Symbol;Acc:HGNC:4236]	2671	0.246723	0.00118853	0.0370669	0.0761111	6.34236	0.0217005	0.00117345	0.00312507	0.00751589	0.00751589
ENST00000333082.7	PSMF1	proteasome inhibitor subunit 1 [Source:HGNC Symbol;Acc:HGNC:9571]	9491	0.246552	5.36825e-06	0.000518528	0.0541889	7.6091	0.0217601	0.000647269	0.00375739	0.00365972	0.00375739
ENST00000261402.7	NUAK1	NUAK family kinase 1 [Source:HGNC Symbol;Acc:HGNC:14311]	9891	0.246528	5.38563e-06	0.000519503	0.0541917	7.43559	0.02057	0.000459323	0.0024622	0.00394579	0.00394579
ENST00000298569.9	KIAA1191	KIAA1191 [Source:HGNC Symbol;Acc:HGNC:29209]	57179	0.24621	5.77426e-05	0.00370467	0.0612182	7.54124	0.0201678	0.00185637	0.000621064	0.00376513	0.00376513
ENST00000376663.8	BMI1	BMI1 proto-oncogene, polycomb ring finger [Source:HGNC Symbol;Acc:HGNC:1066]	648	0.246037	2.98814e-06	0.000318825	0.0526661	7.52881	0.0209095	0.000375264	0.00306126	0.00378532	0.00378532
ENST00000301935.10	UBXN1	UBX domain protein 1 [Source:HGNC Symbol;Acc:HGNC:18402]	51035	0.245947	0.000503434	0.0197869	0.0706963	7.32609	0.0241446	0.00160944	0.00588752	0.00415593	0.00588752
ENST00000512493.5	RPS23	ribosomal protein S23 [Source:HGNC Symbol;Acc:HGNC:10410]	6228	0.245615	7.13795e-05	0.00436895	0.0618421	8.88995	0.0226873	0.000189672	0.005547	0.00284884	0.005547
ENST00000296684.10	NDUFS4	NADH:ubiquinone oxidoreductase subunit S4 [Source:HGNC Symbol;Acc:HGNC:7711]	4724	0.244806	0.000344661	0.014995	0.0683971	6.75926	0.0198779	0.00131179	0.00106183	0.00570546	0.00570546
ENST00000240851.9	TFG	trafficking from ER to golgi regulator [Source:HGNC Symbol;Acc:HGNC:11758]	10342	0.244608	0.000753846	0.0266789	0.072601	7.03313	0.0227985	0.00305718	0.0030036	0.00484918	0.00484918
ENST00000287218.9	ZFAND3	zinc finger AN1-type containing 3 [Source:HGNC Symbol;Acc:HGNC:18019]	60685	0.244583	0.000748344	0.0265559	0.0725501	7.66858	0.0242624	0.000610163	0.00728511	0.0035738	0.00728511
ENST00000313468.10	NDUFS8	NADH:ubiquinone oxidoreductase core subunit S8 [Source:HGNC Symbol;Acc:HGNC:7715]	4728	0.244291	7.00571e-06	0.000647237	0.0543653	7.5867	0.0208468	0.000739755	0.00293944	0.00369362	0.00369362
ENST00000317534.6	MRPS24	mitochondrial ribosomal protein S24 [Source:HGNC Symbol;Acc:HGNC:14510]	64951	0.24393	0.000794015	0.0276021	0.0727091	6.92797	0.0241944	0.0016496	0.00628032	0.00515146	0.00628032
ENST00000253794.7	VPS25	vacuolar protein sorting 25 homolog [Source:HGNC Symbol;Acc:HGNC:28122]	84313	0.243455	0.000544361	0.0207818	0.0704049	6.58034	0.019896	0.00103648	0.00160714	0.0063988	0.0063988
ENST00000312037.6	RPS14	ribosomal protein S14 [Source:HGNC Symbol;Acc:HGNC:10387]	6208	0.243308	0.000180198	0.00914132	0.064964	7.49071	0.0178834	0.00248154	-0.00232686	0.00384894	0.00384894
ENST00000519253.5	PCM1	pericentriolar material 1 [Source:HGNC Symbol;Acc:HGNC:8727]	5108	0.243233	0.00135281	0.0407185	0.0759028	7.18552	0.0199368	0.00417874	-0.00144365	0.00446312	0.00446312
ENST00000228136.9	C11orf58	chromosome 11 open reading frame 58 [Source:HGNC Symbol;Acc:HGNC:16990]	10944	0.243209	1.05247e-05	0.000912243	0.0551981	8.4836	0.0214013	0.000309485	0.00426076	0.00289815	0.00426076
ENST00000296503.10	HMGB2	high mobility group box 2 [Source:HGNC Symbol;Acc:HGNC:5000]	3148	0.242595	0.000703923	0.0254153	0.0716031	7.16876	0.0236422	0.00318773	0.00429546	0.00450277	0.00450277
ENST00000251453.8	RPS16	ribosomal protein S16 [Source:HGNC Symbol;Acc:HGNC:10396]	6217	0.242281	0.000393708	0.01655	0.0683586	9.30507	0.0232175	0.000100873	0.00690848	0.00297908	0.00690848
ENST00000259400.11	STX17	syntaxin 17 [Source:HGNC Symbol;Acc:HGNC:11432]	55014	0.241996	0.00139734	0.041644	0.0757373	6.48934	0.0234193	0.00180534	0.00550808	0.00679887	0.00679887
ENST00000270538.8	TIMM44	translocase of inner mitochondrial membrane 44 [Source:HGNC Symbol;Acc:HGNC:17316]	10469	0.241685	8.66723e-05	0.00509071	0.0615734	7.24468	0.0189811	0.00135847	0.000463471	0.00432845	0.00432845
ENST00000265260.8	PCNP	PEST proteolytic signal containing nuclear protein [Source:HGNC Symbol;Acc:HGNC:30023]	57092	0.240452	0.000220693	0.010698	0.0650914	7.26285	0.0218955	0.00206666	0.00362124	0.00428867	0.00428867
ENST00000254624.10	EFR3A	EFR3 homolog A [Source:HGNC Symbol;Acc:HGNC:28970]	23167	0.240442	0.000873852	0.0295533	0.0722422	7.1287	0.0214492	0.00322815	0.00190374	0.00460026	0.00460026
ENST00000631460.1	CELF2	CUGBP Elav-like family member 2 [Source:HGNC Symbol;Acc:HGNC:2550]	10659	0.240308	5.98247e-06	0.000568074	0.0530833	7.88723	0.0201991	0.000920885	0.00267244	0.00330586	0.00330586
ENST00000557342.6	SLIRP	SRA stem-loop interacting RNA binding protein [Source:HGNC Symbol;Acc:HGNC:20495]	81892	0.240171	8.6975e-05	0.00510468	0.0612006	7.23897	0.0217992	0.000802446	0.00481583	0.00434109	0.00481583
ENST00000221943.14	DMAC2	distal membrane arm assembly component 2 [Source:HGNC Symbol;Acc:HGNC:25496]	55101	0.240156	0.00026054	0.0121514	0.0657662	6.84332	0.0186162	0.00106957	0.000572571	0.00541821	0.00541821
ENST00000563197.6	INO80E	INO80 complex subunit E [Source:HGNC Symbol;Acc:HGNC:26905]	283899	0.240056	0.000446701	0.018082	0.0683758	6.77646	0.0178418	0.00136808	-0.000675898	0.00564481	0.00564481
ENST00000265395.7	HIBADH	3-hydroxyisobutyrate dehydrogenase [Source:HGNC Symbol;Acc:HGNC:4907]	11112	0.239493	0.00149201	0.0434916	0.0754016	6.55811	0.0230059	0.0020347	0.00521386	0.0064934	0.0064934
ENST00000369452.9	SHOC2	SHOC2 leucine rich repeat scaffold protein [Source:HGNC Symbol;Acc:HGNC:15454]	8036	0.23943	0.000293974	0.0133058	0.0661307	7.22858	0.0224459	0.00130976	0.00525013	0.00436431	0.00525013
ENST00000261609.13	HERC2	HECT and RLD domain containing E3 ubiquitin protein ligase 2 [Source:HGNC Symbol;Acc:HGNC:4868]	8924	0.239416	4.31222e-06	0.000432483	0.0520952	8.01514	0.0192316	0.000889756	0.00165475	0.00318111	0.00318111
ENST00000301738.9	KCTD5	potassium channel tetramerization domain containing 5 [Source:HGNC Symbol;Acc:HGNC:21423]	54442	0.23925	6.41953e-05	0.00401689	0.0598598	7.18975	0.0187542	0.000921566	0.00105602	0.00445322	0.00445322
ENST00000233143.6	TMSB10	thymosin beta 10 [Source:HGNC Symbol;Acc:HGNC:11879]	9168	0.238895	9.02015e-08	1.60259e-05	0.0446914	9.20072	0.0189999	6.74229e-05	0.00228086	0.00292856	0.00292856
ENST00000269397.9	CBX4	chromobox 4 [Source:HGNC Symbol;Acc:HGNC:1554]	8535	0.238475	0.000241406	0.0114477	0.0649583	6.87689	0.0197728	0.00101953	0.00236998	0.00530984	0.00530984
ENST00000369208.8	SIM1	SIM bHLH transcription factor 1 [Source:HGNC Symbol;Acc:HGNC:10882]	6492	0.238195	0.000316178	0.0140557	0.0661345	6.8005	0.0202757	0.000998991	0.00306941	0.00556166	0.00556166
ENST00000355797.7	MXRA7	matrix remodeling associated 7 [Source:HGNC Symbol;Acc:HGNC:7541]	439921	0.237693	0.000233798	0.0112019	0.0646013	7.09	0.0219574	0.00111326	0.00514673	0.00469824	0.00514673
ENST00000373644.5	TET1	tet methylcytosine dioxygenase 1 [Source:HGNC Symbol;Acc:HGNC:29484]	80312	0.23768	0.000516382	0.0200054	0.068454	6.70619	0.0199936	0.00112988	0.0026777	0.00589904	0.00589904
ENST00000368830.8	MRPL9	mitochondrial ribosomal protein L9 [Source:HGNC Symbol;Acc:HGNC:14277]	65005	0.237357	5.09711e-05	0.00335236	0.0585902	7.39524	0.019812	0.00112882	0.00250937	0.00402041	0.00402041
ENST00000309212.11	MXRA8	matrix remodeling associated 8 [Source:HGNC Symbol;Acc:HGNC:7542]	54587	0.237175	7.67162e-07	0.000105139	0.0479767	8.21527	0.0175414	0.000424134	0.000408168	0.00302851	0.00302851
ENST00000223023.5	WASL	WASP like actin nucleation promoting factor [Source:HGNC Symbol;Acc:HGNC:12735]	8976	0.237062	0.000110781	0.006243	0.0613247	7.03037	0.0182171	0.00078435	0.000912742	0.00485674	0.00485674
ENST00000584379.6	TEX2	testis expressed 2 [Source:HGNC Symbol;Acc:HGNC:30884]	55852	0.236844	0.000181536	0.00919188	0.0632695	7.50673	0.0203365	0.00218268	0.00220231	0.00382187	0.00382187
ENST00000376901.9	YIF1A	Yip1 interacting factor homolog A, membrane trafficking protein [Source:HGNC Symbol;Acc:HGNC:16688]	10897	0.236526	0.000437433	0.0177801	0.0672635	7.57156	0.0222126	0.000824619	0.00596195	0.00371703	0.00596195
ENST00000593562.6	GRIK5	glutamate ionotropic receptor kainate type subunit 5 [Source:HGNC Symbol;Acc:HGNC:4583]	2901	0.236256	0.000237333	0.0112954	0.0642776	7.5666	0.0180614	0.00247262	-0.000827171	0.00372479	0.00372479
ENST00000368194.8	ARHGEF11	Rho guanine nucleotide exchange factor 11 [Source:HGNC Symbol;Acc:HGNC:14580]	9826	0.236217	4.64206e-05	0.00310508	0.0579966	7.68087	0.0181168	0.00148863	0.000232851	0.00355677	0.00355677
ENST00000597229.2	ZNF358	zinc finger protein 358 [Source:HGNC Symbol;Acc:HGNC:16838]	140467	0.236027	0.000296385	0.0133917	0.065229	7.46024	0.0218184	0.000553916	0.00582832	0.00390177	0.00582832
ENST00000344843.12	MRPL20	mitochondrial ribosomal protein L20 [Source:HGNC Symbol;Acc:HGNC:14478]	55052	0.235732	0.000259667	0.0121305	0.0645392	6.87466	0.0206656	0.000931041	0.00406245	0.00531693	0.00531693
ENST00000408901.8	NGDN	neuroguidin [Source:HGNC Symbol;Acc:HGNC:20271]	25983	0.2357	0.000717513	0.0256934	0.0696759	6.79278	0.0172609	0.00169394	-0.00095073	0.00558816	0.00558816
ENST00000265857.8	GET4	guided entry of tail-anchored proteins factor 4 [Source:HGNC Symbol;Acc:HGNC:21690]	51608	0.235572	8.73997e-06	0.000779933	0.0529828	7.63644	0.0199716	0.000591264	0.0035629	0.0036195	0.0036195
ENST00000368467.4	PMVK	phosphomevalonate kinase [Source:HGNC Symbol;Acc:HGNC:9141]	10654	0.235547	0.000875904	0.0295717	0.0707854	6.68759	0.0175779	0.00154665	-0.000380199	0.00596921	0.00596921
ENST00000556760.5	RTRAF	RNA transcription, translation and transport factor [Source:HGNC Symbol;Acc:HGNC:23169]	51637	0.235353	0.000372246	0.0158268	0.0661287	6.91813	0.020133	0.00137813	0.00301645	0.00518137	0.00518137
ENST00000352983.7	RPL7	ribosomal protein L7 [Source:HGNC Symbol;Acc:HGNC:10363]	6129	0.235127	6.86398e-06	0.000635639	0.0522752	9.00652	0.0198646	0.000280247	0.0038188	0.00286664	0.0038188
ENST00000608443.6	FKBP8	FKBP prolyl isomerase 8 [Source:HGNC Symbol;Acc:HGNC:3724]	23770	0.235073	7.59488e-06	0.000693509	0.052515	7.87566	0.0197253	0.000818483	0.00311598	0.00331825	0.00331825
ENST00000274137.10	NDUFS6	NADH:ubiquinone oxidoreductase subunit S6 [Source:HGNC Symbol;Acc:HGNC:7713]	4726	0.235044	2.89185e-06	0.000312065	0.0502408	7.76969	0.0193746	0.000345343	0.00315576	0.00344086	0.00344086
ENST00000267569.5	JDP2	Jun dimerization protein 2 [Source:HGNC Symbol;Acc:HGNC:17546]	122953	0.234983	9.73852e-05	0.00560261	0.0602982	7.07823	0.0187129	0.00072502	0.00195968	0.00472879	0.00472879
ENST00000299130.7	BCCIP	BRCA2 and CDKN1A interacting protein [Source:HGNC Symbol;Acc:HGNC:978]	56647	0.234921	0.000142924	0.00764553	0.0617717	7.07404	0.0179078	0.000983877	0.00070539	0.00473974	0.00473974
ENST00000696125.1	TBC1D5	TBC1 domain family member 5 [Source:HGNC Symbol;Acc:HGNC:19166]	9779	0.234765	0.000956784	0.0313848	0.0710777	6.95853	0.0225968	0.00132339	0.00625466	0.00506042	0.00625466
ENST00000216160.11	TAB1	TGF-beta activated kinase 1 (MAP3K7) binding protein 1 [Source:HGNC Symbol;Acc:HGNC:18157]	10454	0.234592	0.000883445	0.0297928	0.0705489	6.62615	0.0197093	0.00125572	0.00274344	0.00621	0.00621
ENST00000264161.9	DARS1	aspartyl-tRNA synthetase 1 [Source:HGNC Symbol;Acc:HGNC:2678]	1615	0.233915	8.66643e-05	0.00509071	0.0595933	7.26316	0.0184725	0.00103905	0.0015331	0.004288	0.004288
ENST00000398884.7	TOMM6	translocase of outer mitochondrial membrane 6 [Source:HGNC Symbol;Acc:HGNC:34528]	100188893	0.233732	0.00178864	0.0497733	0.0748361	6.4939	0.0193759	0.00162266	0.00211072	0.00677801	0.00677801
ENST00000329251.5	EEF1G	eukaryotic translation elongation factor 1 gamma [Source:HGNC Symbol;Acc:HGNC:3213]	1937	0.233729	9.23155e-05	0.00534228	0.0597781	10.3216	0.0206769	3.86574e-05	0.00532148	0.00426033	0.00532148
ENST00000216034.6	TOMM22	translocase of outer mitochondrial membrane 22 [Source:HGNC Symbol;Acc:HGNC:18002]	56993	0.233384	1.69017e-05	0.00135298	0.0542461	7.49523	0.0179515	0.000572703	0.00144105	0.00384126	0.00384126
ENST00000549920.6	RPL18	ribosomal protein L18 [Source:HGNC Symbol;Acc:HGNC:10310]	6141	0.233282	2.15333e-06	0.000247221	0.0492314	9.14381	0.0192346	0.000117603	0.003518	0.00290615	0.003518
ENST00000308961.5	NDUFA11	NADH:ubiquinone oxidoreductase subunit A11 [Source:HGNC Symbol;Acc:HGNC:20371]	126328	0.233065	0.00170566	0.0481465	0.0742907	6.73541	0.0229188	0.000526662	0.00775201	0.00579123	0.00775201
ENST00000221957.9	PLIN3	perilipin 3 [Source:HGNC Symbol;Acc:HGNC:16893]	10226	0.233044	0.00118059	0.0369072	0.0718491	6.65399	0.0177178	0.0016443	0.000136849	0.00609913	0.00609913
ENST00000613865.5	RPS24	ribosomal protein S24 [Source:HGNC Symbol;Acc:HGNC:10411]	6229	0.23288	5.17573e-06	0.000503026	0.0510978	9.15521	0.0194031	0.000460576	0.00345591	0.00291036	0.00345591
ENST00000397261.8	ARPC4	actin related protein 2/3 complex subunit 4 [Source:HGNC Symbol;Acc:HGNC:707]	10093	0.232739	1.58023e-05	0.00127932	0.0539096	7.76643	0.0197377	0.000320362	0.00403901	0.0034449	0.00403901
ENST00000009589.8	RPS20	ribosomal protein S20 [Source:HGNC Symbol;Acc:HGNC:10405]	6224	0.232524	3.61914e-06	0.000374944	0.0501981	9.31189	0.0192441	0.000114344	0.00366543	0.00298281	0.00366543
ENST00000544844.6	TRMT112	tRNA methyltransferase activator subunit 11-2 [Source:HGNC Symbol;Acc:HGNC:26940]	51504	0.231974	9.16268e-07	0.000121338	0.0472565	8.15579	0.0173088	0.000281072	0.00117551	0.00306869	0.00306869
ENST00000322764.10	ZYX	zyxin [Source:HGNC Symbol;Acc:HGNC:13200]	7791	0.231794	4.49777e-06	0.000447096	0.0505333	7.68893	0.0188228	0.000284693	0.00309575	0.00354573	0.00354573
ENST00000372728.4	BEX1	brain expressed X-linked 1 [Source:HGNC Symbol;Acc:HGNC:1036]	55859	0.23177	0.000372474	0.0158279	0.0651249	7.09073	0.0212047	0.000978829	0.00538305	0.00469636	0.00538305
ENST00000571133.6	RSL1D1	ribosomal L1 domain containing 1 [Source:HGNC Symbol;Acc:HGNC:24534]	26156	0.23153	2.00939e-05	0.00155463	0.0543007	7.68408	0.0174569	0.00087049	0.000848335	0.00355236	0.00355236
ENST00000262891.9	MARK4	microtubule affinity regulating kinase 4 [Source:HGNC Symbol;Acc:HGNC:13538]	57787	0.231176	0.000362339	0.0155253	0.0648262	7.24553	0.0210757	0.000772591	0.00553106	0.00432656	0.00553106
ENST00000330636.9	LYRM4	LYR motif containing 4 [Source:HGNC Symbol;Acc:HGNC:21365]	57128	0.231167	0.000930556	0.0307946	0.0698237	6.67238	0.0192077	0.00128551	0.00268488	0.00602751	0.00602751
ENST00000342085.9	PDPK1	3-phosphoinositide dependent protein kinase 1 [Source:HGNC Symbol;Acc:HGNC:8816]	5170	0.231147	7.49157e-05	0.00454641	0.0583688	7.337	0.019075	0.000976481	0.00283143	0.00413389	0.00413389
ENST00000261413.10	MRPS27	mitochondrial ribosomal protein S27 [Source:HGNC Symbol;Acc:HGNC:14512]	23107	0.230924	0.000609106	0.0227233	0.0673735	7.35366	0.0212129	0.00270805	0.00381081	0.00410072	0.00410072
ENST00000253861.5	EXOC4	exocyst complex component 4 [Source:HGNC Symbol;Acc:HGNC:30389]	60412	0.230781	0.000202597	0.0100314	0.0621089	6.97281	0.0182357	0.000767489	0.00205465	0.00501878	0.00501878
ENST00000262584.7	RPL8	ribosomal protein L8 [Source:HGNC Symbol;Acc:HGNC:10368]	6132	0.230747	2.89744e-06	0.000312116	0.0493264	9.78481	0.0174734	0.000265582	0.00160958	0.00338406	0.00338406
ENST00000586802.5	HDAC5	histone deacetylase 5 [Source:HGNC Symbol;Acc:HGNC:14068]	10014	0.230711	7.53825e-05	0.00457121	0.0582806	7.47112	0.0196411	0.00121225	0.00337874	0.0038827	0.0038827
ENST00000322428.10	MAF1	MAF1 homolog, negative regulator of RNA polymerase III [Source:HGNC Symbol;Acc:HGNC:24966]	84232	0.230604	7.26969e-06	0.000667373	0.0514095	7.82927	0.0191251	0.000435576	0.00352883	0.0033699	0.00352883
ENST00000645674.2	RPS7	ribosomal protein S7 [Source:HGNC Symbol;Acc:HGNC:10440]	6201	0.229115	0.000516858	0.020014	0.065992	9.47832	0.0209741	8.36777e-05	0.00644874	0.00309112	0.00644874
ENST00000224949.9	PITRM1	pitrilysin metallopeptidase 1 [Source:HGNC Symbol;Acc:HGNC:17663]	10531	0.228959	0.000954552	0.0313247	0.0693061	7.22148	0.0214907	0.00194926	0.00525576	0.00438029	0.00525576
ENST00000361060.5	GFPT1	glutamine--fructose-6-phosphate transaminase 1 [Source:HGNC Symbol;Acc:HGNC:4241]	2673	0.228822	0.00131654	0.0399175	0.0712319	7.0749	0.0165337	0.00287348	-0.00184114	0.00473749	0.00473749
ENST00000396062.4	FKBP3	FKBP prolyl isomerase 3 [Source:HGNC Symbol;Acc:HGNC:3719]	2287	0.22849	6.52316e-06	0.00060983	0.0506779	7.85228	0.0176467	0.000508473	0.00197193	0.0033439	0.0033439
ENST00000042381.9	RIPOR1	RHO family interacting cell polarization regulator 1 [Source:HGNC Symbol;Acc:HGNC:25836]	79567	0.228197	3.88901e-05	0.00266492	0.0554688	7.7372	0.0184646	0.00113336	0.00241965	0.00348183	0.00348183
ENST00000270625.7	RPS11	ribosomal protein S11 [Source:HGNC Symbol;Acc:HGNC:10384]	6205	0.228174	7.39072e-05	0.0045061	0.0575712	9.55271	0.0195964	7.26575e-05	0.004899	0.0031506	0.004899
ENST00000256545.9	EMC7	ER membrane protein complex subunit 7 [Source:HGNC Symbol;Acc:HGNC:24301]	56851	0.228019	0.000843654	0.0288827	0.0683089	7.48254	0.0211972	0.000368027	0.00663113	0.00386294	0.00663113
ENST00000370010.6	SENP6	SUMO specific peptidase 6 [Source:HGNC Symbol;Acc:HGNC:20944]	26054	0.22767	0.00115844	0.0363293	0.0700755	7.08119	0.0192925	0.00264479	0.00203326	0.00472106	0.00472106
ENST00000432648.8	AKIRIN1	akirin 1 [Source:HGNC Symbol;Acc:HGNC:25744]	79647	0.227649	2.45108e-05	0.00182274	0.0539548	7.58956	0.0190406	0.000477253	0.00388942	0.00368925	0.00388942
ENST00000273047.9	RAB5A	RAB5A, member RAS oncogene family [Source:HGNC Symbol;Acc:HGNC:9783]	5868	0.227515	0.000188848	0.00945795	0.0609391	7.03568	0.0189131	0.000728133	0.00350207	0.00484223	0.00484223
ENST00000217958.8	PSMD10	proteasome 26S subunit, non-ATPase 10 [Source:HGNC Symbol;Acc:HGNC:9555]	5716	0.227314	0.000351334	0.0151593	0.0635989	6.94625	0.0184015	0.000970548	0.00265448	0.00509669	0.00509669
ENST00000242577.11	DYNLL1	dynein light chain LC8-type 1 [Source:HGNC Symbol;Acc:HGNC:15476]	8655	0.227282	3.28783e-06	0.000345636	0.0488572	8.03086	0.0176291	0.000413242	0.00225167	0.00316729	0.00316729
ENST00000265343.10	AFF4	ALF transcription elongation factor 4 [Source:HGNC Symbol;Acc:HGNC:17869]	27125	0.226771	1.82023e-06	0.000213959	0.047517	8.12826	0.0166372	0.000298054	0.00121396	0.00308874	0.00308874
ENST00000620965.5	NDUFA10	NADH:ubiquinone oxidoreductase subunit A10 [Source:HGNC Symbol;Acc:HGNC:7684]	4705	0.226637	0.000419954	0.0172819	0.0642537	7.07547	0.0160679	0.00145681	-0.000633475	0.004736	0.004736
ENST00000253788.12	RPL27	ribosomal protein L27 [Source:HGNC Symbol;Acc:HGNC:10328]	6155	0.226609	6.70666e-05	0.00415353	0.0568447	8.59684	0.0192831	0.000144731	0.00470224	0.00286692	0.00470224
ENST00000284440.9	UCHL1	ubiquitin C-terminal hydrolase L1 [Source:HGNC Symbol;Acc:HGNC:12513]	7345	0.226451	4.32324e-05	0.00293058	0.0553739	8.08572	0.0178663	0.00147783	0.00162503	0.00312157	0.00312157
ENST00000527673.2	RPS25	ribosomal protein S25 [Source:HGNC Symbol;Acc:HGNC:10413]	6230	0.226445	3.03875e-07	4.65482e-05	0.0442187	8.66	0.0175299	7.75122e-05	0.00260582	0.00285542	0.00285542
ENST00000318006.10	VPS39	VPS39 subunit of HOPS complex [Source:HGNC Symbol;Acc:HGNC:20593]	23339	0.226376	1.82088e-05	0.00142722	0.0528201	7.66084	0.0184696	0.000600304	0.0032694	0.00358463	0.00358463
ENST00000238647.5	IRF2BPL	interferon regulatory factor 2 binding protein like [Source:HGNC Symbol;Acc:HGNC:14282]	64207	0.226372	0.00143512	0.0423997	0.0710189	7.65541	0.0214258	0.000513761	0.00705177	0.00359232	0.00705177
ENST00000345519.10	CLTA	clathrin light chain A [Source:HGNC Symbol;Acc:HGNC:2090]	1211	0.225867	6.17182e-05	0.00389604	0.0563802	7.89321	0.0191192	0.000252242	0.00451584	0.00329952	0.00451584
ENST00000305476.10	SEMA4C	semaphorin 4C [Source:HGNC Symbol;Acc:HGNC:10731]	54910	0.225848	0.000618833	0.0230424	0.0659754	7.7526	0.0205255	0.0012489	0.00528022	0.00346221	0.00528022
ENST00000309534.10	CGGBP1	CGG triplet repeat binding protein 1 [Source:HGNC Symbol;Acc:HGNC:1888]	8545	0.22551	0.00171476	0.0483166	0.0719181	7.47419	0.0214631	0.00238737	0.00537096	0.00387737	0.00537096
ENST00000458478.6	RPSA	ribosomal protein SA [Source:HGNC Symbol;Acc:HGNC:6502]	3921	0.225272	7.93221e-07	0.000107584	0.045629	9.19554	0.0173647	0.000196636	0.00247907	0.00292637	0.00292637
ENST00000453943.6	GUK1	guanylate kinase 1 [Source:HGNC Symbol;Acc:HGNC:4693]	2987	0.225175	0.00169569	0.0480205	0.0717364	7.17428	0.0213865	0.00098726	0.00673192	0.00448963	0.00673192
ENST00000577035.5	GABARAP	GABA type A receptor-associated protein [Source:HGNC Symbol;Acc:HGNC:4067]	11337	0.225152	0.000947793	0.0311916	0.0681127	6.91127	0.0176096	0.00175664	0.00124529	0.00520238	0.00520238
ENST00000216190.13	EIF3D	eukaryotic translation initiation factor 3 subunit D [Source:HGNC Symbol;Acc:HGNC:3278]	8664	0.224857	3.9068e-06	0.000400186	0.0487095	8.00675	0.0169846	0.000370304	0.00190031	0.00318862	0.00318862
ENST00000593646.6	RNASEK	ribonuclease K [Source:HGNC Symbol;Acc:HGNC:33911]	440400	0.224821	0.000478749	0.0190454	0.0643748	7.06311	0.017744	0.00144763	0.00177824	0.00476855	0.00476855
ENST00000264833.9	OLFM2	olfactomedin 2 [Source:HGNC Symbol;Acc:HGNC:17189]	93145	0.22461	0.00163481	0.0466327	0.0713134	6.92144	0.0200108	0.0024571	0.00363768	0.0051713	0.0051713
ENST00000233055.9	WDFY1	WD repeat and FYVE domain containing 1 [Source:HGNC Symbol;Acc:HGNC:20451]	57590	0.224351	0.000187463	0.00940659	0.0600618	7.46394	0.0194289	0.000556621	0.0048545	0.00389526	0.0048545
ENST00000259457.8	PSMB7	proteasome 20S subunit beta 7 [Source:HGNC Symbol;Acc:HGNC:9544]	5695	0.223976	2.24444e-06	0.000253338	0.0473516	8.11354	0.0161237	0.000263417	0.00107915	0.00309985	0.00309985
ENST00000301587.9	ATP5PD	ATP synthase peripheral stalk subunit d [Source:HGNC Symbol;Acc:HGNC:845]	10476	0.223947	3.51132e-05	0.00245103	0.0541264	7.50196	0.0174396	0.000564611	0.00242774	0.00382988	0.00382988
ENST00000430969.6	TNRC18	trinucleotide repeat containing 18 [Source:HGNC Symbol;Acc:HGNC:11962]	84629	0.223643	5.84442e-06	0.000556986	0.0493481	9.82145	0.0158056	0.000224827	0.000776136	0.00342802	0.00342802
ENST00000334478.9	PFDN5	prefoldin subunit 5 [Source:HGNC Symbol;Acc:HGNC:8869]	5204	0.223631	0.00115318	0.0362379	0.068805	7.03516	0.0206842	0.000697087	0.0064041	0.00484365	0.0064041
ENST00000311141.7	ZFYVE21	zinc finger FYVE-type containing 21 [Source:HGNC Symbol;Acc:HGNC:20760]	79038	0.223577	0.00141506	0.0419384	0.0700526	6.91459	0.0208849	0.000982205	0.00637885	0.00519219	0.00637885
ENST00000262948.10	MAP2K2	mitogen-activated protein kinase kinase 2 [Source:HGNC Symbol;Acc:HGNC:6842]	5605	0.223492	1.99946e-06	0.000232271	0.0470166	8.25864	0.0174239	0.000313967	0.00273507	0.00300187	0.00300187
ENST00000216225.9	RBX1	ring-box 1 [Source:HGNC Symbol;Acc:HGNC:9928]	9978	0.22264	0.000395608	0.0165968	0.0628395	6.91936	0.0176104	0.000745589	0.00267919	0.00517761	0.00517761
ENST00000230085.13	SNX3	sorting nexin 3 [Source:HGNC Symbol;Acc:HGNC:11174]	8724	0.222564	0.000417045	0.0172188	0.0630662	7.11449	0.0191506	0.00133021	0.00403254	0.00463581	0.00463581
ENST00000323303.9	MOB4	MOB family member 4, phocein [Source:HGNC Symbol;Acc:HGNC:17261]	25843	0.222303	0.000290445	0.0131986	0.0613472	7.12947	0.0190816	0.00104687	0.00427317	0.00459835	0.00459835
ENST00000374980.3	EIF2S2	eukaryotic translation initiation factor 2 subunit beta [Source:HGNC Symbol;Acc:HGNC:3266]	8894	0.222207	7.8683e-07	0.000107087	0.0449938	8.77753	0.0164529	0.000191505	0.00185863	0.00284516	0.00284516
ENST00000573034.8	SRGAP2	SLIT-ROBO Rho GTPase activating protein 2 [Source:HGNC Symbol;Acc:HGNC:19751]	23380	0.222005	0.000787008	0.0274071	0.0661254	6.89007	0.0186569	0.00129065	0.00354827	0.00526821	0.00526821
ENST00000334982.9	NAA20	N-alpha-acetyltransferase 20, NatB catalytic subunit [Source:HGNC Symbol;Acc:HGNC:15908]	51126	0.22195	0.000659585	0.024204	0.0651671	6.94372	0.0181355	0.00126594	0.00293039	0.0051042	0.0051042
ENST00000396525.7	EIF4G2	eukaryotic translation initiation factor 4 gamma 2 [Source:HGNC Symbol;Acc:HGNC:3297]	1982	0.221785	0.00125249	0.0385863	0.0687354	7.57378	0.019969	0.00337326	0.00314221	0.00371357	0.00371357
ENST00000529006.7	KDM2A	lysine demethylase 2A [Source:HGNC Symbol;Acc:HGNC:13606]	22992	0.221614	0.000734308	0.0261635	0.0656353	7.36824	0.0160103	0.00238983	-0.000794228	0.00407216	0.00407216
ENST00000304863.6	UQCRFS1	ubiquinol-cytochrome c reductase, Rieske iron-sulfur polypeptide 1 [Source:HGNC Symbol;Acc:HGNC:12587]	7386	0.221436	0.000113065	0.0063195	0.0573566	7.27168	0.0178793	0.000665047	0.00329627	0.00426962	0.00426962
ENST00000217381.3	SNTA1	syntrophin alpha 1 [Source:HGNC Symbol;Acc:HGNC:11167]	6640	0.220866	0.00134712	0.0406251	0.0688969	6.85521	0.0203307	0.000911478	0.00620869	0.00537943	0.00620869
ENST00000280612.9	SLC7A11	solute carrier family 7 member 11 [Source:HGNC Symbol;Acc:HGNC:11059]	23657	0.220444	0.00177415	0.0495103	0.0705274	7.54401	0.0205475	0.000501652	0.00695951	0.00376067	0.00695951
ENST00000361314.5	GPX7	glutathione peroxidase 7 [Source:HGNC Symbol;Acc:HGNC:4559]	2882	0.220225	0.000901268	0.0301815	0.0663396	6.81729	0.0178598	0.00109671	0.00304085	0.0055047	0.0055047
ENST00000369980.8	IRAK1	interleukin 1 receptor associated kinase 1 [Source:HGNC Symbol;Acc:HGNC:6112]	3654	0.220093	0.000801062	0.0277648	0.0656518	8.89759	0.0197045	0.000702789	0.00576245	0.00284957	0.00576245
ENST00000456793.2	OST4	oligosaccharyltransferase complex subunit 4, non-catalytic [Source:HGNC Symbol;Acc:HGNC:32483]	100128731	0.219969	7.90074e-05	0.00475037	0.0557252	7.5713	0.0182423	0.000302245	0.0043557	0.00371744	0.0043557
ENST00000333256.11	TSSC4	tumor suppressing subtransferable candidate 4 [Source:HGNC Symbol;Acc:HGNC:12386]	10078	0.219942	0.00015259	0.0080378	0.058081	7.34949	0.0154298	0.000951135	0.000195716	0.00410897	0.00410897
ENST00000692756.1	SH3PXD2A	SH3 and PX domains 2A [Source:HGNC Symbol;Acc:HGNC:23664]	9644	0.219901	0.00154774	0.0446848	0.0694662	7.20795	0.0193011	0.00282721	0.00316555	0.00441112	0.00441112
ENST00000392222.7	EEF1B2	eukaryotic translation elongation factor 1 beta 2 [Source:HGNC Symbol;Acc:HGNC:3208]	1933	0.219896	0.000350801	0.0151446	0.0615168	8.27994	0.0190475	0.000121699	0.00555478	0.0029896	0.00555478
ENST00000373212.6	SH3BGRL	SH3 domain binding glutamate rich protein like [Source:HGNC Symbol;Acc:HGNC:10823]	6451	0.219791	0.000322451	0.0142337	0.0611115	7.05748	0.018974	0.000775497	0.00482643	0.00478352	0.00482643
ENST00000260818.11	DNAJC13	DnaJ heat shock protein family (Hsp40) member C13 [Source:HGNC Symbol;Acc:HGNC:30343]	23317	0.219647	0.000691963	0.0250644	0.0647401	7.29572	0.0183251	0.00206833	0.0027463	0.00421859	0.00421859
ENST00000425248.5	COPG2	COPI coat complex subunit gamma 2 [Source:HGNC Symbol;Acc:HGNC:2237]	26958	0.219475	0.000573469	0.0216198	0.0637292	6.86423	0.0156254	0.000741813	0.000726489	0.0053503	0.0053503
ENST00000323146.8	SLC35A4	solute carrier family 35 member A4 [Source:HGNC Symbol;Acc:HGNC:20753]	113829	0.219357	0.000554377	0.0210822	0.0635264	7.81667	0.019278	0.000461887	0.00559151	0.00338446	0.00559151
ENST00000360426.8	STAU1	staufen double-stranded RNA binding protein 1 [Source:HGNC Symbol;Acc:HGNC:11370]	6780	0.21935	0.00160167	0.0458708	0.0695114	7.86341	0.0181156	0.00391617	0.000685304	0.00333159	0.00333159
ENST00000371674.8	UBE2V1	ubiquitin conjugating enzyme E2 V1 [Source:HGNC Symbol;Acc:HGNC:12494]	7335	0.219166	6.43496e-06	0.000605187	0.0485786	8.32158	0.0172419	0.00034555	0.00319427	0.00296711	0.00319427
ENST00000394801.8	UBE2D3	ubiquitin conjugating enzyme E2 D3 [Source:HGNC Symbol;Acc:HGNC:12476]	7323	0.219092	0.00106233	0.0339951	0.0669295	7.63484	0.0197759	0.0025128	0.00420654	0.00362181	0.00420654
ENST00000584667.6	SAP30BP	SAP30 binding protein [Source:HGNC Symbol;Acc:HGNC:30785]	29115	0.218473	0.00159505	0.0457812	0.0692068	7.01804	0.0191464	0.00229371	0.0037404	0.00489067	0.00489067
ENST00000081029.8	MRPS35	mitochondrial ribosomal protein S35 [Source:HGNC Symbol;Acc:HGNC:16635]	60488	0.218355	0.000127314	0.00695373	0.0569879	7.29467	0.016973	0.000650636	0.00268608	0.0042208	0.0042208
ENST00000374450.8	EIF6	eukaryotic translation initiation factor 6 [Source:HGNC Symbol;Acc:HGNC:6159]	3692	0.218268	9.37878e-06	0.000826606	0.0492591	8.13428	0.0150489	0.000555408	0.000390349	0.00308427	0.00308427
ENST00000370645.9	GNG5	G protein subunit gamma 5 [Source:HGNC Symbol;Acc:HGNC:4408]	2787	0.218217	0.000113812	0.0063522	0.0565464	7.44458	0.0181226	0.000401197	0.00439504	0.00392961	0.00439504
ENST00000269856.5	FEM1A	fem-1 homolog A [Source:HGNC Symbol;Acc:HGNC:16934]	55527	0.217814	8.56752e-05	0.00504726	0.0554525	7.40223	0.0153867	0.000605202	0.000837082	0.00400726	0.00400726
ENST00000337231.5	CDR2L	cerebellar degeneration related protein 2 like [Source:HGNC Symbol;Acc:HGNC:29999]	30850	0.217739	2.01322e-05	0.00155607	0.0510714	7.76081	0.017038	0.000460531	0.00305814	0.0034519	0.0034519
ENST00000361298.9	BEX3	brain expressed X-linked 3 [Source:HGNC Symbol;Acc:HGNC:13388]	27018	0.21773	7.66527e-05	0.00463035	0.055057	7.65075	0.016383	0.000947973	0.00175335	0.00359893	0.00359893
ENST00000296257.10	SENP2	SUMO specific peptidase 2 [Source:HGNC Symbol;Acc:HGNC:23116]	59343	0.217339	0.00178007	0.0496051	0.0695559	6.79004	0.0165897	0.00165945	0.00136406	0.00559759	0.00559759
ENST00000358015.8	RAD23B	RAD23 homolog B, nucleotide excision repair protein [Source:HGNC Symbol;Acc:HGNC:9813]	5887	0.21704	1.13685e-06	0.000144155	0.0446004	8.73667	0.0158616	0.000136693	0.00202537	0.00284709	0.00284709
ENST00000255608.9	BTBD2	BTB domain containing 2 [Source:HGNC Symbol;Acc:HGNC:15504]	55643	0.21688	2.48869e-05	0.00184546	0.0514444	8.03452	0.017287	0.000502006	0.00346778	0.00316412	0.00346778
ENST00000356493.10	STOML2	stomatin like 2 [Source:HGNC Symbol;Acc:HGNC:14559]	30968	0.216785	7.95566e-06	0.000719758	0.0485372	7.99456	0.0166845	0.000334103	0.002898	0.00319969	0.00319969
ENST00000353999.6	EIF4H	eukaryotic translation initiation factor 4H [Source:HGNC Symbol;Acc:HGNC:12741]	7458	0.21636	2.06251e-06	0.000238186	0.0455763	8.98969	0.0149565	0.000252617	0.000888701	0.00286318	0.00286318
ENST00000332180.10	WASHC4	WASH complex subunit 4 [Source:HGNC Symbol;Acc:HGNC:29174]	23325	0.216112	0.00117321	0.0367028	0.066592	6.99393	0.0184203	0.00169349	0.00381779	0.00495825	0.00495825
ENST00000223321.9	PSMA2	proteasome 20S subunit alpha 2 [Source:HGNC Symbol;Acc:HGNC:9531]	5683	0.216073	0.000450698	0.0181782	0.0615863	7.52698	0.0185578	0.00140704	0.00428227	0.0037883	0.00428227
ENST00000298130.5	SPTSSA	serine palmitoyltransferase small subunit A [Source:HGNC Symbol;Acc:HGNC:20361]	171546	0.215497	0.00151921	0.0440717	0.067959	6.75643	0.0174222	0.0012121	0.00315096	0.00571554	0.00571554
ENST00000083182.8	APPBP2	amyloid beta precursor protein binding protein 2 [Source:HGNC Symbol;Acc:HGNC:622]	10513	0.215359	0.000348036	0.0150833	0.0602127	7.26334	0.0177165	0.00115075	0.00360244	0.00428761	0.00428761
ENST00000280527.7	CRIM1	cysteine rich transmembrane BMP regulator 1 [Source:HGNC Symbol;Acc:HGNC:2359]	51232	0.215339	1.28128e-05	0.00108011	0.0493526	9.21168	0.0168341	0.000120294	0.00353323	0.00293329	0.00353323
ENST00000323345.11	RPL7A	ribosomal protein L7a [Source:HGNC Symbol;Acc:HGNC:10364]	6130	0.214982	0.000714691	0.0256625	0.0635312	9.20819	0.0187086	4.97914e-05	0.00600453	0.00293177	0.00600453
ENST00000372838.9	CERCAM	cerebral endothelial cell adhesion molecule [Source:HGNC Symbol;Acc:HGNC:23723]	51148	0.214945	1.45718e-05	0.0012058	0.0495829	7.90308	0.0149871	0.000398511	0.00100982	0.00328918	0.00328918
ENST00000374023.8	ILRUN	inflammation and lipid regulator with UBA-like and NBR1-like domains [Source:HGNC Symbol;Acc:HGNC:21215]	64771	0.21434	0.000129197	0.00705051	0.055993	7.55984	0.0155121	0.000967384	0.00119465	0.00373544	0.00373544
ENST00000215574.9	CDC34	cell division cycle 34, ubiqiutin conjugating enzyme [Source:HGNC Symbol;Acc:HGNC:1734]	997	0.214337	0.000837098	0.0287939	0.0641683	8.13734	0.0187232	0.000449668	0.00572669	0.00308202	0.00572669
ENST00000229281.6	C12orf57	chromosome 12 open reading frame 57 [Source:HGNC Symbol;Acc:HGNC:29521]	113246	0.214072	0.0013423	0.0404954	0.0667561	7.0769	0.0190957	0.000785242	0.00589932	0.00473225	0.00589932
ENST00000316939.3	GADD45GIP1	GADD45G interacting protein 1 [Source:HGNC Symbol;Acc:HGNC:29996]	90480	0.213899	1.34172e-05	0.0011209	0.0491361	7.98381	0.0151968	0.000411921	0.00142679	0.00320962	0.00320962
ENST00000372853.9	URM1	ubiquitin related modifier 1 [Source:HGNC Symbol;Acc:HGNC:28378]	81605	0.213596	0.000722655	0.0258187	0.0631786	6.99055	0.0142028	0.00101943	-0.000374715	0.00496786	0.00496786
ENST00000322611.4	BASP1	brain abundant membrane attached signal protein 1 [Source:HGNC Symbol;Acc:HGNC:957]	10409	0.213462	1.72549e-05	0.00137286	0.0496685	8.02074	0.0145556	0.000524292	0.000582844	0.00317615	0.00317615
ENST00000274276.8	OSMR	oncostatin M receptor [Source:HGNC Symbol;Acc:HGNC:8507]	9180	0.213235	0.00047605	0.0189669	0.0610311	7.08222	0.0151932	0.000868808	0.00107162	0.00471838	0.00471838
ENST00000272427.11	EXOC6B	exocyst complex component 6B [Source:HGNC Symbol;Acc:HGNC:17085]	23233	0.213181	8.40644e-05	0.00496727	0.05421	7.4562	0.0147409	0.000499176	0.000884684	0.00390891	0.00390891
ENST00000328703.12	HAX1	HCLS1 associated protein X-1 [Source:HGNC Symbol;Acc:HGNC:16915]	10456	0.213165	0.000573113	0.0216167	0.0618941	7.71044	0.0182289	0.000673787	0.00507253	0.0035168	0.00507253
ENST00000374274.8	SNX12	sorting nexin 12 [Source:HGNC Symbol;Acc:HGNC:14976]	29934	0.212889	0.000483184	0.019183	0.0610012	7.6156	0.0180618	0.000667869	0.00491384	0.00365003	0.00491384
ENST00000199814.9	RBM22	RNA binding motif protein 22 [Source:HGNC Symbol;Acc:HGNC:25503]	55696	0.212698	0.000212618	0.0103964	0.0574311	7.30885	0.0150986	0.000756232	0.00115186	0.00419127	0.00419127
ENST00000357849.9	COPS5	COP9 signalosome subunit 5 [Source:HGNC Symbol;Acc:HGNC:2240]	10987	0.212444	0.000182277	0.00920787	0.0567668	7.29135	0.0153916	0.000605926	0.00170894	0.00422778	0.00422778
ENST00000373585.8	DDX50	DExD-box helicase 50 [Source:HGNC Symbol;Acc:HGNC:17906]	79009	0.212434	0.000189263	0.0094727	0.0569082	7.3794	0.0152117	0.000807214	0.0012842	0.0040506	0.0040506
ENST00000398073.7	CTDSP2	CTD small phosphatase 2 [Source:HGNC Symbol;Acc:HGNC:17077]	10106	0.21212	0.000267681	0.0123772	0.0581992	8.23108	0.0175631	0.000350864	0.00472986	0.00301855	0.00472986
ENST00000360982.2	NCKAP1	NCK associated protein 1 [Source:HGNC Symbol;Acc:HGNC:7666]	10787	0.211613	2.40008e-05	0.00179856	0.0500979	8.67345	0.0164458	0.00031123	0.00345347	0.00285352	0.00345347
ENST00000326793.11	ACAP2	ArfGAP with coiled-coil, ankyrin repeat and PH domains 2 [Source:HGNC Symbol;Acc:HGNC:16469]	23527	0.211576	0.00175958	0.0492601	0.0676378	6.74347	0.0150324	0.00110029	0.000903527	0.00576202	0.00576202
ENST00000375151.5	TSR2	TSR2 ribosome maturation factor [Source:HGNC Symbol;Acc:HGNC:25455]	90121	0.211333	0.000382763	0.016195	0.0595019	7.22953	0.0138868	0.000948542	-0.000338074	0.00436218	0.00436218
ENST00000333188.10	COPB2	COPI coat complex subunit beta 2 [Source:HGNC Symbol;Acc:HGNC:2232]	9276	0.211059	0.00117359	0.0367028	0.065037	7.87836	0.0184396	0.00107381	0.00527091	0.00331534	0.00527091
ENST00000352861.9	SEC61G	SEC61 translocon subunit gamma [Source:HGNC Symbol;Acc:HGNC:18277]	23480	0.210825	0.000507875	0.0198818	0.0606416	7.17596	0.0155574	0.00103044	0.00174864	0.00448567	0.00448567
ENST00000258424.3	COX5B	cytochrome c oxidase subunit 5B [Source:HGNC Symbol;Acc:HGNC:2269]	1329	0.210702	0.000888922	0.0299084	0.0633974	6.96597	0.0181417	0.00050432	0.00552453	0.00503865	0.00552453
ENST00000358746.7	SKIC3	SKI3 subunit of superkiller complex [Source:HGNC Symbol;Acc:HGNC:23639]	9652	0.210602	5.28344e-05	0.00345177	0.0520942	7.83049	0.0165626	0.00056486	0.00350584	0.0033685	0.00350584
ENST00000356166.11	FBRS	fibrosin [Source:HGNC Symbol;Acc:HGNC:20442]	64319	0.210543	0.000249006	0.0117372	0.057474	7.44558	0.0157632	0.00102708	0.00205374	0.00392781	0.00392781
ENST00000375915.4	NALF1	NALCN channel auxiliary factor 1 [Source:HGNC Symbol;Acc:HGNC:33877]	728215	0.210493	0.000149219	0.00791758	0.0555043	7.40526	0.0158998	0.000619504	0.0026401	0.00400158	0.00400158
ENST00000372813.4	TOMM34	translocase of outer mitochondrial membrane 34 [Source:HGNC Symbol;Acc:HGNC:15746]	10953	0.209671	9.0467e-05	0.00526633	0.0535582	7.59757	0.0158224	0.000625646	0.00266657	0.00367707	0.00367707
ENST00000221855.8	TBCB	tubulin folding cofactor B [Source:HGNC Symbol;Acc:HGNC:1989]	1155	0.209312	0.0008705	0.0295289	0.0628687	7.10149	0.0178864	0.00123836	0.00469036	0.00466877	0.00469036
ENST00000373731.7	KCTD20	potassium channel tetramerization domain containing 20 [Source:HGNC Symbol;Acc:HGNC:21052]	222658	0.209238	0.00163257	0.0465859	0.0664243	7.55981	0.0184288	0.00238943	0.00422885	0.00373548	0.00422885
ENST00000366472.6	SH3BP5L	SH3 binding domain protein 5 like [Source:HGNC Symbol;Acc:HGNC:29360]	80851	0.209175	0.0017008	0.0480959	0.0666577	6.80525	0.0165162	0.00111941	0.00311804	0.00554546	0.00554546
ENST00000263384.12	FAM32A	family with sequence similarity 32 member A [Source:HGNC Symbol;Acc:HGNC:24563]	26017	0.209132	0.000226486	0.0109048	0.056714	7.32175	0.0167036	0.000659967	0.00381844	0.00416476	0.00416476
ENST00000256383.11	EIF2S1	eukaryotic translation initiation factor 2 subunit alpha [Source:HGNC Symbol;Acc:HGNC:3265]	1965	0.208698	2.93052e-05	0.00210936	0.0499422	7.95326	0.0156207	0.000502647	0.00269014	0.00323868	0.00323868
ENST00000312579.4	CCDC85B	coiled-coil domain containing 85B [Source:HGNC Symbol;Acc:HGNC:24926]	11007	0.208346	5.14389e-05	0.00337183	0.0514562	7.67621	0.0139884	0.000408427	0.000799058	0.00356319	0.00356319
ENST00000325748.9	PRKRA	protein activator of interferon induced protein kinase EIF2AK2 [Source:HGNC Symbol;Acc:HGNC:9438]	8575	0.208326	0.0015694	0.0452269	0.0658939	7.01796	0.0166914	0.00162213	0.00296723	0.00489089	0.00489089
ENST00000569438.2	RPL4	ribosomal protein L4 [Source:HGNC Symbol;Acc:HGNC:10353]	6124	0.207819	0.000847523	0.0289622	0.0622813	9.13627	0.0176114	0.000221359	0.00559708	0.00290346	0.00559708
ENST00000261479.9	PSMA6	proteasome 20S subunit alpha 6 [Source:HGNC Symbol;Acc:HGNC:9535]	5687	0.20759	9.09873e-06	0.00080554	0.0467803	8.25859	0.0152559	0.000280691	0.0026291	0.0030019	0.0030019
ENST00000377526.4	AUP1	AUP1 lipid droplet regulating VLDL assembly factor [Source:HGNC Symbol;Acc:HGNC:891]	550	0.207131	9.49233e-05	0.00547703	0.0530667	7.82068	0.0155483	0.000844304	0.00250236	0.00337981	0.00337981
ENST00000263102.7	CCDC6	coiled-coil domain containing 6 [Source:HGNC Symbol;Acc:HGNC:18782]	8030	0.206734	6.24703e-05	0.00393175	0.0516411	7.6209	0.0146307	0.00035801	0.00190334	0.0036422	0.0036422
ENST00000378078.5	RGP1	RGP1 homolog, RAB6A GEF complex partner 1 [Source:HGNC Symbol;Acc:HGNC:21965]	9827	0.206611	0.000336872	0.0147295	0.0576294	7.28518	0.0132413	0.000740905	-0.000197246	0.00424081	0.00424081
ENST00000337198.10	AZIN1	antizyme inhibitor 1 [Source:HGNC Symbol;Acc:HGNC:16432]	51582	0.206538	0.000163991	0.00849191	0.0548012	7.8164	0.0151279	0.00111997	0.00179312	0.00338478	0.00338478
ENST00000305135.10	YEATS2	YEATS domain containing 2 [Source:HGNC Symbol;Acc:HGNC:25489]	55689	0.20631	3.61935e-05	0.00250638	0.0499476	7.91501	0.0139946	0.000465285	0.00106663	0.00327686	0.00327686
ENST00000339877.8	RBPMS	RNA binding protein, mRNA processing factor [Source:HGNC Symbol;Acc:HGNC:19097]	11030	0.206121	0.000112225	0.00629024	0.0533646	7.58939	0.0158734	0.000582155	0.00332733	0.00368951	0.00368951
ENST00000272065.10	ACP1	acid phosphatase 1 [Source:HGNC Symbol;Acc:HGNC:122]	52	0.205869	0.000164044	0.00849191	0.0546247	7.73614	0.0145635	0.000992592	0.00131863	0.00348319	0.00348319
ENST00000366812.6	ACBD3	acyl-CoA binding domain containing 3 [Source:HGNC Symbol;Acc:HGNC:15453]	64746	0.205729	0.00127341	0.0390318	0.0638532	6.90055	0.0145302	0.000880345	0.0014108	0.00523549	0.00523549
ENST00000315717.10	ARPC2	actin related protein 2/3 complex subunit 2 [Source:HGNC Symbol;Acc:HGNC:705]	10109	0.205609	9.58291e-06	0.000842705	0.0464507	8.4433	0.0152717	0.000265589	0.00297092	0.00291259	0.00297092
ENST00000312521.9	NR1D2	nuclear receptor subfamily 1 group D member 2 [Source:HGNC Symbol;Acc:HGNC:7963]	9975	0.205182	0.000240324	0.0114032	0.055872	7.50281	0.0154686	0.000854076	0.00269425	0.00382845	0.00382845
ENST00000398571.7	USP34	ubiquitin specific peptidase 34 [Source:HGNC Symbol;Acc:HGNC:20066]	9736	0.204841	0.000418318	0.0172351	0.0580575	8.11357	0.0166328	0.000451871	0.00460415	0.00309982	0.00460415
ENST00000257860.9	PRPH	peripherin [Source:HGNC Symbol;Acc:HGNC:9461]	5630	0.204835	0.000985435	0.0320568	0.0621719	8.29725	0.0172256	0.000322696	0.00547533	0.00298001	0.00547533
ENST00000262812.9	COPE	COPI coat complex subunit epsilon [Source:HGNC Symbol;Acc:HGNC:2234]	11316	0.20483	6.58246e-05	0.00410249	0.0513244	7.73978	0.0154808	0.000472766	0.00314504	0.00347852	0.00347852
ENST00000524851.5	RPS3	ribosomal protein S3 [Source:HGNC Symbol;Acc:HGNC:10420]	6188	0.204657	2.89379e-05	0.00208866	0.0489414	9.89938	0.0145942	6.44271e-05	0.00247163	0.00352846	0.00352846
ENST00000488633.2	CIAO1	cytosolic iron-sulfur assembly component 1 [Source:HGNC Symbol;Acc:HGNC:14280]	9391	0.20459	0.00129783	0.0395949	0.0636073	7.27658	0.0174122	0.000776184	0.00529264	0.00425911	0.00529264
ENST00000395841.7	RAE1	ribonucleic acid export 1 [Source:HGNC Symbol;Acc:HGNC:9828]	8480	0.204529	0.000556841	0.0211554	0.0592528	7.55642	0.0148723	0.00152551	0.00137774	0.00374084	0.00374084
ENST00000253023.8	UBE2M	ubiquitin conjugating enzyme E2 M [Source:HGNC Symbol;Acc:HGNC:12491]	9040	0.204505	0.000161592	0.00840931	0.0542087	7.49986	0.0146762	0.000574458	0.00208751	0.00383342	0.00383342
ENST00000370206.9	CNN3	calponin 3 [Source:HGNC Symbol;Acc:HGNC:2157]	1266	0.204025	7.19933e-05	0.00439966	0.0513968	7.93312	0.0156578	0.000461748	0.0035007	0.00325854	0.0035007
ENST00000242784.5	TRIR	telomerase RNA component interacting RNase [Source:HGNC Symbol;Acc:HGNC:28424]	79002	0.2038	2.3348e-05	0.00176297	0.0481773	8.00997	0.0129471	0.000295853	0.00031265	0.00318573	0.00318573
ENST00000327492.4	TOB2	transducer of ERBB2, 2 [Source:HGNC Symbol;Acc:HGNC:11980]	10766	0.203675	0.000299978	0.0135098	0.0563367	7.30882	0.0149711	0.00056941	0.00258812	0.00419133	0.00419133
ENST00000381962.4	SRXN1	sulfiredoxin 1 [Source:HGNC Symbol;Acc:HGNC:16132]	140809	0.203495	0.00105383	0.0337782	0.0621216	7.14023	0.0162171	0.00121683	0.00352578	0.00457181	0.00457181
ENST00000331768.10	SETD3	SET domain containing 3, actin histidine methyltransferase [Source:HGNC Symbol;Acc:HGNC:20493]	84193	0.203309	0.000208158	0.0102421	0.0548164	7.46025	0.015506	0.0006055	0.0032766	0.00390175	0.00390175
ENST00000267884.11	SRP14	signal recognition particle 14 [Source:HGNC Symbol;Acc:HGNC:11299]	6727	0.203269	3.47481e-05	0.00243097	0.0491002	8.36769	0.0140681	0.000671735	0.00141896	0.00294451	0.00294451
ENST00000371437.5	NDUFA1	NADH:ubiquinone oxidoreductase subunit A1 [Source:HGNC Symbol;Acc:HGNC:7683]	4694	0.203267	0.00165599	0.0471854	0.0646142	6.93443	0.0161339	0.0011305	0.00354279	0.00513199	0.00513199
ENST00000610935.2	ZNF787	zinc finger protein 787 [Source:HGNC Symbol;Acc:HGNC:26998]	126208	0.20189	0.000246057	0.0116191	0.0550659	7.36671	0.0125769	0.000473247	-3.69626e-05	0.00407514	0.00407514
ENST00000381401.11	SLC25A6	solute carrier family 25 member 6 [Source:HGNC Symbol;Acc:HGNC:10992]	293	0.201466	0.000142438	0.00763514	0.052963	9.09202	0.0155426	5.08394e-05	0.00415677	0.00288886	0.00415677
ENST00000359227.8	ELAVL3	ELAV like RNA binding protein 3 [Source:HGNC Symbol;Acc:HGNC:3314]	1995	0.201197	0.00103067	0.0331847	0.0613027	7.04694	0.0131324	0.000825305	0.000410139	0.00481173	0.00481173
ENST00000321153.9	RPLP2	ribosomal protein lateral stalk subunit P2 [Source:HGNC Symbol;Acc:HGNC:10377]	6181	0.200659	0.000681676	0.0248175	0.0590723	9.67122	0.0162667	5.70142e-05	0.00517729	0.0032604	0.00517729
ENST00000705486.1	SEPTIN7	septin 7 [Source:HGNC Symbol;Acc:HGNC:1717]	989	0.200625	8.85938e-06	0.000787958	0.0451523	8.91597	0.0132913	0.000206528	0.00131378	0.00285157	0.00285157
ENST00000249289.5	ATP6V1F	ATPase H+ transporting V1 subunit F [Source:HGNC Symbol;Acc:HGNC:16832]	9296	0.200423	0.00140399	0.0417346	0.0627531	7.00797	0.0143684	0.000988222	0.00190885	0.00491871	0.00491871
ENST00000522111.3	TRNP1	TMF1 regulated nuclear protein 1 [Source:HGNC Symbol;Acc:HGNC:34348]	388610	0.200382	0.00170424	0.0481465	0.0638677	7.16112	0.0169407	0.000848898	0.00526972	0.00452107	0.00526972
ENST00000309100.8	MAP3K11	mitogen-activated protein kinase kinase kinase 11 [Source:HGNC Symbol;Acc:HGNC:6850]	4296	0.200141	0.000848218	0.0289729	0.0599841	7.26552	0.012526	0.00111425	-0.000477909	0.00428289	0.00428289
ENST00000287957.5	GATAD1	GATA zinc finger domain containing 1 [Source:HGNC Symbol;Acc:HGNC:29941]	57798	0.199471	0.000931311	0.0308066	0.0602541	7.13929	0.0153357	0.000871719	0.00337711	0.00457412	0.00457412
ENST00000431388.3	NDUFAF8	NADH:ubiquinone oxidoreductase complex assembly factor 8 [Source:HGNC Symbol;Acc:HGNC:33551]	284184	0.199002	0.00101352	0.0328209	0.0605467	7.06222	0.015564	0.000727943	0.00387649	0.00477091	0.00477091
ENST00000299633.7	HDGFL3	HDGF like 3 [Source:HGNC Symbol;Acc:HGNC:24937]	50810	0.198607	0.000164975	0.00853449	0.0527178	7.69144	0.0151685	0.000433491	0.00373525	0.00354232	0.00373525
ENST00000313368.8	TAF7	TATA-box binding protein associated factor 7 [Source:HGNC Symbol;Acc:HGNC:11541]	6879	0.198402	0.00060538	0.0226272	0.0578567	7.82899	0.0158259	0.000346803	0.00467429	0.00337022	0.00467429
ENST00000263277.8	EHD2	EH domain containing 2 [Source:HGNC Symbol;Acc:HGNC:3243]	30846	0.197939	1.47763e-05	0.00121505	0.0456924	8.35896	0.0135149	0.000183088	0.00201806	0.0029486	0.0029486
ENST00000221138.9	PPP2CB	protein phosphatase 2 catalytic subunit beta [Source:HGNC Symbol;Acc:HGNC:9300]	5516	0.197812	0.000104744	0.0059648	0.0509912	7.7715	0.0131343	0.000461532	0.00128282	0.00343863	0.00343863
ENST00000404826.7	SDK1	sidekick cell adhesion molecule 1 [Source:HGNC Symbol;Acc:HGNC:19307]	221935	0.197766	0.000263721	0.012247	0.0542039	7.74089	0.012709	0.000930004	0.000289514	0.00347709	0.00347709
ENST00000262713.7	AJUBA	ajuba LIM protein [Source:HGNC Symbol;Acc:HGNC:20250]	84962	0.19711	1.08325e-05	0.0009348	0.0447993	8.98666	0.0136542	0.000147876	0.00235016	0.00286259	0.00286259
ENST00000308488.11	RSF1	remodeling and spacing factor 1 [Source:HGNC Symbol;Acc:HGNC:18118]	51773	0.196973	0.00139892	0.0416658	0.0616528	7.31316	0.0162008	0.00142955	0.00427206	0.00418237	0.00427206
ENST00000529639.6	FAU	FAU ubiquitin like and ribosomal protein S30 fusion [Source:HGNC Symbol;Acc:HGNC:3597]	2197	0.196965	0.000365618	0.0156126	0.0552693	9.1181	0.0153042	0.00010849	0.00447355	0.0028972	0.00447355
ENST00000309579.7	ATP5MK	ATP synthase membrane subunit k [Source:HGNC Symbol;Acc:HGNC:30889]	84833	0.196898	0.00166385	0.0473682	0.0626172	7.48982	0.0163358	0.000667535	0.00521384	0.00385046	0.00521384
ENST00000399788.7	KDM5A	lysine demethylase 5A [Source:HGNC Symbol;Acc:HGNC:9886]	5927	0.196555	0.000501011	0.0197114	0.0564778	7.33955	0.0132751	0.000655837	0.00145036	0.00412877	0.00412877
ENST00000610579.4	FURIN	furin, paired basic amino acid cleaving enzyme [Source:HGNC Symbol;Acc:HGNC:8568]	5045	0.196325	0.00012656	0.00692803	0.051219	7.89	0.013848	0.00063216	0.00222403	0.00330291	0.00330291
ENST00000429984.5	NUTM2E	NUT family member 2E [Source:HGNC Symbol;Acc:HGNC:23448]	283008	0.195887	0.00102733	0.0331663	0.0596684	7.12178	0.0129091	0.00072296	0.00102396	0.00461751	0.00461751
ENST00000286428.7	VBP1	VHL binding protein 1 [Source:HGNC Symbol;Acc:HGNC:12662]	7411	0.195526	0.000866081	0.0294171	0.058703	7.28155	0.0147324	0.00092054	0.00315855	0.00424852	0.00424852
ENST00000266079.5	PRPF6	pre-mRNA processing factor 6 [Source:HGNC Symbol;Acc:HGNC:15860]	24148	0.195472	1.51006e-05	0.00123782	0.0451726	8.60771	0.0119473	0.000196209	0.000409461	0.00286464	0.00286464
ENST00000431016.6	PCYT1A	phosphate cytidylyltransferase 1A, choline [Source:HGNC Symbol;Acc:HGNC:8754]	5130	0.195285	0.00175295	0.0491459	0.0624077	7.07943	0.0136515	0.00111643	0.00164694	0.00472564	0.00472564
ENST00000357503.3	TOR4A	torsin family 4 member A [Source:HGNC Symbol;Acc:HGNC:25981]	54863	0.194852	0.00087385	0.0295533	0.0585446	7.1549	0.0139471	0.000605146	0.00259088	0.00453605	0.00453605
ENST00000296511.10	ANXA5	annexin A5 [Source:HGNC Symbol;Acc:HGNC:543]	308	0.194406	0.000318868	0.0141471	0.0540097	7.46483	0.0121363	0.000481879	0.000515831	0.00389369	0.00389369
ENST00000344357.9	OLA1	Obg like ATPase 1 [Source:HGNC Symbol;Acc:HGNC:28833]	29789	0.194325	0.000444305	0.0179942	0.0553276	7.83459	0.0120698	0.00122789	-0.000301541	0.00336382	0.00336382
ENST00000369151.8	CACUL1	CDK2 associated cullin domain 1 [Source:HGNC Symbol;Acc:HGNC:23727]	143384	0.194162	0.00129043	0.0394458	0.0603343	7.2786	0.0150026	0.00120554	0.00341066	0.0042548	0.0042548
ENST00000341068.8	ANAPC1	anaphase promoting complex subunit 1 [Source:HGNC Symbol;Acc:HGNC:19988]	64682	0.194114	0.000146644	0.00781264	0.0511273	7.90095	0.0121552	0.0006296	0.000434257	0.0032914	0.0032914
ENST00000350498.8	PDAP1	PDGFA associated protein 1 [Source:HGNC Symbol;Acc:HGNC:14634]	11333	0.193739	0.000559349	0.0212096	0.0561466	7.49675	0.013987	0.000889991	0.00251811	0.00383867	0.00383867
ENST00000354488.8	DDRGK1	DDRGK domain containing 1 [Source:HGNC Symbol;Acc:HGNC:16110]	65992	0.193559	0.00176664	0.0493709	0.0619012	7.79297	0.0158376	0.00046218	0.00528547	0.0034125	0.00528547
ENST00000353258.8	GDE1	glycerophosphodiester phosphodiesterase 1 [Source:HGNC Symbol;Acc:HGNC:29644]	51573	0.193495	0.00114697	0.0360861	0.0595049	7.30659	0.0139976	0.00111533	0.00234151	0.00419593	0.00419593
ENST00000269967.4	CCDC97	coiled-coil domain containing 97 [Source:HGNC Symbol;Acc:HGNC:28289]	90324	0.192353	0.00140754	0.0417736	0.0602403	7.06298	0.0129399	0.000674441	0.00162554	0.00476891	0.00476891
ENST00000493763.7	RPL7L1	ribosomal protein L7 like 1 [Source:HGNC Symbol;Acc:HGNC:21370]	285855	0.192322	0.000299264	0.0135063	0.0531873	8.01084	0.014335	0.00105837	0.00299	0.00318495	0.00318495
ENST00000360240.10	MAP4	microtubule associated protein 4 [Source:HGNC Symbol;Acc:HGNC:6862]	4134	0.192028	0.00159831	0.0458186	0.0608412	7.73496	0.0120256	0.00206776	-0.000863807	0.00348471	0.00348471
ENST00000322349.13	EEA1	early endosome antigen 1 [Source:HGNC Symbol;Acc:HGNC:3185]	8411	0.191159	0.00140534	0.0417482	0.0598578	7.16241	0.012269	0.000856472	0.000776613	0.00451796	0.00451796
ENST00000360943.10	UBE2Z	ubiquitin conjugating enzyme E2 Z [Source:HGNC Symbol;Acc:HGNC:25847]	65264	0.19111	5.86836e-05	0.00375274	0.047563	8.08256	0.0130209	0.000269249	0.00231071	0.0031241	0.0031241
ENST00000293406.8	LSM12	LSM12 homolog [Source:HGNC Symbol;Acc:HGNC:26407]	124801	0.190925	0.000815207	0.0281643	0.0570339	7.40294	0.0128415	0.000873368	0.00150887	0.00400592	0.00400592
ENST00000246747.9	ARL2	ADP ribosylation factor like GTPase 2 [Source:HGNC Symbol;Acc:HGNC:693]	402	0.190857	0.000773555	0.0270706	0.0567673	7.37467	0.0145072	0.000774095	0.00370001	0.0040597	0.0040597
ENST00000487273.7	ADAM9	ADAM metallopeptidase domain 9 [Source:HGNC Symbol;Acc:HGNC:216]	8754	0.190762	0.00024261	0.011484	0.0519797	8.16031	0.0124439	0.000987342	0.000921151	0.00306549	0.00306549
ENST00000355841.7	PDLIM7	PDZ and LIM domain 7 [Source:HGNC Symbol;Acc:HGNC:22958]	9260	0.19049	0.00102757	0.0331663	0.0580255	7.7135	0.0149263	0.000659043	0.0043914	0.00351275	0.0043914
ENST00000389879.9	CCNK	cyclin K [Source:HGNC Symbol;Acc:HGNC:1596]	8812	0.190447	0.000967745	0.0316386	0.0577158	7.74139	0.0148783	0.000484497	0.00451217	0.00347646	0.00451217
ENST00000371627.5	TNKS2	tankyrase 2 [Source:HGNC Symbol;Acc:HGNC:15677]	80351	0.190412	0.00135772	0.040835	0.059439	6.98826	0.0116706	0.00032512	0.000666783	0.00497438	0.00497438
ENST00000263774.9	NDUFS3	NADH:ubiquinone oxidoreductase core subunit S3 [Source:HGNC Symbol;Acc:HGNC:7710]	4722	0.190313	0.00083776	0.0288041	0.0569799	7.29129	0.0116854	0.000642156	0.000382413	0.0042279	0.0042279
ENST00000319725.10	FUBP3	far upstream element binding protein 3 [Source:HGNC Symbol;Acc:HGNC:4005]	8939	0.190205	0.000558171	0.0211854	0.0551134	7.56663	0.0135182	0.000831477	0.00249947	0.00372475	0.00372475
ENST00000370321.8	RPL5	ribosomal protein L5 [Source:HGNC Symbol;Acc:HGNC:10360]	6125	0.190153	0.000376095	0.0159559	0.0534691	9.44687	0.0142782	7.15291e-05	0.00421689	0.00306807	0.00421689
ENST00000303319.10	MMADHC	metabolism of cobalamin associated D [Source:HGNC Symbol;Acc:HGNC:25221]	27249	0.18948	0.000543565	0.0207676	0.0547896	7.4255	0.012494	0.000538697	0.00161536	0.00396415	0.00396415
ENST00000367103.4	MAPKAPK2	MAPK activated protein kinase 2 [Source:HGNC Symbol;Acc:HGNC:6887]	9261	0.189295	0.00177603	0.0495452	0.0605679	7.21553	0.01457	0.00110891	0.0036664	0.00439381	0.00439381
ENST00000262815.13	MAU2	MAU2 sister chromatid cohesion factor [Source:HGNC Symbol;Acc:HGNC:29140]	23383	0.189167	0.000999012	0.0324046	0.0574835	7.34855	0.0146845	0.000845709	0.0040908	0.00411083	0.00411083
ENST00000263847.6	OSBP	oxysterol binding protein [Source:HGNC Symbol;Acc:HGNC:8503]	5007	0.188658	0.000323947	0.0142837	0.0524727	7.61412	0.0113831	0.000477852	0.000404054	0.00365223	0.00365223
ENST00000215565.3	NDUFB7	NADH:ubiquinone oxidoreductase subunit B7 [Source:HGNC Symbol;Acc:HGNC:7702]	4713	0.188574	0.0010956	0.0348042	0.0577606	7.24012	0.0123937	0.000665876	0.00149117	0.00433855	0.00433855
ENST00000312515.7	DRAP1	DR1 associated protein 1 [Source:HGNC Symbol;Acc:HGNC:3019]	10589	0.188554	0.000767706	0.0269741	0.0560476	7.54326	0.0144354	0.000542944	0.00416906	0.00376187	0.00416906
ENST00000244520.10	SNRPC	small nuclear ribonucleoprotein polypeptide C [Source:HGNC Symbol;Acc:HGNC:11157]	6631	0.188336	0.000316271	0.0140557	0.0522924	7.61023	0.0117557	0.000443722	0.000949401	0.00365803	0.00365803
ENST00000395878.8	UBFD1	ubiquitin family domain containing 1 [Source:HGNC Symbol;Acc:HGNC:30565]	56061	0.187861	0.00109552	0.0348042	0.0575419	7.68782	0.0145608	0.000502345	0.00446426	0.00354725	0.00446426
ENST00000262947.8	MYDGF	myeloid derived growth factor [Source:HGNC Symbol;Acc:HGNC:16948]	56005	0.187806	0.000323704	0.014281	0.0522328	7.69827	0.0138552	0.000378846	0.00371356	0.00353308	0.00371356
ENST00000369550.10	DKC1	dyskerin pseudouridine synthase 1 [Source:HGNC Symbol;Acc:HGNC:2890]	1736	0.187491	0.000513119	0.019991	0.0539727	8.02767	0.0140415	0.000525972	0.00384361	0.00317008	0.00384361
ENST00000341712.8	MPRIP	myosin phosphatase Rho interacting protein [Source:HGNC Symbol;Acc:HGNC:30321]	23164	0.187468	0.000572038	0.0215969	0.0544246	7.72639	0.0120117	0.000947239	0.000888373	0.00349582	0.00349582
ENST00000335895.12	BTF3	basic transcription factor 3 [Source:HGNC Symbol;Acc:HGNC:1125]	689	0.186447	0.00141686	0.0419707	0.0584254	9.19467	0.014525	0.000116891	0.0050034	0.00292601	0.0050034
ENST00000279873.12	ARID5B	AT-rich interaction domain 5B [Source:HGNC Symbol;Acc:HGNC:17362]	84159	0.186235	0.000401593	0.0167659	0.0526232	7.64559	0.0112569	0.000547499	0.000517237	0.0036063	0.0036063
ENST00000359462.9	PCBP2	poly(rC) binding protein 2 [Source:HGNC Symbol;Acc:HGNC:8648]	5094	0.18568	0.000226196	0.0108975	0.0503497	8.19907	0.0133852	0.000747904	0.00305473	0.00303903	0.00305473
ENST00000395510.7	TWF1	twinfilin actin binding protein 1 [Source:HGNC Symbol;Acc:HGNC:9620]	5756	0.185648	0.001011	0.0327527	0.0564718	7.39111	0.0141359	0.000755357	0.00399006	0.00402824	0.00402824
ENST00000361813.5	SMG5	SMG5 nonsense mediated mRNA decay factor [Source:HGNC Symbol;Acc:HGNC:24644]	23381	0.185636	3.0414e-05	0.00217521	0.0445133	8.98414	0.0113333	0.000110047	0.00113377	0.00286211	0.00286211
ENST00000265070.7	GOLPH3	golgi phosphoprotein 3 [Source:HGNC Symbol;Acc:HGNC:15452]	64083	0.185518	0.000592036	0.0222344	0.0540046	7.73076	0.0138249	0.000396274	0.00397846	0.00349014	0.00397846
ENST00000303329.9	ARNT2	aryl hydrocarbon receptor nuclear translocator 2 [Source:HGNC Symbol;Acc:HGNC:16876]	9915	0.184914	0.00139913	0.0416658	0.0578792	7.21994	0.0132991	0.000641216	0.00316024	0.00438378	0.00438378
ENST00000292591.12	MGAT4B	alpha-1,3-mannosyl-glycoprotein 4-beta-N-acetylglucosaminyltransferase B [Source:HGNC Symbol;Acc:HGNC:7048]	11282	0.184902	0.000426055	0.0174259	0.0524784	7.50083	0.0128193	0.000299194	0.00290408	0.00383179	0.00383179
ENST00000322030.13	SET	SET nuclear proto-oncogene [Source:HGNC Symbol;Acc:HGNC:10760]	6418	0.18417	8.1149e-05	0.00484604	0.046732	9.53663	0.0118732	0.000138681	0.00198329	0.00313714	0.00313714
ENST00000303210.9	GNB2	G protein subunit beta 2 [Source:HGNC Symbol;Acc:HGNC:4398]	2783	0.184101	0.000260412	0.0121514	0.0504138	8.1211	0.0132178	0.00038852	0.0034238	0.00309411	0.0034238
ENST00000357736.9	MAFG	MAF bZIP transcription factor G [Source:HGNC Symbol;Acc:HGNC:6781]	4097	0.184049	0.00136198	0.0409227	0.0574687	7.30443	0.0118147	0.000753564	0.00131209	0.00420042	0.00420042
ENST00000377403.7	H6PD	hexose-6-phosphate dehydrogenase/glucose 1-dehydrogenase [Source:HGNC Symbol;Acc:HGNC:4795]	9563	0.183706	0.000220959	0.0107043	0.0497342	7.85406	0.0101692	0.000368321	-0.000312395	0.00334192	0.00334192
ENST00000368594.8	INPP5A	inositol polyphosphate-5-phosphatase A [Source:HGNC Symbol;Acc:HGNC:6076]	3632	0.183693	0.000919767	0.0305664	0.0554296	7.46035	0.0119216	0.000707093	0.00154128	0.00390157	0.00390157
ENST00000054666.11	VAMP3	vesicle associated membrane protein 3 [Source:HGNC Symbol;Acc:HGNC:12644]	9341	0.18288	0.00139162	0.0415366	0.0572148	7.30618	0.0132737	0.00071352	0.00333657	0.00419679	0.00419679
ENST00000274712.8	ZMAT2	zinc finger matrin-type 2 [Source:HGNC Symbol;Acc:HGNC:26433]	153527	0.182489	0.00178273	0.0496617	0.0584108	7.41198	0.0140848	0.000767997	0.00434974	0.00398908	0.00434974
ENST00000204961.5	EFNB1	ephrin B1 [Source:HGNC Symbol;Acc:HGNC:3226]	1947	0.182345	0.000469822	0.0187759	0.0521374	7.75759	0.0103651	0.000621536	-0.000133803	0.00345592	0.00345592
ENST00000367334.9	TMEM9	transmembrane protein 9 [Source:HGNC Symbol;Acc:HGNC:18823]	252839	0.182256	0.00126824	0.0389622	0.0565472	7.73	0.0138022	0.00114768	0.0036487	0.00349112	0.0036487
ENST00000262367.10	CREBBP	CREB binding protein [Source:HGNC Symbol;Acc:HGNC:2348]	1387	0.181857	0.00106688	0.034085	0.055575	7.77755	0.0113251	0.00120168	0.000552728	0.0034312	0.0034312
ENST00000263270.11	AP2S1	adaptor related protein complex 2 subunit sigma 1 [Source:HGNC Symbol;Acc:HGNC:565]	1175	0.181799	0.00147246	0.0431943	0.0571684	7.35596	0.0134711	0.000806155	0.00363871	0.00409619	0.00409619
ENST00000204566.7	SPG21	SPG21 abhydrolase domain containing, maspardin [Source:HGNC Symbol;Acc:HGNC:20373]	51324	0.181757	0.00164875	0.0470134	0.0577531	7.42482	0.010775	0.00103772	4.25994e-05	0.00396541	0.00396541
ENST00000234160.5	GORASP2	golgi reassembly stacking protein 2 [Source:HGNC Symbol;Acc:HGNC:17500]	26003	0.181542	0.000158044	0.00825201	0.0480514	8.0408	0.0112347	0.000304682	0.0013797	0.00315872	0.00315872
ENST00000265354.6	SRF	serum response factor [Source:HGNC Symbol;Acc:HGNC:11291]	6722	0.181395	0.000776386	0.0270972	0.0539694	7.43676	0.0109443	0.000425359	0.000915946	0.00394368	0.00394368
ENST00000269593.5	IGFBP4	insulin like growth factor binding protein 4 [Source:HGNC Symbol;Acc:HGNC:5473]	3487	0.181282	5.29544e-05	0.00345376	0.0448474	8.67655	0.0122725	0.00015971	0.00285723	0.0028531	0.00285723
ENST00000265990.12	BTAF1	B-TFIID TATA-box binding protein associated factor 1 [Source:HGNC Symbol;Acc:HGNC:17307]	9044	0.181133	0.000260579	0.0121514	0.0496033	7.90321	0.0103667	0.000401685	0.000253232	0.00328905	0.00328905
ENST00000256496.8	ARL8B	ADP ribosylation factor like GTPase 8B [Source:HGNC Symbol;Acc:HGNC:25564]	55207	0.180987	0.000678554	0.0247348	0.0532613	7.59427	0.0131671	0.000573078	0.00360209	0.00368208	0.00368208
ENST00000202773.14	RPL6	ribosomal protein L6 [Source:HGNC Symbol;Acc:HGNC:10362]	6128	0.180796	0.000171238	0.00877924	0.0481088	9.8083	0.011348	5.96721e-05	0.00186767	0.00341201	0.00341201
ENST00000382581.5	MRFAP1	Morf4 family associated protein 1 [Source:HGNC Symbol;Acc:HGNC:24549]	93621	0.180768	6.55988e-05	0.00409492	0.0452858	9.02583	0.0112547	0.000205234	0.00160925	0.00287097	0.00287097
ENST00000389266.8	GARS1	glycyl-tRNA synthetase 1 [Source:HGNC Symbol;Acc:HGNC:4162]	2617	0.180748	0.000104439	0.00595208	0.0465841	8.59235	0.0106893	0.000387215	0.000723268	0.0028679	0.0028679
ENST00000318978.6	CTXN1	cortexin 1 [Source:HGNC Symbol;Acc:HGNC:31108]	404217	0.180479	0.00147662	0.0431978	0.0567679	7.35275	0.0123148	0.000731369	0.00244737	0.00410252	0.00410252
ENST00000272102.10	ARF1	ADP ribosylation factor 1 [Source:HGNC Symbol;Acc:HGNC:652]	375	0.18025	6.25343e-05	0.00393175	0.0450283	8.73784	0.0112733	0.000194307	0.00171357	0.00284701	0.00284701
ENST00000247970.9	PIN1	peptidylprolyl cis/trans isomerase, NIMA-interacting 1 [Source:HGNC Symbol;Acc:HGNC:8988]	5300	0.180167	0.00167135	0.0475198	0.0573203	7.25778	0.0111336	0.000628731	0.00111579	0.0042997	0.0042997
ENST00000316836.5	PNMA1	PNMA family member 1 [Source:HGNC Symbol;Acc:HGNC:9158]	9240	0.179899	0.000112956	0.0063179	0.0465947	8.27352	0.0120042	0.000263349	0.00260554	0.00299324	0.00299324
ENST00000547649.5	MYL6	myosin light chain 6 [Source:HGNC Symbol;Acc:HGNC:7587]	4637	0.179493	5.89131e-05	0.00375823	0.0446819	8.96844	0.0118546	0.000135465	0.0026011	0.00285925	0.00285925
ENST00000514213.7	USO1	USO1 vesicle transport factor [Source:HGNC Symbol;Acc:HGNC:30904]	8615	0.179299	0.000819129	0.0282625	0.053582	7.46584	0.0109113	0.000414619	0.00116896	0.00389193	0.00389193
ENST00000293831.13	EIF4A1	eukaryotic translation initiation factor 4A1 [Source:HGNC Symbol;Acc:HGNC:3282]	1973	0.179169	8.93692e-05	0.00521015	0.0457323	9.36573	0.0107634	0.000122958	0.00129324	0.00301421	0.00301421
ENST00000438607.2	TMA7	translation machinery associated 7 homolog [Source:HGNC Symbol;Acc:HGNC:26932]	51372	0.179042	0.00133379	0.0403286	0.0558006	7.32868	0.0126949	0.000519889	0.00332774	0.00415067	0.00415067
ENST00000297338.7	RAD21	RAD21 cohesin complex component [Source:HGNC Symbol;Acc:HGNC:9811]	5885	0.178698	0.000620427	0.023058	0.0522124	8.46606	0.0110603	0.00118499	0.000665535	0.00290422	0.00290422
ENST00000592588.7	RPS15	ribosomal protein S15 [Source:HGNC Symbol;Acc:HGNC:10388]	6209	0.178114	0.000631468	0.0233798	0.0521148	9.44878	0.0127765	6.76586e-05	0.00400628	0.00306944	0.00400628
ENST00000303204.9	PRELID1	PRELI domain containing 1 [Source:HGNC Symbol;Acc:HGNC:30255]	27166	0.177878	0.000188498	0.00944646	0.0476379	8.05526	0.0111848	0.000257579	0.0018583	0.00314648	0.00314648
ENST00000245960.10	CDC25B	cell division cycle 25B [Source:HGNC Symbol;Acc:HGNC:1726]	994	0.177617	0.000179237	0.00911774	0.0474072	8.83203	0.0102063	0.000525871	0.000401581	0.0028453	0.0028453
ENST00000377045.9	ARAF	A-Raf proto-oncogene, serine/threonine kinase [Source:HGNC Symbol;Acc:HGNC:646]	369	0.177428	0.00120199	0.0374271	0.0547886	7.39638	0.0107893	0.000484427	0.00119694	0.00401826	0.00401826
ENST00000241502.9	FYTTD1	forty-two-three domain containing 1 [Source:HGNC Symbol;Acc:HGNC:25407]	84248	0.177418	0.000921607	0.0305887	0.0535451	7.56895	0.0125287	0.000579505	0.00327752	0.00372111	0.00372111
ENST00000595090.6	RUVBL2	RuvB like AAA ATPase 2 [Source:HGNC Symbol;Acc:HGNC:10475]	10856	0.177333	0.000266415	0.012343	0.0486384	8.03859	0.0110304	0.000387918	0.00160747	0.00316062	0.00316062
ENST00000389915.4	FAM168B	family with sequence similarity 168 member B [Source:HGNC Symbol;Acc:HGNC:27016]	130074	0.177272	0.000911093	0.0303552	0.0534493	8.40195	0.0127793	0.00135598	0.00283363	0.00292926	0.00292926
ENST00000330137.12	SKA2	spindle and kinetochore associated complex subunit 2 [Source:HGNC Symbol;Acc:HGNC:28006]	348235	0.177065	0.00147979	0.0432314	0.0557049	7.41289	0.0103816	0.000667173	0.000552913	0.00398739	0.00398739
ENST00000217402.3	CHMP4B	charged multivesicular body protein 4B [Source:HGNC Symbol;Acc:HGNC:16171]	128866	0.176937	0.000964751	0.0315772	0.0536075	7.89757	0.0128406	0.000427112	0.00388353	0.00329494	0.00388353
ENST00000085079.11	EPN1	epsin 1 [Source:HGNC Symbol;Acc:HGNC:21604]	29924	0.176789	0.000179918	0.00913891	0.0471982	8.15878	0.0118539	0.000274942	0.00282211	0.00306657	0.00306657
ENST00000523965.5	SORBS3	sorbin and SH3 domain containing 3 [Source:HGNC Symbol;Acc:HGNC:30907]	10174	0.176609	0.000150055	0.00794111	0.0465866	8.31095	0.0110074	0.000282803	0.00177997	0.00297266	0.00297266
ENST00000339647.6	UBC	ubiquitin C [Source:HGNC Symbol;Acc:HGNC:12468]	7316	0.176221	0.000410515	0.017013	0.0498754	9.99659	0.00959889	6.36764e-05	0.000289709	0.00366766	0.00366766
ENST00000370086.8	SSR4	signal sequence receptor subunit 4 [Source:HGNC Symbol;Acc:HGNC:11326]	6748	0.176199	0.00173431	0.048745	0.0562519	8.09971	0.013111	0.000395028	0.00435139	0.00311052	0.00435139
ENST00000264645.12	CASC3	CASC3 exon junction complex subunit [Source:HGNC Symbol;Acc:HGNC:17040]	22794	0.176171	0.00121986	0.0378203	0.0544715	7.54811	0.0110297	0.00069663	0.00145184	0.00375408	0.00375408
ENST00000346786.2	MYL9	myosin light chain 9 [Source:HGNC Symbol;Acc:HGNC:15754]	10398	0.176109	0.00135107	0.0406974	0.0549499	8.1586	0.0129277	0.000475324	0.00405391	0.00306669	0.00405391
ENST00000392325.9	WDR45B	WD repeat domain 45B [Source:HGNC Symbol;Acc:HGNC:25072]	56270	0.176077	0.000406462	0.0168973	0.0497975	8.08815	0.0116339	0.000600047	0.00231624	0.00311964	0.00311964
ENST00000378609.9	GNB1	G protein subunit beta 1 [Source:HGNC Symbol;Acc:HGNC:4396]	2782	0.175914	0.000173065	0.0088596	0.046843	8.65357	0.0113515	0.000435001	0.00214969	0.0028564	0.0028564
ENST00000298229.7	INPPL1	inositol polyphosphate phosphatase like 1 [Source:HGNC Symbol;Acc:HGNC:6080]	3636	0.17568	0.000364118	0.0155825	0.0492816	8.59259	0.0121327	0.000775167	0.00281697	0.00286785	0.00286785
ENST00000539294.6	YTHDF3	YTH N6-methyladenosine RNA binding protein 3 [Source:HGNC Symbol;Acc:HGNC:26465]	253943	0.17565	0.000652056	0.023995	0.0515255	7.9138	0.0101398	0.000704223	0.000400701	0.0032781	0.0032781
ENST00000372134.6	GHITM	growth hormone inducible transmembrane protein [Source:HGNC Symbol;Acc:HGNC:17281]	27069	0.174311	0.00097933	0.0319244	0.0528792	8.14782	0.0124707	0.00036474	0.00382958	0.0030744	0.00382958
ENST00000396819.8	LTBP4	latent transforming growth factor beta binding protein 4 [Source:HGNC Symbol;Acc:HGNC:6717]	8425	0.172902	0.000852673	0.0290371	0.051843	8.29705	0.0121937	0.000716703	0.00331484	0.00298011	0.00331484
ENST00000340990.10	ADIPOR1	adiponectin receptor 1 [Source:HGNC Symbol;Acc:HGNC:24040]	51094	0.172851	0.00154838	0.0446867	0.0546053	7.38253	0.010395	0.000428007	0.00136172	0.00404459	0.00404459
ENST00000401869.5	STK25	serine/threonine kinase 25 [Source:HGNC Symbol;Acc:HGNC:11404]	10494	0.172723	0.00111136	0.0351715	0.052971	8.10751	0.0123171	0.000878543	0.00333035	0.00310447	0.00333035
ENST00000331244.10	GLRX3	glutaredoxin 3 [Source:HGNC Symbol;Acc:HGNC:15987]	10539	0.171996	0.000845046	0.0289153	0.0515329	7.65345	0.00953844	0.00038837	0.000441158	0.00359509	0.00359509
ENST00000265388.10	TNPO3	transportin 3 [Source:HGNC Symbol;Acc:HGNC:17103]	23534	0.171443	0.00137004	0.0410799	0.053561	7.63016	0.00936835	0.000674555	1.36503e-05	0.00362862	0.00362862
ENST00000375254.8	UBR4	ubiquitin protein ligase E3 component n-recognin 4 [Source:HGNC Symbol;Acc:HGNC:30313]	23352	0.171114	0.000179269	0.00911774	0.0456721	8.55316	0.0110529	0.000251573	0.00258456	0.00287734	0.00287734
ENST00000302445.8	KARS1	lysyl-tRNA synthetase 1 [Source:HGNC Symbol;Acc:HGNC:6215]	3735	0.170337	0.00031537	0.0140316	0.0472851	8.28769	0.0103591	0.000368559	0.00169981	0.00298526	0.00298526
ENST00000278618.9	AASDHPPT	aminoadipate-semialdehyde dehydrogenase-phosphopantetheinyl transferase [Source:HGNC Symbol;Acc:HGNC:14235]	60496	0.170199	0.000774615	0.0270775	0.0506287	7.80176	0.0102959	0.000442892	0.00156402	0.00340201	0.00340201
ENST00000223215.10	MEST	mesoderm specific transcript [Source:HGNC Symbol;Acc:HGNC:7028]	4232	0.169942	0.000206667	0.0101815	0.0457976	9.3889	0.0101377	0.000117345	0.00172461	0.00302878	0.00302878
ENST00000368324.5	SYT11	synaptotagmin 11 [Source:HGNC Symbol;Acc:HGNC:19239]	23208	0.169786	0.000324279	0.014284	0.0472273	8.18139	0.0112926	0.000294749	0.0030107	0.00305088	0.00305088
ENST00000443387.3	ZNF146	zinc finger protein 146 [Source:HGNC Symbol;Acc:HGNC:12931]	7705	0.16977	0.000310718	0.0138638	0.0470772	8.18173	0.00979114	0.000273744	0.00115704	0.00305065	0.00305065
ENST00000368575.5	RAB13	RAB13, member RAS oncogene family [Source:HGNC Symbol;Acc:HGNC:9762]	5872	0.169752	0.000546834	0.0208559	0.049108	7.98528	0.0115386	0.00032174	0.00329565	0.00320825	0.00329565
ENST00000301454.9	SLC25A23	solute carrier family 25 member 23 [Source:HGNC Symbol;Acc:HGNC:19375]	79085	0.169125	0.00177277	0.0495069	0.0541048	7.48201	0.0116013	0.000527139	0.00324822	0.00386386	0.00386386
ENST00000243997.8	ATP5F1E	ATP synthase F1 subunit epsilon [Source:HGNC Symbol;Acc:HGNC:838]	514	0.168328	0.000983213	0.0320149	0.0510815	8.55706	0.0116315	0.000154475	0.0037595	0.00287633	0.0037595
ENST00000370179.8	PPDPF	pancreatic progenitor cell differentiation and proliferation factor [Source:HGNC Symbol;Acc:HGNC:16142]	79144	0.16807	0.000255713	0.0119958	0.0459652	8.42342	0.0106415	0.000248823	0.00246015	0.00292037	0.00292037
ENST00000524782.6	ARFGAP2	ADP ribosylation factor GTPase activating protein 2 [Source:HGNC Symbol;Acc:HGNC:13504]	84364	0.167687	0.00125073	0.0385473	0.0519628	7.85846	0.00884828	0.000713157	-0.000197368	0.00333705	0.00333705
ENST00000380749.10	HMGN1	high mobility group nucleosome binding domain 1 [Source:HGNC Symbol;Acc:HGNC:4984]	3150	0.167411	0.000178074	0.00906873	0.0446639	8.81637	0.0106845	0.000147348	0.0026983	0.00284494	0.00284494
ENST00000369026.3	MCL1	MCL1 apoptosis regulator, BCL2 family member [Source:HGNC Symbol;Acc:HGNC:6943]	4170	0.167396	0.000877671	0.0296187	0.0503134	8.49706	0.0114441	0.000465089	0.00333207	0.00289371	0.00333207
ENST00000230990.7	HBEGF	heparin binding EGF like growth factor [Source:HGNC Symbol;Acc:HGNC:3059]	1839	0.166487	0.000428106	0.0174916	0.047269	8.1368	0.0092257	0.000269121	0.000868759	0.00308242	0.00308242
ENST00000376588.4	PSAT1	phosphoserine aminotransferase 1 [Source:HGNC Symbol;Acc:HGNC:19129]	29968	0.166376	0.0013846	0.0413741	0.0520277	8.82933	0.0115526	0.00016817	0.00389215	0.00284522	0.00389215
ENST00000281828.8	FARSB	phenylalanyl-tRNA synthetase subunit beta [Source:HGNC Symbol;Acc:HGNC:17800]	10056	0.165716	0.000973941	0.0317947	0.0502483	7.91162	0.00938081	0.000506989	0.000920836	0.00328034	0.00328034
ENST00000237500.10	MYL12B	myosin light chain 12B [Source:HGNC Symbol;Acc:HGNC:29827]	103910	0.165524	0.000593289	0.0222495	0.0481921	8.12633	0.00858589	0.000393535	6.45522e-05	0.00309018	0.00309018
ENST00000379982.8	RHOBTB3	Rho related BTB domain containing 3 [Source:HGNC Symbol;Acc:HGNC:18757]	22836	0.165238	0.000369449	0.0157249	0.0464023	8.46666	0.0107749	0.000176167	0.00305359	0.002904	0.00305359
ENST00000374315.1	SELENON	selenoprotein N [Source:HGNC Symbol;Acc:HGNC:15999]	57190	0.165205	0.000592656	0.0222397	0.0480952	8.30027	0.00886122	0.000491353	0.00035044	0.00297837	0.00297837
ENST00000419869.7	STRAP	serine/threonine kinase receptor associated protein [Source:HGNC Symbol;Acc:HGNC:30796]	11171	0.165168	0.000670537	0.0245143	0.0485596	8.32819	0.0110138	0.000336401	0.00320065	0.00296372	0.00320065
ENST00000647444.2	PTP4A2	protein tyrosine phosphatase 4A2 [Source:HGNC Symbol;Acc:HGNC:9635]	8073	0.163861	0.00112001	0.0354078	0.0502871	8.00414	0.00922245	0.000602218	0.000856946	0.00319098	0.00319098
ENST00000271843.9	JTB	jumping translocation breakpoint [Source:HGNC Symbol;Acc:HGNC:6201]	10899	0.163788	0.000656561	0.0241155	0.0480726	8.14526	0.0102145	0.000390214	0.00231788	0.00307625	0.00307625
ENST00000264335.13	YWHAE	tyrosine 3-monooxygenase/tryptophan 5-monooxygenase activation protein epsilon [Source:HGNC Symbol;Acc:HGNC:12851]	7531	0.162784	0.000896792	0.0300701	0.0490157	9.0636	0.00969293	0.000723209	0.001456	0.0028806	0.0028806
ENST00000679869.1	BRD4	bromodomain containing 4 [Source:HGNC Symbol;Acc:HGNC:13575]	23476	0.160949	0.00175185	0.0491324	0.051432	7.99971	0.0109457	0.000433582	0.00353429	0.00319499	0.00353429
ENST00000252485.8	NECTIN2	nectin cell adhesion molecule 2 [Source:HGNC Symbol;Acc:HGNC:9707]	5819	0.157935	0.000953043	0.0313013	0.0478008	8.41558	0.0092453	0.000503813	0.00169897	0.00292356	0.00292356
ENST00000225655.6	PFN1	profilin 1 [Source:HGNC Symbol;Acc:HGNC:8881]	5216	0.157757	0.00172537	0.0485459	0.0503398	8.92294	0.0105071	0.000170546	0.0036306	0.00285242	0.0036306
ENST00000263228.4	UBE2R2	ubiquitin conjugating enzyme E2 R2 [Source:HGNC Symbol;Acc:HGNC:19907]	54926	0.157688	0.00122028	0.0378203	0.0487579	8.02827	0.00945258	0.00039645	0.00209473	0.00316955	0.00316955
ENST00000564754.7	ZNF106	zinc finger protein 106 [Source:HGNC Symbol;Acc:HGNC:12886]	64397	0.157331	0.00169714	0.0480315	0.0501267	7.9124	0.00987938	0.000489491	0.00257729	0.00327954	0.00327954
ENST00000409600.6	BZW1	basic leucine zipper and W2 domains 1 [Source:HGNC Symbol;Acc:HGNC:18380]	9689	0.155792	0.00111268	0.0351903	0.0477835	8.29192	0.00820626	0.000441973	0.000714187	0.00298293	0.00298293
ENST00000391976.6	HDLBP	high density lipoprotein binding protein [Source:HGNC Symbol;Acc:HGNC:4857]	3069	0.155363	0.000948509	0.0311916	0.0470031	9.61008	0.00850848	0.000112555	0.00147146	0.00320138	0.00320138
ENST00000260641.10	ACTR2	actin related protein 2 [Source:HGNC Symbol;Acc:HGNC:169]	10097	0.155339	0.000494411	0.0195497	0.0445893	9.01793	0.0088031	0.000113164	0.0018419	0.00286915	0.00286915
ENST00000370992.9	RRP12	ribosomal RNA processing 12 homolog [Source:HGNC Symbol;Acc:HGNC:29100]	23223	0.154683	0.00168513	0.0478424	0.0492503	7.96019	0.00832297	0.000406409	0.00102472	0.00323198	0.00323198
ENST00000352645.5	ZC3H7B	zinc finger CCCH-type containing 7B [Source:HGNC Symbol;Acc:HGNC:30869]	23264	0.154314	0.000790602	0.0275078	0.0459807	8.274	0.00839743	0.000178369	0.00138859	0.00299297	0.00299297
ENST00000418115.6	RHOA	ras homolog family member A [Source:HGNC Symbol;Acc:HGNC:667]	387	0.153516	0.000602363	0.0225252	0.0447496	8.92537	0.00908847	0.000151057	0.00237188	0.00285273	0.00285273
ENST00000216727.9	PABPN1	poly(A) binding protein nuclear 1 [Source:HGNC Symbol;Acc:HGNC:8565]	8106	0.153093	0.000712503	0.0256191	0.0452307	8.64586	0.00761719	0.000211086	0.000521326	0.00285763	0.00285763
ENST00000395566.9	MDK	midkine [Source:HGNC Symbol;Acc:HGNC:6972]	4192	0.150932	0.000950535	0.0312451	0.045671	9.3969	0.00764288	9.47955e-05	0.000916101	0.00303396	0.00303396
ENST00000397443.7	CPNE1	copine 1 [Source:HGNC Symbol;Acc:HGNC:2314]	8904	0.150408	0.00144044	0.0425187	0.0472027	8.81256	0.00940328	0.000497252	0.00277339	0.00284489	0.00284489
ENST00000253108.9	EIF3G	eukaryotic translation initiation factor 3 subunit G [Source:HGNC Symbol;Acc:HGNC:3274]	8666	0.150201	0.00144077	0.0425187	0.0471387	8.17009	0.00817996	0.00027444	0.00149044	0.00305864	0.00305864
ENST00000330188.13	TPM3	tropomyosin 3 [Source:HGNC Symbol;Acc:HGNC:12012]	7170	0.149281	0.00159699	0.0458036	0.0472937	8.4811	0.00821731	0.000456056	0.00145882	0.00289899	0.00289899
ENST00000203630.10	MLF2	myeloid leukemia factor 2 [Source:HGNC Symbol;Acc:HGNC:7126]	8079	0.145891	0.00166481	0.0473682	0.0463986	8.33099	0.00836703	0.000266937	0.00221025	0.0029623	0.0029623
ENST00000322535.11	SF3B2	splicing factor 3b subunit 2 [Source:HGNC Symbol;Acc:HGNC:10769]	10992	0.145226	0.00125004	0.0385411	0.0450005	8.87905	0.00682894	0.000189659	0.000437548	0.00284791	0.00284791
ENST00000262056.14	EIF4B	eukaryotic translation initiation factor 4B [Source:HGNC Symbol;Acc:HGNC:3285]	1975	0.142746	0.00149564	0.0435489	0.0449521	9.04852	0.00813085	0.000154458	0.0023679	0.00287657	0.00287657
ENST00000302418.5	KIF5B	kinesin family member 5B [Source:HGNC Symbol;Acc:HGNC:6324]	3799	0.142203	0.00136611	0.0409946	0.0444145	8.72546	0.0077304	0.000111046	0.00196885	0.00284793	0.00284793
ENST00000288840.10	SMAD6	SMAD family member 6 [Source:HGNC Symbol;Acc:HGNC:6772]	4091	-0.148194	0.00085121	0.0289999	0.0444281	8.76149	0.00814322	0.00011507	0.00182845	0.00284571	0.00284571
ENST00000356455.9	UBE2C	ubiquitin conjugating enzyme E2 C [Source:HGNC Symbol;Acc:HGNC:15937]	11065	-0.161614	0.00128806	0.0393885	0.0502122	7.81452	0.00864491	0.000394931	0.000616492	0.00338697	0.00338697
ENST00000366794.10	PARP1	poly(ADP-ribose) polymerase 1 [Source:HGNC Symbol;Acc:HGNC:270]	142	-0.163643	0.000387679	0.0163326	0.0461183	8.56334	0.00842028	0.000315613	0.000167598	0.00287473	0.00287473
ENST00000360845.3	GNL3L	G protein nucleolar 3 like [Source:HGNC Symbol;Acc:HGNC:25553]	54552	-0.164148	0.00169956	0.0480781	0.0523055	7.61135	0.0101623	0.000447428	0.00215121	0.00365636	0.00365636
ENST00000310137.5	RBM14	RNA binding motif protein 14 [Source:HGNC Symbol;Acc:HGNC:14219]	10432	-0.169166	0.00141092	0.0418581	0.0529901	7.60473	0.00989933	0.000545662	0.00109707	0.00366627	0.00366627
ENST00000314666.11	PFAS	phosphoribosylformylglycinamidine synthase [Source:HGNC Symbol;Acc:HGNC:8863]	5198	-0.170793	0.00131002	0.039843	0.0531439	7.74146	0.0106729	0.000760047	0.00164226	0.00347636	0.00347636
ENST00000530167.2	H2AX	H2A.X variant histone [Source:HGNC Symbol;Acc:HGNC:4739]	3014	-0.171974	0.000210838	0.0103443	0.0464083	8.42544	0.00972706	0.000311042	0.000757175	0.00291956	0.00291956
ENST00000301634.12	TK1	thymidine kinase 1 [Source:HGNC Symbol;Acc:HGNC:11830]	7083	-0.173807	0.000673619	0.0245811	0.0511181	7.77648	0.0110108	0.000487089	0.00194816	0.0034325	0.0034325
ENST00000550164.6	SMARCC2	SWI/SNF related, matrix associated, actin dependent regulator of chromatin subfamily c member 2 [Source:HGNC Symbol;Acc:HGNC:11105]	6601	-0.174469	0.00161904	0.0462166	0.0553437	7.79607	0.0119902	0.00118561	0.00238738	0.00340878	0.00340878
ENST00000325495.9	HNRNPM	heterogeneous nuclear ribonucleoprotein M [Source:HGNC Symbol;Acc:HGNC:5046]	4670	-0.175159	0.000539565	0.02068	0.0506195	8.4531	0.010627	0.00093459	0.000843879	0.00290891	0.00290891
ENST00000378863.9	CRLS1	cardiolipin synthase 1 [Source:HGNC Symbol;Acc:HGNC:16148]	54675	-0.176815	0.000743078	0.0264161	0.052418	9.12575	0.0126762	0.000137972	0.00398349	0.00289979	0.00398349
ENST00000266732.8	TMPO	thymopoietin [Source:HGNC Symbol;Acc:HGNC:11875]	7112	-0.176895	0.00131633	0.0399175	0.0550663	7.48994	0.0100874	0.000698201	0.000176612	0.00385025	0.00385025
ENST00000280800.5	PLBD2	phospholipase B domain containing 2 [Source:HGNC Symbol;Acc:HGNC:27283]	196463	-0.179364	0.000928663	0.0307579	0.0541674	7.58694	0.0131724	0.00065815	0.00374301	0.00369326	0.00374301
ENST00000330459.8	KPNA2	karyopherin subunit alpha 2 [Source:HGNC Symbol;Acc:HGNC:6395]	3838	-0.179862	5.9183e-05	0.00377239	0.0447859	8.88174	0.0110759	0.000160544	0.00155297	0.00284812	0.00284812
ENST00000308177.5	PCDHGC3	protocadherin gamma subfamily C, 3 [Source:HGNC Symbol;Acc:HGNC:8716]	5098	-0.180367	0.000239935	0.0113917	0.0491093	8.31301	0.0121226	0.00064601	0.00230766	0.00297157	0.00297157
ENST00000311124.9	SLC19A1	solute carrier family 19 member 1 [Source:HGNC Symbol;Acc:HGNC:10937]	6573	-0.18042	0.000500143	0.0196871	0.0518348	7.98263	0.0126981	0.000819547	0.00284625	0.00321072	0.00321072
ENST00000322002.5	SOX11	SRY-box transcription factor 11 [Source:HGNC Symbol;Acc:HGNC:11191]	6664	-0.183481	0.000252997	0.0118826	0.0501422	8.13805	0.0131166	0.000303708	0.00346765	0.0030815	0.00346765
ENST00000277554.4	NACC2	NACC family member 2 [Source:HGNC Symbol;Acc:HGNC:23846]	138151	-0.185486	0.000539853	0.02068	0.0536063	7.57211	0.0108873	0.000594279	0.000112928	0.00371617	0.00371617
ENST00000299506.3	TUB	TUB bipartite transcription factor [Source:HGNC Symbol;Acc:HGNC:12406]	7275	-0.187493	0.000106251	0.00603749	0.0483746	7.9467	0.0106849	0.000265064	-9.14585e-05	0.00324508	0.00324508
ENST00000166345.8	TRIP13	thyroid hormone receptor interactor 13 [Source:HGNC Symbol;Acc:HGNC:12307]	9319	-0.187811	0.000352988	0.0152056	0.0525647	7.62929	0.012077	0.000514683	0.00135424	0.00362989	0.00362989
ENST00000589998.6	ILF3	interleukin enhancer binding factor 3 [Source:HGNC Symbol;Acc:HGNC:6038]	3609	-0.187998	5.45906e-05	0.00354001	0.0465912	8.59383	0.0108407	0.000388533	-9.13287e-05	0.00286757	0.00286757
ENST00000264156.3	MCM6	minichromosome maintenance complex component 6 [Source:HGNC Symbol;Acc:HGNC:6949]	4175	-0.188569	9.84109e-05	0.00565333	0.0484196	7.96094	0.0114619	0.000285432	0.000707551	0.00323126	0.00323126
ENST00000441802.7	FAT1	FAT atypical cadherin 1 [Source:HGNC Symbol;Acc:HGNC:3595]	2195	-0.189116	0.000176154	0.00899428	0.0504178	8.77264	0.0137798	0.000161815	0.00365112	0.0028453	0.00365112
ENST00000618183.5	HNRNPA2B1	heterogeneous nuclear ribonucleoprotein A2/B1 [Source:HGNC Symbol;Acc:HGNC:5033]	3181	-0.189496	0.000135799	0.00736984	0.0496622	9.33855	0.0132865	0.00070157	0.00244078	0.00299793	0.00299793
ENST00000287394.10	ATAD2	ATPase family AAA domain containing 2 [Source:HGNC Symbol;Acc:HGNC:30123]	29028	-0.190242	5.77432e-05	0.00370467	0.0473021	8.11195	0.0128208	0.000255171	0.00219879	0.00310106	0.00310106
ENST00000373203.9	ENG	endoglin [Source:HGNC Symbol;Acc:HGNC:3349]	2022	-0.193564	0.000325001	0.0143012	0.0538498	7.87159	0.0147198	0.000433699	0.003916	0.00332267	0.003916
ENST00000366955.8	CENPF	centromere protein F [Source:HGNC Symbol;Acc:HGNC:1857]	1063	-0.195142	2.44662e-05	0.00182115	0.0462457	8.43088	0.0139905	0.000275057	0.00293294	0.0029174	0.00293294
ENST00000338244.6	SLC23A2	solute carrier family 23 member 2 [Source:HGNC Symbol;Acc:HGNC:10973]	9962	-0.199104	0.000121577	0.0067093	0.0518105	7.97361	0.0129037	0.000807306	0.000456381	0.00321919	0.00321919
ENST00000295598.10	ATP1A1	ATPase Na+/K+ transporting subunit alpha 1 [Source:HGNC Symbol;Acc:HGNC:799]	476	-0.200308	9.77732e-06	0.000853114	0.0452976	9.36642	0.0140953	6.31724e-05	0.00250978	0.00301464	0.00301464
ENST00000338965.9	NCR3LG1	natural killer cell cytotoxicity receptor 3 ligand 1 [Source:HGNC Symbol;Acc:HGNC:42400]	374383	-0.200751	0.000459778	0.0184591	0.0573058	7.38755	0.0149779	0.000890919	0.00271859	0.00403501	0.00403501
ENST00000306434.8	MAT2A	methionine adenosyltransferase 2A [Source:HGNC Symbol;Acc:HGNC:6904]	4144	-0.20245	8.40132e-06	0.000755724	0.0454463	8.87334	0.0131279	0.000250589	0.000789647	0.00284747	0.00284747
ENST00000434396.2	ANKRD63	ankyrin repeat domain 63 [Source:HGNC Symbol;Acc:HGNC:40027]	100131244	-0.204307	0.00123416	0.0381543	0.063236	6.98527	0.017271	0.00101527	0.00492047	0.00498291	0.00498291
ENST00000323274.15	TYMS	thymidylate synthetase [Source:HGNC Symbol;Acc:HGNC:12441]	7298	-0.206488	0.000193194	0.0096326	0.055392	7.44645	0.0134365	0.000676149	0.000130578	0.00392626	0.00392626
ENST00000561623.5	GTF3C1	general transcription factor IIIC subunit 1 [Source:HGNC Symbol;Acc:HGNC:4664]	2975	-0.208407	0.000511072	0.0199473	0.0599752	8.30423	0.0156872	0.00241929	0.000902158	0.00297624	0.00297624
ENST00000297848.8	COL14A1	collagen type XIV alpha 1 chain [Source:HGNC Symbol;Acc:HGNC:2191]	7373	-0.209113	0.000502939	0.0197773	0.0601039	9.5517	0.0174534	0.000210809	0.00520791	0.00314974	0.00520791
ENST00000334444.11	ABCC5	ATP binding cassette subfamily C member 5 [Source:HGNC Symbol;Acc:HGNC:56]	10057	-0.210437	0.000442987	0.0179501	0.0599015	7.46291	0.0139639	0.0014852	-0.000636691	0.00389708	0.00389708
ENST00000312561.9	RESF1	retroelement silencing factor 1 [Source:HGNC Symbol;Acc:HGNC:25559]	55196	-0.210975	1.02661e-05	0.000891796	0.047824	8.50796	0.0160977	0.000184618	0.00324609	0.00289027	0.00324609
ENST00000217026.5	MYBL2	MYB proto-oncogene like 2 [Source:HGNC Symbol;Acc:HGNC:7548]	4605	-0.211091	3.15195e-06	0.000332688	0.045292	9.18564	0.0144039	0.000154776	0.00114043	0.00292227	0.00292227
ENST00000539276.7	ATP2A2	ATPase sarcoplasmic/endoplasmic reticulum Ca2+ transporting 2 [Source:HGNC Symbol;Acc:HGNC:812]	488	-0.214156	9.30519e-06	0.000821475	0.0483125	8.82956	0.015614	0.000655926	0.00166299	0.00284523	0.00284523
ENST00000035307.7	CHPF2	chondroitin polymerizing factor 2 [Source:HGNC Symbol;Acc:HGNC:29270]	54480	-0.214222	0.000749156	0.0265559	0.0635498	7.19192	0.0186136	0.00111487	0.004943	0.00444818	0.004943
ENST00000348956.7	CKB	creatine kinase B [Source:HGNC Symbol;Acc:HGNC:1991]	1152	-0.214404	2.09291e-06	0.000240988	0.0451925	9.14431	0.0140665	0.000157207	0.000187515	0.00290634	0.00290634
ENST00000370053.3	STMN3	stathmin 3 [Source:HGNC Symbol;Acc:HGNC:15926]	50861	-0.219516	9.03135e-07	0.000120207	0.0446929	8.72245	0.0153425	0.00014801	0.000959943	0.00284817	0.00284817
ENST00000637938.2	PLEKHG4B	pleckstrin homology and RhoGEF domain containing G4B [Source:HGNC Symbol;Acc:HGNC:29399]	153478	-0.219984	0.00107581	0.0343145	0.0672751	6.83138	0.0178261	0.00133128	0.002804	0.00545763	0.00545763
ENST00000300403.11	TPX2	TPX2 microtubule nucleation factor [Source:HGNC Symbol;Acc:HGNC:1249]	22974	-0.221916	6.82184e-07	9.53224e-05	0.0446837	8.91035	0.0164837	0.000144034	0.00199303	0.00285092	0.00285092
ENST00000379143.10	PCNA	proliferating cell nuclear antigen [Source:HGNC Symbol;Acc:HGNC:8729]	5111	-0.222082	1.08848e-06	0.000140126	0.045556	8.50111	0.0156174	0.00022061	0.000805871	0.00289242	0.00289242
ENST00000274625.6	FGF18	fibroblast growth factor 18 [Source:HGNC Symbol;Acc:HGNC:3674]	8817	-0.225653	0.00115738	0.0363115	0.0694491	6.68677	0.0178959	0.00126245	0.0020128	0.00597231	0.00597231
ENST00000300093.9	PLK1	polo like kinase 1 [Source:HGNC Symbol;Acc:HGNC:9077]	5347	-0.227444	9.68065e-06	0.000847505	0.0514092	7.77677	0.0165992	0.000532217	0.000817737	0.00343215	0.00343215
ENST00000394249.8	PRC1	protein regulator of cytokinesis 1 [Source:HGNC Symbol;Acc:HGNC:9341]	9055	-0.227638	2.54371e-05	0.00187916	0.0540594	7.75093	0.0159071	0.000919315	-0.000467624	0.00346432	0.00346432
ENST00000336125.6	ARL17A	ADP ribosylation factor like GTPase 17A [Source:HGNC Symbol;Acc:HGNC:24096]	51326	-0.229149	0.000588793	0.0221549	0.0666766	7.33391	0.0210878	0.0011377	0.00553096	0.00414011	0.00553096
ENST00000320574.10	POLE	DNA polymerase epsilon, catalytic subunit [Source:HGNC Symbol;Acc:HGNC:9177]	5426	-0.229409	1.75141e-05	0.00138926	0.05342	8.07815	0.0162036	0.00115289	-0.000633969	0.00312765	0.00312765
ENST00000529997.5	SPTBN2	spectrin beta, non-erythrocytic 2 [Source:HGNC Symbol;Acc:HGNC:11276]	6712	-0.230037	0.000962554	0.0315214	0.0696819	7.8265	0.0217018	0.00230565	0.0049777	0.00337308	0.0049777
ENST00000256637.8	SORT1	sortilin 1 [Source:HGNC Symbol;Acc:HGNC:11186]	6272	-0.230226	3.37627e-06	0.000353986	0.0495482	8.15731	0.0184621	0.000614935	0.00258621	0.00306761	0.00306761
ENST00000452918.7	SUGP2	SURP and G-patch domain containing 2 [Source:HGNC Symbol;Acc:HGNC:18641]	10147	-0.23289	5.0292e-05	0.00331602	0.0574432	7.73701	0.020231	0.00108214	0.00386744	0.00348207	0.00386744
ENST00000505658.6	LUC7L3	LUC7 like 3 pre-mRNA splicing factor [Source:HGNC Symbol;Acc:HGNC:24309]	51747	-0.234808	9.61671e-06	0.000843788	0.0530565	7.51644	0.0171904	0.000416808	0.000395665	0.00380567	0.00380567
ENST00000454366.2	GTSE1	G2 and S-phase expressed 1 [Source:HGNC Symbol;Acc:HGNC:13698]	51512	-0.235902	0.00127309	0.0390318	0.0732165	6.53777	0.017444	0.00145927	-0.000522992	0.00658172	0.00658172
ENST00000394894.8	KIF20A	kinesin family member 20A [Source:HGNC Symbol;Acc:HGNC:9787]	10112	-0.235971	7.09173e-07	9.8047e-05	0.0475861	8.04779	0.0174597	0.000243877	0.000699813	0.00315277	0.00315277
ENST00000305885.3	FEN1	flap structure-specific endonuclease 1 [Source:HGNC Symbol;Acc:HGNC:3650]	2237	-0.237391	8.05288e-06	0.000727716	0.0531818	7.56324	0.0183586	0.000512379	0.00130288	0.00373007	0.00373007
ENST00000372224.9	KIF2C	kinesin family member 2C [Source:HGNC Symbol;Acc:HGNC:6393]	11004	-0.237606	0.000169046	0.00869354	0.0631715	6.92295	0.0182518	0.000819264	0.00082426	0.0051667	0.0051667
ENST00000506259.5	HNRNPAB	heterogeneous nuclear ribonucleoprotein A/B [Source:HGNC Symbol;Acc:HGNC:5034]	3182	-0.238576	0.000269144	0.0124251	0.065483	7.4332	0.0197246	0.00248191	0.000829516	0.00395012	0.00395012
ENST00000531380.2	FZD4	frizzled class receptor 4 [Source:HGNC Symbol;Acc:HGNC:4042]	8322	-0.241907	6.52067e-06	0.00060983	0.0536527	7.53058	0.0204388	0.000535498	0.00306832	0.00378242	0.00378242
ENST00000374695.8	HSPG2	heparan sulfate proteoglycan 2 [Source:HGNC Symbol;Acc:HGNC:5273]	3339	-0.242224	4.88771e-06	0.000479185	0.0530083	9.27653	0.0209736	0.000188608	0.00402621	0.00296403	0.00402621
ENST00000368094.6	IGSF9	immunoglobulin superfamily member 9 [Source:HGNC Symbol;Acc:HGNC:18132]	57549	-0.242474	2.40025e-05	0.00179856	0.0574041	7.68852	0.0211374	0.00139655	0.00297758	0.00354629	0.00354629
ENST00000300738.10	RRM1	ribonucleotide reductase catalytic subunit M1 [Source:HGNC Symbol;Acc:HGNC:10451]	6240	-0.244915	6.17735e-07	8.72484e-05	0.0491245	8.1065	0.0201722	0.000514576	0.00220704	0.00310525	0.00310525
ENST00000260731.5	KIF11	kinesin family member 11 [Source:HGNC Symbol;Acc:HGNC:6388]	3832	-0.245213	7.44894e-05	0.00452754	0.0618996	7.71919	0.0226368	0.000657434	0.00508991	0.00350524	0.00508991
ENST00000262464.9	FBN2	fibrillin 2 [Source:HGNC Symbol;Acc:HGNC:3604]	2201	-0.245533	6.15241e-05	0.00388691	0.0612777	10.343	0.0225919	2.66773e-05	0.00560577	0.004307	0.00560577
ENST00000402521.7	EFTUD2	elongation factor Tu GTP binding domain containing 2 [Source:HGNC Symbol;Acc:HGNC:30858]	9343	-0.247773	0.000268385	0.0123977	0.067994	7.71294	0.0197611	0.00342128	-0.00174174	0.00351348	0.00351348
ENST00000423485.6	TOP2A	DNA topoisomerase II alpha [Source:HGNC Symbol;Acc:HGNC:11989]	7153	-0.253735	9.38079e-08	1.65915e-05	0.0475308	8.0887	0.0212146	0.00026956	0.00210575	0.0031192	0.0031192
ENST00000258201.9	FHOD1	formin homology 2 domain containing 1 [Source:HGNC Symbol;Acc:HGNC:17905]	29109	-0.256102	0.000472669	0.0188762	0.0732601	6.92769	0.0261168	0.00119473	0.00685583	0.00515233	0.00685583
ENST00000371485.8	CEP55	centrosomal protein 55 [Source:HGNC Symbol;Acc:HGNC:1161]	55165	-0.256672	6.05673e-05	0.00383881	0.0639987	6.93723	0.0202906	0.00102015	-0.000362133	0.00512359	0.00512359
ENST00000649973.1	MCM4	minichromosome maintenance complex component 4 [Source:HGNC Symbol;Acc:HGNC:6947]	4173	-0.257576	1.35088e-05	0.0011259	0.0591897	8.4277	0.0241077	0.000574661	0.00468047	0.00291866	0.00468047
ENST00000301280.10	CHAF1A	chromatin assembly factor 1 subunit A [Source:HGNC Symbol;Acc:HGNC:1910]	10036	-0.258296	4.65728e-06	0.0004612	0.0564007	7.31682	0.0221087	0.000596717	0.00202038	0.00417484	0.00417484
ENST00000257934.9	ESPL1	extra spindle pole bodies like 1, separase [Source:HGNC Symbol;Acc:HGNC:16856]	9700	-0.259282	0.000184	0.00927429	0.0693263	7.50654	0.0259356	0.000861793	0.00634741	0.00382218	0.00634741
ENST00000696184.1	EXTL3	exostosin like glycosyltransferase 3 [Source:HGNC Symbol;Acc:HGNC:3518]	2137	-0.261146	0.00111164	0.0351715	0.0800905	8.10863	0.0281565	0.00300227	0.00661947	0.00310361	0.00661947
ENST00000254508.7	NUP210	nucleoporin 210 [Source:HGNC Symbol;Acc:HGNC:30052]	23225	-0.262551	0.000772038	0.0270459	0.0780792	8.76789	0.0279956	0.000496822	0.00864771	0.00284546	0.00864771
ENST00000361227.2	MT-ND3	mitochondrially encoded NADH:ubiquinone oxidoreductase core subunit 3 [Source:HGNC Symbol;Acc:HGNC:7458]	4537	-0.263026	0.00106025	0.0339562	0.0803372	10.7382	0.0284997	2.67114e-05	0.00965438	0.00538033	0.00965438
ENST00000360652.7	PCED1A	PC-esterase domain containing 1A [Source:HGNC Symbol;Acc:HGNC:16212]	64773	-0.266521	2.07521e-08	4.35734e-06	0.0475453	8.28527	0.023152	0.000404225	0.00189829	0.00298661	0.00298661
ENST00000378555.8	PODXL	podocalyxin like [Source:HGNC Symbol;Acc:HGNC:9171]	5420	-0.26693	0.000849788	0.0289795	0.0800138	9.92758	0.0290581	0.000236253	0.00936707	0.00356721	0.00936707
ENST00000261366.10	LMNB1	lamin B1 [Source:HGNC Symbol;Acc:HGNC:6637]	4001	-0.267761	3.6994e-08	7.21861e-06	0.0486429	8.26459	0.0243398	0.000550799	0.00298798	0.00299839	0.00299839
ENST00000378858.5	LRRN4	leucine rich repeat neuronal 4 [Source:HGNC Symbol;Acc:HGNC:16208]	164312	-0.268779	0.000311425	0.0138875	0.0745446	9.16181	0.0283409	0.000250361	0.00808499	0.00291286	0.00808499
ENST00000356309.8	NCAPG2	non-SMC condensin II complex subunit G2 [Source:HGNC Symbol;Acc:HGNC:21904]	54892	-0.270221	0.00044848	0.0181166	0.0769909	6.85651	0.0243247	0.00351617	-0.000492553	0.00537522	0.00537522
ENST00000371741.6	KCNB1	potassium voltage-gated channel subfamily B member 1 [Source:HGNC Symbol;Acc:HGNC:6231]	3745	-0.270636	0.000219219	0.0106727	0.0732286	7.07503	0.0284081	0.00110021	0.00694343	0.00473716	0.00694343
ENST00000411529.6	HNRNPA3	heterogeneous nuclear ribonucleoprotein A3 [Source:HGNC Symbol;Acc:HGNC:24941]	220988	-0.271694	0.000513897	0.019991	0.0782212	7.32963	0.0252693	0.00502908	-0.00112405	0.00414875	0.00414875
ENST00000305105.3	ZNHIT1	zinc finger HIT-type containing 1 [Source:HGNC Symbol;Acc:HGNC:21688]	10467	-0.272928	0.000907995	0.0303292	0.082267	6.32533	0.0287657	0.00254834	0.00547525	0.00760346	0.00760346
ENST00000247226.13	PLEKHG3	pleckstrin homology and RhoGEF domain containing G3 [Source:HGNC Symbol;Acc:HGNC:20364]	26030	-0.273429	0.000447692	0.0180941	0.0778946	6.61908	0.0268418	0.00286273	0.00265322	0.00623862	0.00623862
ENST00000678049.1	GIGYF1	GRB10 interacting GYF protein 1 [Source:HGNC Symbol;Acc:HGNC:9126]	64599	-0.275306	0.00049895	0.01965	0.0790809	7.78802	0.0302426	0.00297288	0.00640781	0.00341846	0.00640781
ENST00000369798.7	TTK	TTK protein kinase [Source:HGNC Symbol;Acc:HGNC:12401]	7272	-0.275426	0.000156558	0.00818372	0.0728557	6.54634	0.0261528	0.00141761	0.00282617	0.00654431	0.00654431
ENST00000370220.1	LZTS2	leucine zipper tumor suppressor 2 [Source:HGNC Symbol;Acc:HGNC:29381]	84445	-0.277118	0.000179801	0.0091389	0.0739805	6.68399	0.0270935	0.00222672	0.00284231	0.00598294	0.00598294
ENST00000301905.9	PBK	PDZ binding kinase [Source:HGNC Symbol;Acc:HGNC:18282]	55872	-0.277221	8.38747e-05	0.00495978	0.070485	6.62176	0.0257204	0.00122448	0.00210668	0.00622771	0.00622771
ENST00000306688.8	LRRC45	leucine rich repeat containing 45 [Source:HGNC Symbol;Acc:HGNC:28302]	201255	-0.277717	0.0011062	0.0350843	0.0851366	6.91715	0.031836	0.00102193	0.00985042	0.00518438	0.00985042
ENST00000256442.10	CCNB1	cyclin B1 [Source:HGNC Symbol;Acc:HGNC:1579]	891	-0.280066	3.24864e-06	0.000342433	0.0601718	7.53997	0.0278759	0.00144766	0.00398331	0.00376717	0.00398331
ENST00000261917.4	HCN4	hyperpolarization activated cyclic nucleotide gated potassium channel 4 [Source:HGNC Symbol;Acc:HGNC:16882]	10021	-0.280151	1.06806e-05	0.000924734	0.0636284	7.91697	0.0284036	0.000444759	0.00562811	0.00327486	0.00562811
ENST00000531120.6	EIF3M	eukaryotic translation initiation factor 3 subunit M [Source:HGNC Symbol;Acc:HGNC:24460]	10480	-0.281146	0.000386978	0.0163119	0.0792226	6.38254	0.0256556	0.00210163	0.000326807	0.00731269	0.00731269
ENST00000592524.6	GJC1	gap junction protein gamma 1 [Source:HGNC Symbol;Acc:HGNC:4280]	10052	-0.283023	0.00047848	0.0190444	0.0810369	7.46417	0.031911	0.00120224	0.00864823	0.00389485	0.00864823
ENST00000394818.8	INCENP	inner centromere protein [Source:HGNC Symbol;Acc:HGNC:6058]	3619	-0.283097	2.06451e-05	0.00158271	0.0664891	7.15239	0.0293128	0.00208907	0.004498	0.00454213	0.00454213
ENST00000396148.2	CDKN2C	cyclin dependent kinase inhibitor 2C [Source:HGNC Symbol;Acc:HGNC:1789]	1031	-0.285558	0.000215317	0.0105153	0.077171	6.91827	0.0316095	0.00275153	0.00618152	0.00518094	0.00618152
ENST00000395284.8	CDK1	cyclin dependent kinase 1 [Source:HGNC Symbol;Acc:HGNC:1722]	983	-0.286512	7.57676e-08	1.36467e-05	0.0532855	7.65843	0.0253224	0.00067098	0.000198525	0.00358804	0.00358804
ENST00000040663.8	MRI1	methylthioribose-1-phosphate isomerase 1 [Source:HGNC Symbol;Acc:HGNC:28469]	84245	-0.287751	0.000180909	0.00917145	0.0768508	6.51704	0.0272539	0.00218561	0.000831425	0.00667347	0.00667347
ENST00000708348.1	PCDHB3	protocadherin beta 3 [Source:HGNC Symbol;Acc:HGNC:8688]	56132	-0.289258	7.43562e-05	0.00452294	0.07301	6.59468	0.0287128	0.00165688	0.00285779	0.00633882	0.00633882
ENST00000011898.10	TSPAN9	tetraspanin 9 [Source:HGNC Symbol;Acc:HGNC:21640]	10867	-0.289879	3.04691e-05	0.00217717	0.0695164	7.71358	0.0291191	0.00373615	0.00115168	0.00351264	0.00351264
ENST00000287598.11	BUB1B	BUB1 mitotic checkpoint serine/threonine kinase B [Source:HGNC Symbol;Acc:HGNC:1149]	701	-0.291113	2.71297e-09	7.27123e-07	0.0489422	7.92338	0.0268152	0.000324677	0.00141435	0.00326834	0.00326834
ENST00000286091.9	PDIA4	protein disulfide isomerase family A member 4 [Source:HGNC Symbol;Acc:HGNC:30167]	9601	-0.291212	1.12133e-06	0.00014306	0.0598086	7.75915	0.0276946	0.00191164	0.000905088	0.00345397	0.00345397
ENST00000262460.5	GINS1	GINS complex subunit 1 [Source:HGNC Symbol;Acc:HGNC:28980]	9837	-0.291931	3.83931e-05	0.00263951	0.0709097	7.21599	0.031601	0.00235071	0.00519157	0.00439275	0.00519157
ENST00000636051.1	ING5	inhibitor of growth family member 5 [Source:HGNC Symbol;Acc:HGNC:19421]	84289	-0.293535	6.1805e-05	0.00389838	0.0732773	6.49033	0.0272859	0.00126003	0.00053631	0.00679432	0.00679432
ENST00000301327.5	MFSD3	major facilitator superfamily domain containing 3 [Source:HGNC Symbol;Acc:HGNC:25157]	113655	-0.295061	6.95442e-06	0.000643255	0.0656409	6.8589	0.0277692	0.00109561	0.00096796	0.00536749	0.00536749
ENST00000271375.7	SFT2D2	SFT2 domain containing 2 [Source:HGNC Symbol;Acc:HGNC:25140]	375035	-0.296052	8.77805e-05	0.0051366	0.075483	7.5772	0.0331312	0.000326882	0.00821964	0.00370827	0.00821964
ENST00000373055.6	CDCA8	cell division cycle associated 8 [Source:HGNC Symbol;Acc:HGNC:14629]	55143	-0.296133	0.000263916	0.0122488	0.0811688	6.56859	0.0303222	0.00343401	0.0015831	0.00644855	0.00644855
ENST00000310806.9	MIS18BP1	MIS18 binding protein 1 [Source:HGNC Symbol;Acc:HGNC:20190]	55320	-0.301964	0.000711242	0.025609	0.0892009	6.69997	0.0369028	0.00197476	0.00996045	0.00592235	0.00996045
ENST00000507721.5	HNRNPDL	heterogeneous nuclear ribonucleoprotein D like [Source:HGNC Symbol;Acc:HGNC:5037]	9987	-0.303847	2.07818e-07	3.33057e-05	0.0585198	7.29838	0.0290749	0.00092381	0.000798717	0.00421304	0.00421304
ENST00000394670.9	ZNF207	zinc finger protein 207 [Source:HGNC Symbol;Acc:HGNC:12998]	7756	-0.304962	1.47092e-05	0.00121505	0.0703812	6.7713	0.0281063	0.00176738	-0.00151014	0.00566288	0.00566288
ENST00000592540.6	SPC24	SPC24 component of NDC80 kinetochore complex [Source:HGNC Symbol;Acc:HGNC:26913]	147841	-0.305838	0.000207316	0.0102071	0.0824377	6.30077	0.033655	0.00246262	0.00452983	0.00773133	0.00773133
ENST00000341446.9	BRI3BP	BRI3 binding protein [Source:HGNC Symbol;Acc:HGNC:14251]	140707	-0.311674	2.02159e-05	0.00155794	0.0731202	6.48461	0.0353731	0.00119925	0.00658931	0.0068206	0.0068206
ENST00000675286.1	FANCD2	FA complementation group D2 [Source:HGNC Symbol;Acc:HGNC:3585]	2177	-0.312744	0.00125974	0.0387337	0.0969749	6.80465	0.0402149	0.0085587	0.00503166	0.00554748	0.00554748
ENST00000361069.9	LAMC3	laminin subunit gamma 3 [Source:HGNC Symbol;Acc:HGNC:6494]	10319	-0.312769	1.34911e-05	0.00112587	0.0718681	6.61726	0.0332029	0.00150155	0.00331791	0.006246	0.006246
ENST00000361729.3	E2F2	E2F transcription factor 2 [Source:HGNC Symbol;Acc:HGNC:3114]	1870	-0.315503	0.00038454	0.0162527	0.0888622	5.83036	0.0366962	0.00116566	0.00737633	0.0106791	0.0106791
ENST00000310546.3	SPSB4	splA/ryanodine receptor domain and SOCS box containing 4 [Source:HGNC Symbol;Acc:HGNC:30630]	92369	-0.321969	0.00053926	0.02068	0.0930423	6.124	0.0343492	0.00427039	-0.000207844	0.0087149	0.0087149
ENST00000368320.7	KHDC4	KH domain containing 4, pre-mRNA splicing factor [Source:HGNC Symbol;Acc:HGNC:29145]	22889	-0.322535	0.000547098	0.0208559	0.0933108	7.01713	0.0416569	0.00196919	0.0110912	0.00489319	0.0110912
ENST00000380009.9	ARSK	arylsulfatase family member K [Source:HGNC Symbol;Acc:HGNC:25239]	153642	-0.322704	8.74841e-05	0.00512689	0.0822614	6.30841	0.0355859	0.00245908	0.00297147	0.00769132	0.00769132
ENST00000368653.7	MKI67	marker of proliferation Ki-67 [Source:HGNC Symbol;Acc:HGNC:7107]	4288	-0.323674	0.00109844	0.0348805	0.0991644	8.36425	0.0432298	0.00114729	0.0136031	0.00294611	0.0136031
ENST00000358410.8	DNA2	DNA replication helicase/nuclease 2 [Source:HGNC Symbol;Acc:HGNC:2939]	1763	-0.324757	3.17048e-05	0.00225725	0.0780503	6.7109	0.0389503	0.00122061	0.00791716	0.00588144	0.00791716
ENST00000263726.4	LHX4	LIM homeobox 4 [Source:HGNC Symbol;Acc:HGNC:21734]	89884	-0.326514	0.00146122	0.0429768	0.102604	5.62214	0.0414386	0.00335527	0.00846374	0.012436	0.012436
ENST00000398337.8	INF2	inverted formin 2 [Source:HGNC Symbol;Acc:HGNC:23791]	64423	-0.328952	4.48858e-05	0.00302821	0.0806102	6.33288	0.0369592	0.00218252	0.00343789	0.00756449	0.00756449
ENST00000491449.5	TUBGCP6	tubulin gamma complex associated protein 6 [Source:HGNC Symbol;Acc:HGNC:18127]	85378	-0.32949	0.000939393	0.0309956	0.0996017	6.07216	0.0387114	0.00585297	0.0018249	0.00902777	0.00902777
ENST00000396872.8	SLC29A4	solute carrier family 29 member 4 [Source:HGNC Symbol;Acc:HGNC:23097]	222962	-0.331003	3.33469e-05	0.00235707	0.0797729	6.5029	0.0364626	0.00280851	0.0016836	0.00673705	0.00673705
ENST00000357440.7	SLC29A2	solute carrier family 29 member 2 [Source:HGNC Symbol;Acc:HGNC:11004]	3177	-0.335201	0.000730569	0.0260658	0.0992352	7.09749	0.045525	0.00318232	0.0115891	0.00467899	0.0115891
ENST00000351223.7	NASP	nuclear autoantigenic sperm protein [Source:HGNC Symbol;Acc:HGNC:7644]	4678	-0.335256	1.55124e-08	3.43147e-06	0.0592765	7.39885	0.0341747	0.00125694	-0.000687151	0.00401361	0.00401361
ENST00000216367.10	POLE2	DNA polymerase epsilon 2, accessory subunit [Source:HGNC Symbol;Acc:HGNC:9178]	5427	-0.335506	0.000630677	0.0233615	0.0981568	5.79136	0.0389722	0.00347122	0.00303226	0.0109809	0.0109809
ENST00000371712.4	INPP5E	inositol polyphosphate-5-phosphatase E [Source:HGNC Symbol;Acc:HGNC:21474]	56623	-0.337259	0.000290598	0.0131986	0.0930744	6.77826	0.0402654	0.00735575	0.00032213	0.00563852	0.00563852
ENST00000343380.6	E2F1	E2F transcription factor 1 [Source:HGNC Symbol;Acc:HGNC:3113]	1869	-0.342532	9.86807e-14	5.30774e-11	0.0460229	8.3952	0.0365989	0.000244992	0.00150546	0.00293216	0.00293216
ENST00000265634.4	NPTX2	neuronal pentraxin 2 [Source:HGNC Symbol;Acc:HGNC:7953]	4885	-0.346783	0.00107323	0.034246	0.106031	5.7379	0.0495686	0.0026603	0.0142035	0.0114138	0.0142035
ENST00000351288.10	SMPD4	sphingomyelin phosphodiesterase 4 [Source:HGNC Symbol;Acc:HGNC:32949]	55627	-0.349316	0.000424112	0.0173736	0.0991077	6.60198	0.0483932	0.00785671	0.00687678	0.00630858	0.00687678
ENST00000368686.1	CHTOP	chromatin target of PRMT1 [Source:HGNC Symbol;Acc:HGNC:24511]	26097	-0.349607	0.00053867	0.0206751	0.10102	5.74805	0.0409371	0.00397785	0.00135921	0.0113299	0.0113299
ENST00000169298.8	ST6GAL1	ST6 beta-galactoside alpha-2,6-sialyltransferase 1 [Source:HGNC Symbol;Acc:HGNC:10860]	6480	-0.350092	0.000359653	0.0154419	0.0981187	6.95683	0.0483221	0.0055318	0.00890911	0.00506539	0.00890911
ENST00000478698.1	HNRNPH3	heterogeneous nuclear ribonucleoprotein H3 [Source:HGNC Symbol;Acc:HGNC:5043]	3189	-0.350109	0.000920827	0.0305758	0.105656	5.68888	0.0391054	0.00491314	-0.00199762	0.0118318	0.0118318
ENST00000543184.5	PRAME	PRAME nuclear receptor transcriptional regulator [Source:HGNC Symbol;Acc:HGNC:9336]	23532	-0.353256	4.95056e-05	0.00327793	0.0870528	6.57095	0.043307	0.00492877	0.00240889	0.00643852	0.00643852
ENST00000263795.11	WDR76	WD repeat domain 76 [Source:HGNC Symbol;Acc:HGNC:25773]	79968	-0.35543	0.00165949	0.0472682	0.113006	5.85834	0.0532235	0.00611879	0.0130366	0.0104693	0.0130366
ENST00000512507.5	MACROH2A1	macroH2A.1 histone [Source:HGNC Symbol;Acc:HGNC:4740]	9555	-0.356989	1.43704e-07	2.41648e-05	0.0678628	6.79571	0.0419568	0.00132995	0.00332571	0.00557808	0.00557808
ENST00000247191.7	DLGAP5	DLG associated protein 5 [Source:HGNC Symbol;Acc:HGNC:16864]	9787	-0.358293	1.5738e-07	2.60187e-05	0.0683281	6.95179	0.0437119	0.00192282	0.00457699	0.00508026	0.00508026
ENST00000262319.11	TELO2	telomere maintenance 2 [Source:HGNC Symbol;Acc:HGNC:29099]	9894	-0.358982	7.79108e-10	2.27445e-07	0.0583794	7.67985	0.0427503	0.000765704	0.00434652	0.00355817	0.00434652
ENST00000359321.2	XRCC2	X-ray repair cross complementing 2 [Source:HGNC Symbol;Acc:HGNC:12829]	7516	-0.360427	8.86e-06	0.000787958	0.0811173	6.49512	0.0468682	0.00246431	0.00740572	0.0067724	0.00740572
ENST00000392485.2	SRSF2	serine and arginine rich splicing factor 2 [Source:HGNC Symbol;Acc:HGNC:10783]	6427	-0.363298	3.00555e-05	0.00215153	0.0870582	7.03434	0.0486905	0.0027908	0.00857789	0.00484588	0.00857789
ENST00000265036.10	DEPDC1B	DEP domain containing 1B [Source:HGNC Symbol;Acc:HGNC:24902]	55789	-0.363412	1.0073e-06	0.000131837	0.0743143	6.54676	0.0453727	0.00174146	0.00544873	0.00654246	0.00654246
ENST00000616435.5	JKAMP	JNK1/MAPK8 associated membrane protein [Source:HGNC Symbol;Acc:HGNC:20184]	51528	-0.366496	0.000454133	0.0182948	0.104521	5.9967	0.0530216	0.00688005	0.00902713	0.00950682	0.00950682
ENST00000281043.4	MYCN	MYCN proto-oncogene, bHLH transcription factor [Source:HGNC Symbol;Acc:HGNC:7559]	4613	-0.367062	2.40663e-09	6.51689e-07	0.0615085	10.8154	0.0412633	3.13029e-05	0.00102227	0.00564364	0.00564364
ENST00000411486.7	HJURP	Holliday junction recognition protein [Source:HGNC Symbol;Acc:HGNC:25444]	55355	-0.368682	8.25844e-07	0.000111623	0.0747962	6.81907	0.0452383	0.00289299	0.00268234	0.00549872	0.00549872
ENST00000401707.7	POP1	POP1 homolog, ribonuclease P/MRP subunit [Source:HGNC Symbol;Acc:HGNC:30129]	10940	-0.368783	1.24492e-05	0.00105689	0.0843979	6.48075	0.0479334	0.0038461	0.00507043	0.00683842	0.00683842
ENST00000437963.5	SAMD11	sterile alpha motif domain containing 11 [Source:HGNC Symbol;Acc:HGNC:28706]	148398	-0.37015	0.00167559	0.0476229	0.117791	5.48196	0.0424664	0.006955	-0.0052511	0.0138572	0.0138572
ENST00000373789.8	RTKN2	rhotekin 2 [Source:HGNC Symbol;Acc:HGNC:19364]	219790	-0.372062	0.000552153	0.0210078	0.107716	5.5007	0.0494993	0.00375005	0.00621293	0.0136541	0.0136541
ENST00000473000.2	PSMG4	proteasome assembly chaperone 4 [Source:HGNC Symbol;Acc:HGNC:21108]	389362	-0.372843	0.000718675	0.0257233	0.110232	5.4521	0.0559799	0.00403666	0.0138086	0.01419	0.01419
ENST00000455566.6	PPP2R2D	protein phosphatase 2 regulatory subunit Bdelta [Source:HGNC Symbol;Acc:HGNC:23732]	55844	-0.37618	2.53654e-06	0.000279764	0.0799503	7.04544	0.0501238	0.00117458	0.0084135	0.0048158	0.0084135
ENST00000357586.7	AP1B1	adaptor related protein complex 1 subunit beta 1 [Source:HGNC Symbol;Acc:HGNC:554]	162	-0.376582	0.00174527	0.0489654	0.120296	6.12384	0.0450135	0.0129907	-0.00990396	0.00871582	0.00871582
ENST00000340305.9	TMEM201	transmembrane protein 201 [Source:HGNC Symbol;Acc:HGNC:33719]	199953	-0.377146	6.72552e-05	0.00416193	0.0946225	6.34289	0.0534158	0.00280526	0.0106249	0.00751314	0.0106249
ENST00000264596.4	NEIL3	nei like DNA glycosylase 3 [Source:HGNC Symbol;Acc:HGNC:24573]	55247	-0.379959	0.000510371	0.0199299	0.109333	5.61337	0.057655	0.00273566	0.0151948	0.0125187	0.0151948
ENST00000361899.2	MT-ATP6	mitochondrially encoded ATP synthase membrane subunit 6 [Source:HGNC Symbol;Acc:HGNC:7414]	4508	-0.380855	0.000365864	0.0156146	0.106875	10.9874	0.0572219	1.78095e-05	0.0171156	0.00630606	0.0171156
ENST00000371600.7	NPDC1	neural proliferation, differentiation and control 1 [Source:HGNC Symbol;Acc:HGNC:7899]	56654	-0.381911	8.92703e-11	3.07469e-08	0.0588998	7.42315	0.045508	0.00123531	0.000953598	0.00396846	0.00396846
ENST00000395270.5	POM121	POM121 transmembrane nucleoporin [Source:HGNC Symbol;Acc:HGNC:19702]	9883	-0.384562	1.35763e-06	0.000167895	0.0796009	6.85487	0.0519699	0.00134712	0.00815733	0.00538053	0.00815733
ENST00000287020.7	GDF6	growth differentiation factor 6 [Source:HGNC Symbol;Acc:HGNC:4221]	392255	-0.384629	9.3101e-06	0.000821475	0.0867727	8.42731	0.0534173	0.000202267	0.011092	0.00291881	0.011092
ENST00000356575.9	MEGF6	multiple EGF like domains 6 [Source:HGNC Symbol;Acc:HGNC:3232]	1953	-0.384663	0.000103087	0.00589177	0.099058	6.99187	0.0448769	0.00975465	-0.00914563	0.00496409	0.00496409
ENST00000381151.5	SLC5A3	solute carrier family 5 member 3 [Source:HGNC Symbol;Acc:HGNC:11038]	6526	-0.391293	3.32624e-09	8.76532e-07	0.0661568	6.88525	0.0475168	0.00128172	0.000698045	0.00528336	0.00528336
ENST00000617180.4	LENG8	leukocyte receptor cluster member 8 [Source:HGNC Symbol;Acc:HGNC:15500]	114823	-0.39515	0.00141146	0.0418581	0.123782	7.04471	0.0652294	0.00495788	0.0180252	0.00481775	0.0180252
ENST00000377889.6	SLC3A2	solute carrier family 3 member 2 [Source:HGNC Symbol;Acc:HGNC:11026]	6520	-0.395859	0.000638134	0.0235599	0.115922	6.20296	0.0631367	0.0102278	0.00992914	0.00826081	0.00992914
ENST00000643716.1	BCL11A	BCL11 transcription factor A [Source:HGNC Symbol;Acc:HGNC:13221]	53335	-0.397978	0.00173505	0.0487483	0.12706	5.09544	0.0497476	0.00505521	-0.00226573	0.0191613	0.0191613
ENST00000265748.7	ANLN	anillin, actin binding protein [Source:HGNC Symbol;Acc:HGNC:14082]	54443	-0.398028	3.85018e-10	1.18053e-07	0.0635829	7.53478	0.0514115	0.00228861	0.00256591	0.00377557	0.00377557
ENST00000488433.5	DMAP1	DNA methyltransferase 1 associated protein 1 [Source:HGNC Symbol;Acc:HGNC:18291]	55929	-0.401684	0.000169346	0.00870323	0.106807	5.57847	0.0590655	0.00425616	0.00906943	0.0128555	0.0128555
ENST00000301904.4	SCARA3	scavenger receptor class A member 3 [Source:HGNC Symbol;Acc:HGNC:19000]	51435	-0.404914	1.32262e-05	0.00110769	0.0929484	7.9365	0.0595538	0.000270161	0.0126889	0.00325517	0.0126889
ENST00000706770.1	PTPRS	protein tyrosine phosphatase receptor type S [Source:HGNC Symbol;Acc:HGNC:9681]	5802	-0.406608	4.74842e-05	0.0031574	0.0999607	5.85277	0.0518205	0.00447755	-0.00170058	0.0105107	0.0105107
ENST00000585725.2	SPPL2B	signal peptide peptidase like 2B [Source:HGNC Symbol;Acc:HGNC:30627]	56928	-0.406692	0.00136424	0.0409684	0.127007	5.13983	0.0577393	0.00572641	0.0044233	0.0184699	0.0184699
ENST00000680673.1	CUL4B	cullin 4B [Source:HGNC Symbol;Acc:HGNC:2555]	8450	-0.406972	0.00113926	0.0358719	0.125081	5.25261	0.0658452	0.00672556	0.0134709	0.0167424	0.0167424
ENST00000618048.2	KCNMA1	potassium calcium-activated channel subfamily M alpha 1 [Source:HGNC Symbol;Acc:HGNC:6284]	3778	-0.409704	0.00040852	0.0169559	0.115915	5.4969	0.0504771	0.00645957	-0.00630966	0.0136949	0.0136949
ENST00000610722.4	MCM8	minichromosome maintenance 8 homologous recombination repair factor [Source:HGNC Symbol;Acc:HGNC:16147]	84515	-0.409755	1.24997e-06	0.000155808	0.0845282	6.86032	0.0589437	0.00173056	0.00898698	0.00536288	0.00898698
ENST00000520347.5	ZNF706	zinc finger protein 706 [Source:HGNC Symbol;Acc:HGNC:24992]	51123	-0.411609	0.00167093	0.0475198	0.130951	5.19204	0.0607861	0.00807319	0.00437629	0.017649	0.017649
ENST00000340913.11	HNRNPA1	heterogeneous nuclear ribonucleoprotein A1 [Source:HGNC Symbol;Acc:HGNC:5031]	3178	-0.416596	3.81547e-05	0.00262599	0.101155	7.53796	0.0643444	0.00455288	0.0107957	0.00377043	0.0107957
ENST00000257575.9	RNFT2	ring finger protein, transmembrane 2 [Source:HGNC Symbol;Acc:HGNC:25905]	84900	-0.420374	0.000204575	0.010106	0.113208	5.98321	0.0683936	0.00640961	0.0128144	0.00959561	0.0128144
ENST00000428849.7	KIFC1	kinesin family member C1 [Source:HGNC Symbol;Acc:HGNC:6389]	3833	-0.420844	1.00664e-09	2.91699e-07	0.0688965	7.08614	0.058829	0.00111035	0.00600975	0.00470821	0.00600975
ENST00000490044.5	NONO	non-POU domain containing octamer binding [Source:HGNC Symbol;Acc:HGNC:7871]	4841	-0.423462	0.000224109	0.0108102	0.114754	5.68301	0.0674357	0.00786958	0.00917987	0.0118832	0.0118832
ENST00000395405.5	ZWINT	ZW10 interacting kinetochore protein [Source:HGNC Symbol;Acc:HGNC:13195]	11130	-0.424687	0.00140269	0.0417241	0.13296	5.56942	0.0719599	0.0135726	0.00874254	0.0129449	0.0129449
ENST00000681011.1	CTSZ	cathepsin Z [Source:HGNC Symbol;Acc:HGNC:2547]	1522	-0.426438	0.000127335	0.00695373	0.111296	5.67139	0.0617255	0.00659425	0.00236915	0.011986	0.011986
ENST00000367409.9	ASPM	assembly factor for spindle microtubules [Source:HGNC Symbol;Acc:HGNC:19048]	259266	-0.426853	7.96617e-09	1.88995e-06	0.0739886	7.69306	0.0612302	0.00125483	0.00695664	0.00354012	0.00695664
ENST00000518219.5	MRNIP	MRN complex interacting protein [Source:HGNC Symbol;Acc:HGNC:30817]	51149	-0.427425	0.000377364	0.0159925	0.120218	5.57424	0.0721504	0.00223289	0.0194455	0.0128971	0.0194455
ENST00000343004.10	PABIR2	PABIR family member 2 [Source:HGNC Symbol;Acc:HGNC:30490]	159090	-0.428802	0.000917097	0.0305035	0.12936	6.06502	0.0700681	0.0160291	0.00260458	0.00907189	0.00907189
ENST00000262300.13	PKMYT1	protein kinase, membrane associated tyrosine/threonine 1 [Source:HGNC Symbol;Acc:HGNC:29650]	9088	-0.429825	6.59633e-05	0.00410462	0.107715	6.67132	0.0693477	0.00344556	0.0139582	0.00603163	0.0139582
ENST00000505300.1	HAND2	heart and neural crest derivatives expressed 2 [Source:HGNC Symbol;Acc:HGNC:4808]	9464	-0.43262	3.10814e-05	0.0022189	0.103861	5.60953	0.0598113	0.0036254	0.000953532	0.0125551	0.0125551
ENST00000486440.5	PCOLCE	procollagen C-endopeptidase enhancer [Source:HGNC Symbol;Acc:HGNC:8738]	5118	-0.436264	1.11231e-05	0.000956721	0.0992839	6.39698	0.0689266	0.00386141	0.0109245	0.0072408	0.0109245
ENST00000380605.3	CPXM1	carboxypeptidase X, M14 family member 1 [Source:HGNC Symbol;Acc:HGNC:15771]	56265	-0.437593	1.0624e-07	1.84987e-05	0.0823206	8.6656	0.0655782	0.00019884	0.00996618	0.00285461	0.00996618
ENST00000402615.6	AKT1	AKT serine/threonine kinase 1 [Source:HGNC Symbol;Acc:HGNC:391]	207	-0.438222	0.000110037	0.0062166	0.113314	6.65842	0.0730197	0.00711489	0.0121452	0.00608177	0.0121452
ENST00000388715.7	PNPLA1	patatin like phospholipase domain containing 1 [Source:HGNC Symbol;Acc:HGNC:21246]	285848	-0.438343	1.49942e-06	0.00018171	0.0911067	6.03656	0.0618844	0.0032005	0.00210078	0.00925014	0.00925014
ENST00000649046.1	LRP2	LDL receptor related protein 2 [Source:HGNC Symbol;Acc:HGNC:6694]	4036	-0.438848	2.05287e-07	3.29673e-05	0.0844835	7.31641	0.0663413	0.00147499	0.0092312	0.00417569	0.0092312
ENST00000403000.6	TMEM276	transmembrane protein 276 [Source:HGNC Symbol;Acc:HGNC:56235]	84773	-0.440375	5.93255e-05	0.0037757	0.109669	5.62297	0.0689118	0.00561271	0.00780335	0.0124283	0.0124283
ENST00000409479.5	PGGHG	protein-glucosylgalactosylhydroxylysine glucosidase [Source:HGNC Symbol;Acc:HGNC:26210]	80162	-0.440833	7.59263e-06	0.000693509	0.0984802	6.16921	0.0636752	0.00609578	0.000623083	0.00845174	0.00845174
ENST00000453061.7	PIGG	phosphatidylinositol glycan anchor biosynthesis class G [Source:HGNC Symbol;Acc:HGNC:25985]	54872	-0.444863	0.00075449	0.0266889	0.132047	5.84023	0.0647089	0.0155502	-0.00887767	0.0106044	0.0106044
ENST00000361716.8	VAMP1	vesicle associated membrane protein 1 [Source:HGNC Symbol;Acc:HGNC:12642]	6843	-0.445252	0.00024464	0.0115592	0.121395	5.36212	0.0636919	0.00683908	-0.00156755	0.0152659	0.0152659
ENST00000216554.8	EIF5	eukaryotic translation initiation factor 5 [Source:HGNC Symbol;Acc:HGNC:3299]	1983	-0.451396	1.10556e-06	0.000141399	0.0926538	6.88539	0.0638926	0.00759416	-0.00413764	0.00528293	0.00528293
ENST00000710542.1	SLC37A4	solute carrier family 37 member 4 [Source:HGNC Symbol;Acc:HGNC:4061]	2542	-0.456408	4.38451e-06	0.000439173	0.0993862	6.18934	0.0725966	0.0064791	0.00615092	0.00833733	0.00833733
ENST00000637387.1	CTSD	cathepsin D [Source:HGNC Symbol;Acc:HGNC:2529]	1509	-0.459544	0.00113594	0.0357963	0.141203	6.29717	0.0771298	0.0221571	-0.00493744	0.0077502	0.0077502
ENST00000369893.10	SFXN2	sideroflexin 2 [Source:HGNC Symbol;Acc:HGNC:16086]	118980	-0.463226	2.74081e-06	0.00029852	0.0987826	5.86506	0.0737287	0.00421724	0.00747692	0.0104198	0.0104198
ENST00000305188.13	ESCO2	establishment of sister chromatid cohesion N-acetyltransferase 2 [Source:HGNC Symbol;Acc:HGNC:27230]	157570	-0.463383	1.41899e-06	0.000174385	0.0960913	6.09129	0.0754974	0.00266377	0.0111865	0.00891086	0.0111865
ENST00000514455.5	RACK1	receptor for activated C kinase 1 [Source:HGNC Symbol;Acc:HGNC:4399]	10399	-0.468897	0.000400076	0.0167195	0.132455	5.21502	0.0763157	0.00901982	0.00392584	0.0172968	0.0172968
ENST00000534061.6	NAALAD2	N-acetylated alpha-linked acidic dipeptidase 2 [Source:HGNC Symbol;Acc:HGNC:14526]	10003	-0.469823	0.000447336	0.018089	0.133835	5.73442	0.0877143	0.00186686	0.0250009	0.0114428	0.0250009
ENST00000513312.3	MCIDAS	multiciliate differentiation and DNA synthesis associated cell cycle protein [Source:HGNC Symbol;Acc:HGNC:40050]	345643	-0.478077	0.000434407	0.0176846	0.135885	5.09853	0.0706841	0.00858371	-0.00593752	0.0191133	0.0191133
ENST00000651364.1	ZNF394	zinc finger protein 394 [Source:HGNC Symbol;Acc:HGNC:18832]	84124	-0.479436	0.000575721	0.0216879	0.139257	4.98951	0.0713461	0.00829418	-0.00530845	0.0207947	0.0207947
ENST00000307584.6	CAVIN4	caveolae associated protein 4 [Source:HGNC Symbol;Acc:HGNC:33742]	347273	-0.480712	0.000536316	0.020623	0.138857	4.97977	0.0924625	0.00478606	0.0241357	0.0209447	0.0241357
ENST00000538862.7	CDCA3	cell division cycle associated 3 [Source:HGNC Symbol;Acc:HGNC:14624]	83461	-0.48411	7.90088e-06	0.000717282	0.108354	5.62234	0.0839175	0.00517667	0.0118344	0.0124342	0.0124342
ENST00000644178.1	SERPINB6	serpin family B member 6 [Source:HGNC Symbol;Acc:HGNC:8950]	5269	-0.48541	2.44593e-05	0.00182115	0.115033	5.57184	0.0725223	0.00692814	-0.00463402	0.0129209	0.0129209
ENST00000530445.6	EEF1D	eukaryotic translation elongation factor 1 delta [Source:HGNC Symbol;Acc:HGNC:3211]	1936	-0.485887	0.000421437	0.0173182	0.13779	6.66768	0.0936091	0.00295739	0.0255218	0.00604571	0.0255218
ENST00000375864.5	LY6G5B	lymphocyte antigen 6 family member G5B [Source:HGNC Symbol;Acc:HGNC:13931]	58496	-0.486426	0.000170217	0.0087366	0.129384	5.65128	0.0910714	0.00877052	0.0163398	0.012167	0.0163398
ENST00000380702.7	PDE4A	phosphodiesterase 4A [Source:HGNC Symbol;Acc:HGNC:8780]	5141	-0.48913	2.52398e-05	0.00186634	0.11611	5.38632	0.0752487	0.00525707	-0.000914072	0.0149652	0.0149652
ENST00000173898.12	TRO	trophinin [Source:HGNC Symbol;Acc:HGNC:12326]	7216	-0.489826	1.39903e-06	0.000172202	0.101515	6.58042	0.0787191	0.00905958	-0.000634351	0.00639849	0.00639849
ENST00000372873.8	SYNPO2L	synaptopodin 2 like [Source:HGNC Symbol;Acc:HGNC:23532]	79933	-0.495935	9.92343e-05	0.005684	0.127409	6.98742	0.0932651	0.000879876	0.0234698	0.00497679	0.0234698
ENST00000377499.9	LMO7	LIM domain 7 [Source:HGNC Symbol;Acc:HGNC:6646]	4008	-0.496085	0.000941022	0.0310363	0.149984	5.35372	0.0878077	0.0183704	-0.000898432	0.0153723	0.0153723
ENST00000379742.4	POSTN	periostin [Source:HGNC Symbol;Acc:HGNC:16953]	10631	-0.497462	2.45526e-05	0.00182412	0.117913	6.54523	0.0908514	0.0143062	0.00645742	0.00654914	0.00654914
ENST00000593135.6	KIF18B	kinesin family member 18B [Source:HGNC Symbol;Acc:HGNC:27102]	146909	-0.500047	4.8625e-07	7.04516e-05	0.0993801	6.29142	0.0795285	0.0070341	-0.00139104	0.00778049	0.00778049
ENST00000380518.8	COL2A1	collagen type II alpha 1 chain [Source:HGNC Symbol;Acc:HGNC:2200]	1280	-0.501109	0.000331093	0.0145254	0.139597	5.20637	0.0945696	0.0118029	0.0122428	0.0174282	0.0174282
ENST00000292180.8	FLAD1	flavin adenine dinucleotide synthetase 1 [Source:HGNC Symbol;Acc:HGNC:24671]	80308	-0.502708	0.00132388	0.0400938	0.15657	5.51122	0.104075	0.0232295	0.0120963	0.013542	0.013542
ENST00000433259.6	ENTPD6	ectonucleoside triphosphate diphosphohydrolase 6 [Source:HGNC Symbol;Acc:HGNC:3368]	955	-0.504506	0.000306575	0.013718	0.139765	6.20673	0.0997987	0.0101237	0.0191775	0.00823976	0.0191775
ENST00000481924.2	B4GALT2	beta-1,4-galactosyltransferase 2 [Source:HGNC Symbol;Acc:HGNC:925]	8704	-0.505116	0.000221216	0.0107101	0.136759	5.05404	0.0837324	0.00825338	0.00073371	0.0198013	0.0198013
ENST00000318121.8	CLSPN	claspin [Source:HGNC Symbol;Acc:HGNC:19715]	63967	-0.509234	3.00397e-06	0.000319214	0.109031	6.30509	0.092061	0.00311468	0.0147169	0.00770869	0.0147169
ENST00000270233.12	BCAM	basal cell adhesion molecule (Lutheran blood group) [Source:HGNC Symbol;Acc:HGNC:6722]	4059	-0.514149	1.82275e-06	0.000213959	0.10774	8.46851	0.0932341	0.000280813	0.0171309	0.00290335	0.0171309
ENST00000307741.11	THOP1	thimet oligopeptidase 1 [Source:HGNC Symbol;Acc:HGNC:11793]	7064	-0.516327	2.98269e-08	5.97519e-06	0.0931587	6.32834	0.0903924	0.00453548	0.00848233	0.00758791	0.00848233
ENST00000378295.9	TP73	tumor protein p73 [Source:HGNC Symbol;Acc:HGNC:12003]	7161	-0.519199	0.000149027	0.00791551	0.136895	5.18014	0.0834304	0.0102748	-0.00707484	0.0178355	0.0178355
ENST00000406620.6	UBE2I	ubiquitin conjugating enzyme E2 I [Source:HGNC Symbol;Acc:HGNC:12485]	7329	-0.521639	0.000567487	0.021456	0.151345	5.22303	0.105889	0.0171814	0.0131393	0.0171764	0.0171764
ENST00000485551.5	KIAA0319L	KIAA0319 like [Source:HGNC Symbol;Acc:HGNC:30071]	79932	-0.524035	0.00138425	0.0413741	0.163868	4.76114	0.0984175	0.0158494	0.00419285	0.0244295	0.0244295
ENST00000398752.11	ATP5F1A	ATP synthase F1 subunit alpha [Source:HGNC Symbol;Acc:HGNC:823]	498	-0.525705	0.000153943	0.0080863	0.138906	5.09455	0.0934825	0.00976693	0.00344915	0.0191752	0.0191752
ENST00000470322.5	ACTR1A	actin related protein 1A [Source:HGNC Symbol;Acc:HGNC:167]	10121	-0.529158	0.000393892	0.01655	0.149305	4.98706	0.105289	0.0126055	0.0140031	0.0208324	0.0208324
ENST00000505871.7	SH3D21	SH3 domain containing 21 [Source:HGNC Symbol;Acc:HGNC:26236]	79729	-0.54562	1.19859e-08	2.72822e-06	0.0957241	6.01467	0.098528	0.00435465	0.00716716	0.00939001	0.00939001
ENST00000485365.1	SFPQ	splicing factor proline and glutamine rich [Source:HGNC Symbol;Acc:HGNC:10774]	6421	-0.545806	8.60076e-07	0.000115258	0.110909	5.58836	0.0945343	0.00569242	0.000761497	0.0127587	0.0127587
ENST00000509634.5	ZNF131	zinc finger protein 131 [Source:HGNC Symbol;Acc:HGNC:12915]	7690	-0.546884	0.000996071	0.0323225	0.166144	5.58234	0.0963543	0.0285882	-0.0203011	0.0128174	0.0128174
ENST00000378106.10	NDUFAF5	NADH:ubiquinone oxidoreductase complex assembly factor 5 [Source:HGNC Symbol;Acc:HGNC:15899]	79133	-0.54872	1.6932e-05	0.00135388	0.127552	5.30553	0.0928141	0.00840015	-0.00529244	0.0160041	0.0160041
ENST00000578904.1	CSNK1D	casein kinase 1 delta [Source:HGNC Symbol;Acc:HGNC:2452]	1453	-0.550496	0.000365053	0.0156055	0.154454	5.06036	0.119541	0.0124005	0.0233837	0.0197038	0.0233837
ENST00000596217.1	NUP62	nucleoporin 62 [Source:HGNC Symbol;Acc:HGNC:8066]	23636	-0.551113	2.24885e-05	0.00171105	0.130021	5.70234	0.111404	0.00949158	0.0158668	0.011715	0.0158668
ENST00000491322.1	GLUL	glutamate-ammonia ligase [Source:HGNC Symbol;Acc:HGNC:4341]	2752	-0.553145	0.000397949	0.016667	0.156192	4.82122	0.100835	0.0131582	-0.00185273	0.0234357	0.0234357
ENST00000403162.7	CCDC47	coiled-coil domain containing 47 [Source:HGNC Symbol;Acc:HGNC:24856]	57003	-0.558803	0.0013359	0.0403334	0.174182	5.71226	0.129868	0.0338794	0.011358	0.0116298	0.0116298
ENST00000639847.1	MC1R	melanocortin 1 receptor [Source:HGNC Symbol;Acc:HGNC:6929]	4157	-0.559854	0.000463816	0.0185832	0.159921	5.41989	0.124721	0.0175181	0.0208438	0.0145621	0.0208438
ENST00000679696.1	CCDC82	coiled-coil domain containing 82 [Source:HGNC Symbol;Acc:HGNC:26282]	79780	-0.566077	0.00151502	0.0439663	0.178472	4.43663	0.127532	0.0167282	0.0225204	0.0310504	0.0310504
ENST00000378706.5	SEPTIN8	septin 8 [Source:HGNC Symbol;Acc:HGNC:16511]	23176	-0.567068	0.000551025	0.0209852	0.164147	5.5263	0.123781	0.0270328	0.00710603	0.0133835	0.0133835
ENST00000562383.6	BRD7	bromodomain containing 7 [Source:HGNC Symbol;Acc:HGNC:14310]	29117	-0.569829	0.000656516	0.0241155	0.167246	4.66151	0.105755	0.0157673	-0.00533764	0.0261897	0.0261897
ENST00000548478.1	DTX3	deltex E3 ubiquitin ligase 3 [Source:HGNC Symbol;Acc:HGNC:24457]	196403	-0.570707	0.00120173	0.0374271	0.176227	4.85578	0.118987	0.0237037	0.00289064	0.0228803	0.0228803
ENST00000678580.1	SKP2	S-phase kinase associated protein 2 [Source:HGNC Symbol;Acc:HGNC:10901]	6502	-0.5714	0.000404298	0.0168375	0.161537	5.72951	0.129263	0.0080169	0.0311246	0.0114839	0.0311246
ENST00000511313.5	POLR2J3	RNA polymerase II subunit J3 [Source:HGNC Symbol;Acc:HGNC:33853]	548644	-0.576302	2.16708e-08	4.51401e-06	0.102946	5.57733	0.112307	0.00303008	0.0128066	0.0128667	0.0128667
ENST00000461735.1	SLC4A2	solute carrier family 4 member 2 [Source:HGNC Symbol;Acc:HGNC:11028]	6522	-0.584477	0.00147169	0.0431943	0.183786	5.6217	0.143017	0.030276	0.0203897	0.0124402	0.0203897
ENST00000289119.7	ABHD3	abhydrolase domain containing 3, phospholipase [Source:HGNC Symbol;Acc:HGNC:18718]	171586	-0.588073	0.000896446	0.0300701	0.177069	4.37572	0.135091	0.0143412	0.0248363	0.0326888	0.0326888
ENST00000567216.5	CAPN15	calpain 15 [Source:HGNC Symbol;Acc:HGNC:11182]	6650	-0.597325	3.03777e-11	1.13058e-08	0.0898945	5.9912	0.112262	0.00257866	0.00395044	0.00954288	0.00954288
ENST00000459639.5	U2AF1	U2 small nuclear RNA auxiliary factor 1 [Source:HGNC Symbol;Acc:HGNC:12453]	7307	-0.601836	0.000492071	0.0194767	0.172692	4.56523	0.119029	0.0166496	-0.00369131	0.0280839	0.0280839
ENST00000396858.5	GAPDH	glyceraldehyde-3-phosphate dehydrogenase [Source:HGNC Symbol;Acc:HGNC:4141]	2597	-0.605313	5.29189e-05	0.00345376	0.149743	5.23544	0.132815	0.016642	0.0119755	0.0169924	0.0169924
ENST00000263574.9	APLP2	amyloid beta precursor like protein 2 [Source:HGNC Symbol;Acc:HGNC:598]	334	-0.605389	1.11819e-09	3.20475e-07	0.0993816	7.89243	0.121801	0.00784213	0.00697294	0.00330035	0.00697294
ENST00000493030.6	TRIM11	tripartite motif containing 11 [Source:HGNC Symbol;Acc:HGNC:16281]	81559	-0.606975	0.000357907	0.0153922	0.170053	4.44287	0.140232	0.0124852	0.0246485	0.030892	0.030892
ENST00000616132.4	GPSM1	G protein signaling modulator 1 [Source:HGNC Symbol;Acc:HGNC:17858]	26086	-0.612003	2.75497e-05	0.00200691	0.145964	5.16043	0.131323	0.0138119	0.00988659	0.0181464	0.0181464
ENST00000553232.1	RBM19	RNA binding motif protein 19 [Source:HGNC Symbol;Acc:HGNC:29098]	9904	-0.613185	0.000720708	0.0257791	0.181331	4.80427	0.130654	0.0256093	-0.00329074	0.023712	0.023712
ENST00000590866.2	PWWP3A	PWWP domain containing 3A, DNA repair factor [Source:HGNC Symbol;Acc:HGNC:29641]	84939	-0.614729	0.00161486	0.0461306	0.194953	4.18139	0.147574	0.0176461	0.0251116	0.0393642	0.0393642
ENST00000615744.4	MCRIP2	MAPK regulated corepressor interacting protein 2 [Source:HGNC Symbol;Acc:HGNC:14142]	84331	-0.614976	0.00108097	0.0344092	0.188149	4.31368	0.152997	0.0185466	0.030876	0.0345535	0.0345535
ENST00000493418.1	HMGN2	high mobility group nucleosomal binding domain 2 [Source:HGNC Symbol;Acc:HGNC:4986]	3151	-0.618728	2.69969e-06	0.000294859	0.131857	5.20181	0.134257	0.00858114	0.0156801	0.0174981	0.0174981
ENST00000436583.5	TMSB15B	thymosin beta 15B [Source:HGNC Symbol;Acc:HGNC:28612]	286527	-0.619609	7.05447e-05	0.00432797	0.155898	4.7963	0.119984	0.0126135	-0.0066019	0.023843	0.023843
ENST00000471957.1	ZMYND19	zinc finger MYND-type containing 19 [Source:HGNC Symbol;Acc:HGNC:21146]	116225	-0.621204	1.22121e-07	2.09251e-05	0.117423	5.4178	0.132314	0.00300824	0.0176741	0.0145867	0.0176741
ENST00000378823.8	RAD50	RAD50 double strand break repair protein [Source:HGNC Symbol;Acc:HGNC:9816]	10111	-0.621871	2.96157e-06	0.000317269	0.133064	6.50236	0.131131	0.0198196	-0.000927067	0.00673952	0.00673952
ENST00000489266.5	NSMCE4A	NSE4 homolog A, SMC5-SMC6 complex component [Source:HGNC Symbol;Acc:HGNC:25935]	54780	-0.628119	0.00131187	0.0398751	0.195471	4.9585	0.164211	0.0171985	0.0401147	0.021273	0.0401147
ENST00000412633.3	TNNT2	troponin T2, cardiac type [Source:HGNC Symbol;Acc:HGNC:11949]	7139	-0.635255	3.73688e-05	0.00257641	0.15407	5.5476	0.14513	0.0224419	0.00763974	0.0131642	0.0131642
ENST00000470412.5	SLCO4A1	solute carrier organic anion transporter family member 4A1 [Source:HGNC Symbol;Acc:HGNC:10953]	28231	-0.647005	3.0082e-08	6.01096e-06	0.116768	5.48198	0.136798	0.00659503	0.00742165	0.013857	0.013857
ENST00000615976.2	UPK3B	uroplakin 3B [Source:HGNC Symbol;Acc:HGNC:21444]	105375355	-0.649032	7.61459e-05	0.00460757	0.164054	5.9145	0.158669	0.0094122	0.0309582	0.0100643	0.0309582
ENST00000558018.5	MFGE8	milk fat globule EGF and factor V/VIII domain containing [Source:HGNC Symbol;Acc:HGNC:7036]	4240	-0.656173	1.16067e-07	1.99444e-05	0.123816	6.17307	0.144338	0.0145659	0.00439605	0.00842968	0.00842968
ENST00000484394.5	HAUS7	HAUS augmin like complex subunit 7 [Source:HGNC Symbol;Acc:HGNC:32979]	55559	-0.657123	0.000656413	0.0241155	0.192865	4.25293	0.133348	0.0191897	-0.0144336	0.0366057	0.0366057
ENST00000455915.6	RANGAP1	Ran GTPase activating protein 1 [Source:HGNC Symbol;Acc:HGNC:9854]	5905	-0.657522	0.000111416	0.00626185	0.170154	5.12258	0.149215	0.0246891	-0.00029573	0.0187394	0.0187394
ENST00000686010.1	DOT1L	DOT1 like histone lysine methyltransferase [Source:HGNC Symbol;Acc:HGNC:24948]	84444	-0.659957	0.000871045	0.0295328	0.198235	5.16907	0.177819	0.0241563	0.0347892	0.0180103	0.0347892
ENST00000376105.4	ID1	inhibitor of DNA binding 1 [Source:HGNC Symbol;Acc:HGNC:5360]	3397	-0.667183	1.30879e-09	3.71041e-07	0.109982	6.57449	0.148055	0.00259161	0.0155523	0.00642352	0.0155523
ENST00000546023.1	TCP1	t-complex 1 [Source:HGNC Symbol;Acc:HGNC:11655]	6950	-0.669774	2.61683e-05	0.00192201	0.1593	4.59367	0.161478	0.0105645	0.0230591	0.0275002	0.0275002
ENST00000462775.5	RASAL2	RAS protein activator like 2 [Source:HGNC Symbol;Acc:HGNC:9874]	9462	-0.672587	0.00157495	0.0453535	0.21281	4.61942	0.170388	0.0409419	0.00240267	0.0269901	0.0269901
ENST00000575712.5	BAIAP2	BAR/IMD domain containing adaptor protein 2 [Source:HGNC Symbol;Acc:HGNC:947]	10458	-0.673838	0.00108053	0.034409	0.20615	4.98247	0.175892	0.0428436	0.00674966	0.0209032	0.0209032
ENST00000648638.1	THRAP3	thyroid hormone receptor associated protein 3 [Source:HGNC Symbol;Acc:HGNC:22964]	9967	-0.678414	0.0014763	0.0431978	0.213385	4.90405	0.180172	0.0461808	0.00644224	0.0221187	0.0221187
ENST00000465785.5	GUSB	glucuronidase beta [Source:HGNC Symbol;Acc:HGNC:4696]	2990	-0.681579	0.00169435	0.0479999	0.217122	3.99864	0.195647	0.0223492	0.0480036	0.0483635	0.0483635
ENST00000359345.5	SLFNL1	schlafen like 1 [Source:HGNC Symbol;Acc:HGNC:26313]	200172	-0.692443	0.00159126	0.0457226	0.219301	4.0205	0.166402	0.0249883	0.00320995	0.0471509	0.0471509
ENST00000584123.5	SCRN2	secernin 2 [Source:HGNC Symbol;Acc:HGNC:30381]	90507	-0.704599	2.0646e-05	0.00158271	0.165485	4.88931	0.161181	0.0187281	-0.00342484	0.0223497	0.0223497
ENST00000574988.1	PAQR4	progestin and adipoQ receptor family member 4 [Source:HGNC Symbol;Acc:HGNC:26386]	124222	-0.728801	0.000180145	0.00914132	0.194588	4.38313	0.200376	0.0243169	0.0269715	0.0324801	0.0324801
ENST00000239938.5	EGR1	early growth response 1 [Source:HGNC Symbol;Acc:HGNC:3238]	1958	-0.735795	5.37469e-16	3.80242e-13	0.0908085	6.0405	0.171052	0.00314408	0.00764851	0.00922519	0.00922519
ENST00000691607.2	SPDYE2	speedy/RINGO cell cycle regulator family member E2 [Source:HGNC Symbol;Acc:HGNC:33841]	441273	-0.757321	2.24738e-06	0.000253338	0.160117	5.2302	0.202825	0.0157201	0.0227359	0.0170697	0.0227359
ENST00000461871.1	GTF3C5	general transcription factor IIIC subunit 5 [Source:HGNC Symbol;Acc:HGNC:4668]	9328	-0.757442	7.85654e-05	0.00472771	0.191819	4.38645	0.1857	0.0228045	-0.00582413	0.0323873	0.0323873
ENST00000340879.8	IP6K2	inositol hexakisphosphate kinase 2 [Source:HGNC Symbol;Acc:HGNC:17313]	51447	-0.792344	0.000278426	0.0127639	0.218001	4.50682	0.245372	0.0336905	0.0375961	0.0293589	0.0375961
ENST00000547944.5	WDR90	WD repeat domain 90 [Source:HGNC Symbol;Acc:HGNC:26960]	197335	-0.805762	0.000332836	0.0145774	0.224552	5.22634	0.255285	0.041707	0.0339288	0.0171271	0.0339288
ENST00000397679.5	C21orf58	chromosome 21 open reading frame 58 [Source:HGNC Symbol;Acc:HGNC:1300]	54058	-0.836692	1.80401e-10	5.87829e-08	0.131201	5.33272	0.218273	0.0101776	0.000143154	0.0156431	0.0156431
ENST00000560626.6	PEAK1	pseudopodium enriched atypical kinase 1 [Source:HGNC Symbol;Acc:HGNC:29431]	79834	-0.845145	0.000546144	0.0208397	0.244471	4.55853	0.286	0.0293425	0.0603063	0.0282249	0.0603063
ENST00000528528.1	LRRC14	leucine rich repeat containing 14 [Source:HGNC Symbol;Acc:HGNC:20419]	9684	-0.857144	2.22225e-13	1.1634e-10	0.116862	5.53933	0.231643	0.00723619	0.00680661	0.0132488	0.0132488
ENST00000298532.2	SNAPC4	small nuclear RNA activating complex polypeptide 4 [Source:HGNC Symbol;Acc:HGNC:11137]	6621	-0.864675	0.00159366	0.0457618	0.273886	5.14832	0.264658	0.0941833	-0.0437341	0.0183369	0.0183369
ENST00000410064.5	PTMA	prothymosin alpha [Source:HGNC Symbol;Acc:HGNC:9623]	5757	-0.879494	8.77207e-12	3.56923e-09	0.128857	5.17619	0.240992	0.00700837	0.00416529	0.0178979	0.0178979
ENST00000415272.2	NOP56	NOP56 ribonucleoprotein [Source:HGNC Symbol;Acc:HGNC:15911]	10528	-0.886425	6.43561e-08	1.17531e-05	0.163963	7.1842	0.267986	0.00285594	0.0374698	0.00446623	0.0374698
ENST00000484396.1	ACSS1	acyl-CoA synthetase short chain family member 1 [Source:HGNC Symbol;Acc:HGNC:16091]	84532	-0.887892	1.17421e-05	0.00100597	0.202608	4.28049	0.270826	0.0259302	0.0169704	0.0356446	0.0356446
ENST00000529481.1	LRP5	LDL receptor related protein 5 [Source:HGNC Symbol;Acc:HGNC:6697]	4041	-0.899126	0.00110553	0.0350774	0.27562	3.63116	0.286857	0.0382977	0.0171134	0.0756519	0.0756519
ENST00000465604.1	STMN1	stathmin 1 [Source:HGNC Symbol;Acc:HGNC:6510]	3925	-0.90615	1.4697e-11	5.85859e-09	0.134227	5.52536	0.267953	0.00313941	0.0238861	0.0133933	0.0238861
ENST00000498288.1	ADCY3	adenylate cyclase 3 [Source:HGNC Symbol;Acc:HGNC:234]	109	-0.928898	1.89556e-05	0.00147529	0.217192	4.50896	0.265266	0.0414485	-0.0334354	0.0293101	0.0293101
ENST00000643515.1	REXO1	RNA exonuclease 1 homolog [Source:HGNC Symbol;Acc:HGNC:24616]	57455	-0.942577	0.00143494	0.0423997	0.295708	4.27528	0.371467	0.083195	0.0479695	0.0358223	0.0479695
ENST00000467250.1	AGAP3	ArfGAP with GTPase domain, ankyrin repeat and PH domain 3 [Source:HGNC Symbol;Acc:HGNC:16923]	116988	-0.945675	0.000775606	0.027082	0.281337	3.56671	0.33948	0.0365813	0.0524057	0.0821447	0.0821447
ENST00000377102.5	SPRY2	sprouty RTK signaling antagonist 2 [Source:HGNC Symbol;Acc:HGNC:11270]	10253	-0.949022	2.58091e-06	0.000283068	0.201849	4.38148	0.301959	0.0285886	0.0111192	0.0325262	0.0325262
ENST00000609516.1	C1orf109	chromosome 1 open reading frame 109 [Source:HGNC Symbol;Acc:HGNC:26039]	54955	-0.953362	0.00106233	0.0339951	0.291238	3.62965	0.3378	0.0514323	0.0299808	0.0757973	0.0757973
ENST00000541455.1	COA4	cytochrome c oxidase assembly factor 4 homolog [Source:HGNC Symbol;Acc:HGNC:24604]	51287	-0.954277	0.00115108	0.0362007	0.293558	4.01106	0.376605	0.0345668	0.0946973	0.0476699	0.0946973
ENST00000456311.1	CAD	carbamoyl-phosphate synthetase 2, aspartate transcarbamylase, and dihydroorotase [Source:HGNC Symbol;Acc:HGNC:1424]	790	-0.977121	0.000439194	0.0178332	0.277959	4.11222	0.325681	0.0734412	-0.0243765	0.0424507	0.0424507
ENST00000703121.1	NDFIP2	Nedd4 family interacting protein 2 [Source:HGNC Symbol;Acc:HGNC:18537]	54602	-1.02226	0.000146949	0.00782357	0.269288	4.05955	0.382502	0.0636988	0.0225444	0.0450756	0.0450756
ENST00000553504.5	G2E3	G2/M-phase specific E3 ubiquitin protein ligase [Source:HGNC Symbol;Acc:HGNC:20338]	55632	-1.04074	0.000153351	0.00806058	0.274923	3.71756	0.387295	0.045507	0.0324338	0.0678666	0.0678666
ENST00000486541.1	ID3	inhibitor of DNA binding 3 [Source:HGNC Symbol;Acc:HGNC:5362]	3399	-1.04853	2.44349e-05	0.00182115	0.248469	3.65442	0.359438	0.0191483	0.0178694	0.0734571	0.0734571
ENST00000684569.1	FAH	fumarylacetoacetate hydrolase [Source:HGNC Symbol;Acc:HGNC:3579]	2184	-1.08319	0.00144289	0.0425652	0.339991	3.29134	0.412613	0.0552078	0.0205708	0.118183	0.118183
ENST00000474442.1	CIZ1	CDKN1A interacting zinc finger protein 1 [Source:HGNC Symbol;Acc:HGNC:16744]	25792	-1.1396	0.000163795	0.00849019	0.302349	3.65734	0.446741	0.0639351	0.00748201	0.073187	0.073187
ENST00000635647.1	PTBP1	polypyrimidine tract binding protein 1 [Source:HGNC Symbol;Acc:HGNC:9583]	5725	-1.19052	2.20831e-05	0.00168365	0.280602	4.75796	0.442652	0.0936234	-0.0718077	0.0244833	0.0244833
ENST00000528655.5	ADM	adrenomedullin [Source:HGNC Symbol;Acc:HGNC:259]	133	-1.20032	1.52458e-05	0.00124453	0.277524	4.01271	0.491348	0.0679503	0.00594754	0.0475789	0.0475789
ENST00000446899.5	ELAC2	elaC ribonuclease Z 2 [Source:HGNC Symbol;Acc:HGNC:14198]	60528	-1.25621	7.45816e-05	0.00452964	0.317131	3.85097	0.521442	0.0932356	-0.0332103	0.0576229	0.0576229
ENST00000678061.1	ANXA2	annexin A2 [Source:HGNC Symbol;Acc:HGNC:537]	302	-1.33629	0.000203945	0.0100917	0.359791	4.29768	0.639914	0.159104	-0.0288406	0.0350709	0.0350709
ENST00000528852.5	CNIH2	cornichon family AMPA receptor auxiliary protein 2 [Source:HGNC Symbol;Acc:HGNC:28744]	254263	-1.37188	0.000842102	0.0288775	0.410919	3.53495	0.767242	0.138362	0.11492	0.08558	0.11492
ENST00000397334.2	TAGLN2	transgelin 2 [Source:HGNC Symbol;Acc:HGNC:11554]	8407	-3.2743	0.000152611	0.0080378	0.864665	1.69589	3.91383	0.14537	0.726531	0.976099	0.976099
ENST00000695326.1	CAPRIN2	caprin family member 2 [Source:HGNC Symbol;Acc:HGNC:21259]	65981	-3.40778	0.0014658	0.0430793	1.07117	1.95621	4.58989	0.993312	0.389201	0.727782	0.727782
ENST00000649075.1	MOGS	mannosyl-oligosaccharide glucosidase [Source:HGNC Symbol;Acc:HGNC:24862]	7841	-3.61724	0.00140082	0.0416844	1.13234	1.11547	3.95129	0.150885	-0.118442	1.77241	1.77241
ENST00000614493.4	MED22	mediator complex subunit 22 [Source:HGNC Symbol;Acc:HGNC:11477]	6837	-3.69442	0.00150644	0.0437983	1.16417	2.30815	5.72097	0.689076	1.34386	0.473346	1.34386
ENST00000619160.4	PCSK6	proprotein convertase subtilisin/kexin type 6 [Source:HGNC Symbol;Acc:HGNC:8569]	5046	-3.88445	0.00116687	0.036551	1.19637	1.24908	4.84629	0.590522	-0.191017	1.55644	1.55644
ENST00000430265.6	GATA2	GATA binding protein 2 [Source:HGNC Symbol;Acc:HGNC:4171]	2624	-3.92219	0.00176156	0.0492641	1.254	1.26795	4.96192	0.83113	-0.397568	1.52765	1.52765
ENST00000369041.9	ADAMTSL4	ADAMTS like 4 [Source:HGNC Symbol;Acc:HGNC:19706]	54507	-4.15421	0.00102754	0.0331663	1.26542	1.38396	5.18629	1.04247	-1.03115	1.35945	1.35945
ENST00000381839.7	GART	phosphoribosylglycinamide formyltransferase, phosphoribosylglycinamide synthetase, phosphoribosylaminoimidazole synthetase [Source:HGNC Symbol;Acc:HGNC:4163]	2618	-4.22478	0.00133504	0.0403334	1.31681	1.41924	5.49846	1.28982	-1.11004	1.31117	1.31117
ENST00000331531.9	SLC25A10	solute carrier family 25 member 10 [Source:HGNC Symbol;Acc:HGNC:10980]	1468	-4.26356	0.00056361	0.02133	1.23634	1.43863	5.68067	1.00759	-0.723488	1.28519	1.28519
ENST00000491521.1	CDK9	cyclin dependent kinase 9 [Source:HGNC Symbol;Acc:HGNC:1780]	1025	-4.30655	0.000287291	0.0130711	1.18752	1.52239	5.64163	0.937976	-0.840832	1.17734	1.17734
ENST00000697174.1	MTHFD1	methylenetetrahydrofolate dehydrogenase, cyclohydrolase and formyltetrahydrofolate synthetase 1 [Source:HGNC Symbol;Acc:HGNC:7432]	4522	-4.33063	0.000354586	0.0152577	1.21246	1.47217	6.09474	0.963938	-0.378406	1.24117	1.24117
ENST00000639636.2	ZNF577	zinc finger protein 577 [Source:HGNC Symbol;Acc:HGNC:28673]	84765	-4.40601	8.25168e-06	0.000743968	0.988216	1.94254	6.06576	0.725553	-0.423195	0.739303	0.739303
ENST00000643208.1	SMARCA4	SWI/SNF related, matrix associated, actin dependent regulator of chromatin, subfamily a, member 4 [Source:HGNC Symbol;Acc:HGNC:11100]	6597	-4.47896	0.000285427	0.0130205	1.23449	3.38565	7.21292	2.18184	-0.688601	0.104119	0.104119
ENST00000441497.6	ECT2	epithelial cell transforming 2 [Source:HGNC Symbol;Acc:HGNC:3155]	1894	-4.503	9.80913e-06	0.000853992	1.01847	1.55835	6.17289	0.422733	-0.310503	1.13319	1.13319
ENST00000620651.4	MRTFA	myocardin related transcription factor A [Source:HGNC Symbol;Acc:HGNC:14334]	57591	-4.51047	3.26645e-05	0.00231731	1.0858	2.11208	6.46903	1.16321	-0.706041	0.605237	0.605237
ENST00000406961.5	NCOA1	nuclear receptor coactivator 1 [Source:HGNC Symbol;Acc:HGNC:7668]	8648	-4.56132	0.000254719	0.0119562	1.24713	1.58751	6.34552	1.23465	-1.10487	1.09833	1.09833
ENST00000232974.11	ZBTB47	zinc finger and BTB domain containing 47 [Source:HGNC Symbol;Acc:HGNC:26955]	92999	-4.61733	1.66575e-07	2.73661e-05	0.88231	1.61552	6.42076	0.102063	-0.0710221	1.06564	1.06564
ENST00000424129.7	ZNF566	zinc finger protein 566 [Source:HGNC Symbol;Acc:HGNC:25919]	84924	-4.62926	7.70656e-05	0.00464814	1.17097	2.12862	7.34641	1.46364	-0.316907	0.593127	0.593127
ENST00000462138.6	TKT	transketolase [Source:HGNC Symbol;Acc:HGNC:11834]	7086	-4.65202	0.000110822	0.006243	1.20345	1.63287	6.69194	1.12664	-0.877216	1.04579	1.04579
ENST00000260983.8	HECW2	HECT, C2 and WW domain containing E3 ubiquitin protein ligase 2 [Source:HGNC Symbol;Acc:HGNC:29853]	57520	-4.67924	4.50236e-05	0.00303229	1.14685	1.64647	6.63405	0.942499	-0.860656	1.03041	1.03041
ENST00000322635.7	CAMK2G	calcium/calmodulin dependent protein kinase II gamma [Source:HGNC Symbol;Acc:HGNC:1463]	818	-4.69347	0.000824235	0.0284261	1.40333	1.65359	6.78037	1.93156	-1.71686	1.02244	1.02244
ENST00000689981.1	SBF1	SET binding factor 1 [Source:HGNC Symbol;Acc:HGNC:10542]	6305	-4.72146	8.23853e-05	0.00489383	1.19915	1.66758	6.75252	1.15001	-1.06894	1.00692	1.00692
ENST00000643448.1	ADGRB1	adhesion G protein-coupled receptor B1 [Source:HGNC Symbol;Acc:HGNC:943]	575	-4.74979	6.26603e-05	0.00393262	1.18669	1.68175	6.91398	1.12094	-0.938665	0.991401	0.991401
ENST00000455282.1	ZNF439	zinc finger protein 439 [Source:HGNC Symbol;Acc:HGNC:20873]	90594	-4.7542	6.59596e-05	0.00410462	1.19141	1.69311	6.82927	1.15009	-1.08942	0.979094	0.979094
ENST00000681470.1	DTNA	dystrobrevin alpha [Source:HGNC Symbol;Acc:HGNC:3057]	1837	-4.80619	7.43697e-08	1.34566e-05	0.893297	1.70995	6.98759	0.235888	-0.163697	0.961081	0.961081
ENST00000679511.1	AASS	aminoadipate-semialdehyde synthase [Source:HGNC Symbol;Acc:HGNC:17366]	10157	-4.83051	1.77358e-06	0.000209125	1.01107	1.72211	7.00504	0.58514	-0.57904	0.948239	0.948239
ENST00000507554.2	PGM3	phosphoglucomutase 3 [Source:HGNC Symbol;Acc:HGNC:8907]	5238	-4.87272	1.44361e-06	0.000176307	1.01117	1.74324	7.21953	0.60744	-0.486806	0.926262	0.926262
ENST00000380060.7	NHS	NHS actin remodeling regulator [Source:HGNC Symbol;Acc:HGNC:7820]	4810	-4.94572	7.6787e-05	0.0046349	1.25075	1.78095	7.42025	1.45846	-1.35569	0.88809	0.88809
ENST00000401395.1	KIAA1671	KIAA1671 [Source:HGNC Symbol;Acc:HGNC:29345]	85379	-5.12596	6.88156e-05	0.00424511	1.28782	1.86984	8.68528	1.68437	-0.681074	0.803341	0.803341
ENST00000395343.6	DIDO1	death inducer-obliterator 1 [Source:HGNC Symbol;Acc:HGNC:2680]	11083	-5.18679	6.88091e-05	0.00424511	1.30309	1.90025	8.19695	1.77109	-1.61342	0.77599	0.77599
ENST00000378466.9	PANK4	pantothenate kinase 4 (inactive) [Source:HGNC Symbol;Acc:HGNC:19366]	55229	-5.4147	3.47639e-05	0.00243097	1.30797	2.77759	9.94526	2.31359	-0.876641	0.252582	0.252582
ENST00000710793.1	NEIL2	nei like DNA glycosylase 2 [Source:HGNC Symbol;Acc:HGNC:18956]	252969	-5.41732	0.000222053	0.0107441	1.46711	2.02915	8.97643	2.56003	-2.34476	0.668595	0.668595
ENST00000514375.1	SLC9A3	solute carrier family 9 member A3 [Source:HGNC Symbol;Acc:HGNC:11073]	6550	-5.63212	1.74228e-09	4.8864e-07	0.93554	2.46738	9.94012	0.927491	-0.397618	0.385363	0.385363

## Sheet: GSEA of sig DEGs in ZIC4vsCtrl
description	link	enrichmentScore	normalizedEnrichmentScore	pValue	FDR	size	leadingEdgeNum	leadingEdgeId
NOD-like receptor signaling pathway	http://www.kegg.jp/kegg-bin/show_pathway?hsa04621+4940+4938+5601+2633+4939+10379+2635+3665+6772+10628+3428+6773+8767+837+55072+10616+3725	0.48737	2.93969	0	0	25	17	4940;4938;5601;2633;4939;10379;2635;3665;6772;10628;3428;6773;8767;837;55072;10616;3725
Cytokine-cytokine receptor interaction	http://www.kegg.jp/kegg-bin/show_pathway?hsa04060+3627+6373+2688+9235+282618+9518+83729+3604+268+3575+3554+1435+2826+51330+7132+3588+3570	0.540257	2.84447	0	0	19	17	3627;6373;2688;9235;282618;9518;83729;3604;268;3575;3554;1435;2826;51330;7132;3588;3570
Antigen processing and presentation	http://www.kegg.jp/kegg-bin/show_pathway?hsa04612+6891+6890+3106+3133+3107+567+5720	0.830846	2.73282	0	0	7	7	6891;6890;3106;3133;3107;567;5720
RIG-I-like receptor signaling pathway	http://www.kegg.jp/kegg-bin/show_pathway?hsa04622+23586+64135+5601+3627+9636+3665+7706	0.424208	1.86385	0.00590551	0.0656516	13	7	23586;64135;5601;3627;9636;3665;7706
Mitophagy	http://www.kegg.jp/kegg-bin/show_pathway?hsa04137+5601+10133+8878+7030+6237+3725+4077+23710+468+79735+54543+665+22808+10370+10241+5970+3265+65018+8887	0.302533	1.64691	0.0456349	0.152397	21	19	5601;10133;8878;7030;6237;3725;4077;23710;468;79735;54543;665;22808;10370;10241;5970;3265;65018;8887
Cytosolic DNA-sensing pathway	http://www.kegg.jp/kegg-bin/show_pathway?hsa04623+23586+3627+3665+103	0.503435	1.61445	0.0453649	0.169504	7	4	23586;3627;3665;103
Cell cycle	http://www.kegg.jp/kegg-bin/show_pathway?hsa04110+64682+1387+5885+994+7531+4175+5111+5347+4173+9700+7272+891+1031+983+701+1870+1869+9088+6502	-0.453843	-2.77631	0	0.00216365	27	19	64682;1387;5885;994;7531;4175;5111;5347;4173;9700;7272;891;1031;983;701;1870;1869;9088;6502
DNA replication	http://www.kegg.jp/kegg-bin/show_pathway?hsa03030+4175+5111+5426+2237+4173+1763+5427	-0.831951	-2.7337	0	0.00216365	7	7	4175;5111;5426;2237;4173;1763;5427
Base excision repair	http://www.kegg.jp/kegg-bin/show_pathway?hsa03410+142+5111+5426+2237+5427+55247+252969	-0.69635	-2.37623	0	0.0191123	8	7	142;5111;5426;2237;5427;55247;252969
RNA transport	http://www.kegg.jp/kegg-bin/show_pathway?hsa03013+3646+9939+8761+1207+10605+1974+22916+1978+8087+65109+8669+8667+10289+9086+8664+8894+1982+59343+1965+8480+1973+22794+11171+8666+1975+23225+10940+9883+1983+7329+23636+5905+60528	-0.303329	-2.10798	0.00595238	0.0640442	35	33	3646;9939;8761;1207;10605;1974;22916;1978;8087;65109;8669;8667;10289;9086;8664;8894;1982;59343;1965;8480;1973;22794;11171;8666;1975;23225;10940;9883;1983;7329;23636;5905;60528
Oxidative phosphorylation	http://www.kegg.jp/kegg-bin/show_pathway?hsa00190+55967+4724+4728+4726+126328+4705+10476+7386+1329+4694+9296+4722+4713+514+4537+4508+498	-0.379751	-2.07246	0.00582524	0.0647293	22	17	55967;4724;4728;4726;126328;4705;10476;7386;1329;4694;9296;4722;4713;514;4537;4508;498
Metabolic pathways	http://www.kegg.jp/kegg-bin/show_pathway?hsa01100+81889+2683+3615+51477+55278+51082+5436+4833+55967+6609+4724+4728+11112+10654+4726+126328+2673+4705+2987+10476+7386+1329+52+4694+9296+5130+4722+4713+11282+9563+3632+3636+514+29968+5198+7083+54675+4144+7298+54480+1152+5426+6240+2137+4537+84245+5427+56623+55627+6480+4508+80308+8704+498+2752+548644+2597+2990+84532+790+2184+7841+2618+4522+7086+10157+52…	-0.156266	-1.86536	0.00606061	0.150254	115	68	81889;2683;3615;51477;55278;51082;5436;4833;55967;6609;4724;4728;11112;10654;4726;126328;2673;4705;2987;10476;7386;1329;52;4694;9296;5130;4722;4713;11282;9563;3632;3636;514;29968;5198;7083;54675;4144;7298;54480;1152;5426;6240;2137;4537;84245;5427;56623;55627;6480;4508;80308;8704;498;2752;548644;2597;2990;84532;790;2184;7841;2618;4522;7086;10157;5238;55229

## Sheet: DEGs (FC bet 1.5&-1.5)
Transcript_id	Gene name	Gene description	NCBI gene (formerly Entrezgene) ID	FC	pval	qval	se_b	mean_obs	var_obs	tech_var	sigma_sq	smooth_sigma_sq	final_sigma_sq
ENST00000473123.5	ZIC4	Zic family member 4 [Source:HGNC Symbol;Acc:HGNC:20393]	84107	8.82274	1.28035e-16	1.0156e-13	1.06614	5.77114	24.7162	0.0376139	1.66738	0.011142	1.66738
ENST00000330714.8	MX2	MX dynamin like GTPase 2 [Source:HGNC Symbol;Acc:HGNC:7533]	4600	8.01432	3.35565e-82	2.19596e-78	0.417302	3.71614	19.4778	0.10872	0.152491	0.0679864	0.152491
ENST00000371826.4	IFIT2	interferon induced protein with tetratricopeptide repeats 2 [Source:HGNC Symbol;Acc:HGNC:5409]	3433	7.69953	9.58018e-78	4.42542e-74	0.412517	3.15662	17.8727	0.112541	-0.00274932	0.142714	0.142714
ENST00000379883.3	RIGI	RNA sensor RIG-I [Source:HGNC Symbol;Acc:HGNC:19102]	23586	7.20857	2.01597e-10	6.54182e-08	1.1334	4.0443	17.1306	0.615841	1.31106	0.0458725	1.31106
ENST00000621160.5	IFI27	interferon alpha inducible protein 27 [Source:HGNC Symbol;Acc:HGNC:5397]	3429	6.56341	1.91086e-38	3.75145e-35	0.506207	2.58856	12.9571	0.0550388	-0.0130184	0.32933	0.32933
ENST00000264346.12	HERC6	HECT and RLD domain containing E3 ubiquitin protein ligase family member 6 [Source:HGNC Symbol;Acc:HGNC:26072]	55008	6.3965	2.49583e-46	6.32241e-43	0.447594	2.82091	12.3993	0.0636355	0.0922951	0.236875	0.236875
ENST00000393743.8	DDX60	DExD/H-box helicase 60 [Source:HGNC Symbol;Acc:HGNC:25942]	55601	5.9387	6.12862e-18	5.23124e-15	0.688137	2.2762	10.6318	0.217232	-0.152997	0.493066	0.493066
ENST00000228928.12	OAS3	2'-5'-oligoadenylate synthetase 3 [Source:HGNC Symbol;Acc:HGNC:8088]	4940	5.84263	0.000461537	0.0185107	1.6683	5.52226	13.5808	2.18742	1.98743	0.0134257	1.98743
ENST00000382040.4	RSAD2	radical S-adenosyl methionine domain containing 2 [Source:HGNC Symbol;Acc:HGNC:30908]	91543	5.58095	1.73487e-08	3.77285e-06	0.990135	4.04068	10.5205	0.167027	1.30353	0.0460642	1.30353
ENST00000452357.7	OAS1	2'-5'-oligoadenylate synthetase 1 [Source:HGNC Symbol;Acc:HGNC:8086]	4938	5.54147	4.57432e-11	1.66304e-08	0.841635	3.7478	10.0624	0.133432	0.929093	0.065367	0.929093
ENST00000434585.6	RAB11FIP3	RAB11 family interacting protein 3 [Source:HGNC Symbol;Acc:HGNC:17224]	9727	5.53514	0.000119661	0.00661801	1.43889	2.1045	9.21605	2.49475	-2.46387	0.610848	0.610848
ENST00000421365.2	IFIH1	interferon induced with helicase C domain 1 [Source:HGNC Symbol;Acc:HGNC:18873]	64135	5.52904	2.31474e-16	1.7648e-13	0.6739	2.07137	9.18638	0.0454112	-0.0262833	0.6358	0.6358
ENST00000457718.6	TNS3	tensin 3 [Source:HGNC Symbol;Acc:HGNC:21616]	64759	5.47518	8.42977e-09	1.97018e-06	0.950613	2.04444	9.00587	0.698906	-0.683161	0.65659	0.65659
ENST00000366992.7	INTS7	integrator complex subunit 7 [Source:HGNC Symbol;Acc:HGNC:24484]	25896	5.46979	3.77239e-07	5.58947e-05	1.07671	2.04216	9.25466	1.08058	-0.731732	0.658375	0.658375
ENST00000489960.5	TPRA1	transmembrane protein adipocyte associated 1 [Source:HGNC Symbol;Acc:HGNC:30413]	131601	5.39772	0.000285369	0.0130205	1.4877	2.01948	8.76209	2.64363	-2.6168	0.676257	0.676257
ENST00000318238.9	SAMD9L	sterile alpha motif domain containing 9 like [Source:HGNC Symbol;Acc:HGNC:1349]	219285	5.26165	6.11412e-11	2.17256e-08	0.804421	2.73725	9.08201	0.112369	0.85827	0.267894	0.85827
ENST00000391961.6	ZNF227	zinc finger protein 227 [Source:HGNC Symbol;Acc:HGNC:13020]	7770	5.23656	1.47724e-05	0.00121505	1.20879	1.92514	8.3243	1.43757	-1.31529	0.754208	0.754208
ENST00000227880.8	SLC15A3	solute carrier family 15 member 3 [Source:HGNC Symbol;Acc:HGNC:18068]	51296	5.05921	1.85932e-08	4.00028e-06	0.899479	1.83646	7.72637	0.379276	-0.319689	0.834317	0.834317
ENST00000336838.10	CCDC88A	coiled-coil domain containing 88A [Source:HGNC Symbol;Acc:HGNC:25523]	55704	5.0082	0.000112301	0.00629024	1.29667	2.97857	9.37284	2.33552	-0.0252332	0.186515	0.186515
ENST00000452135.7	MAPK9	mitogen-activated protein kinase 9 [Source:HGNC Symbol;Acc:HGNC:6886]	5601	4.98908	0.000953041	0.0313013	1.51	3.08839	9.60608	3.26225	-0.588756	0.157891	0.157891
ENST00000403097.6	GRB10	growth factor receptor bound protein 10 [Source:HGNC Symbol;Acc:HGNC:4564]	2887	4.98581	0.000152945	0.00804862	1.31682	1.84207	8.62105	1.77199	-0.317519	0.829043	0.829043
ENST00000256722.10	CMPK2	cytidine/uridine monophosphate kinase 2 [Source:HGNC Symbol;Acc:HGNC:27015]	129607	4.97984	9.18019e-13	4.42277e-10	0.697235	3.03762	8.023	0.405466	0.323738	0.17047	0.323738
ENST00000370473.5	GBP1	guanylate binding protein 1 [Source:HGNC Symbol;Acc:HGNC:4182]	2633	4.97707	4.54488e-09	1.16256e-06	0.84889	1.79539	7.45413	0.20709	-0.178639	0.873832	0.873832
ENST00000687734.1	CLCC1	chloride channel CLIC like 1 [Source:HGNC Symbol;Acc:HGNC:29675]	23155	4.95048	0.000732763	0.0261204	1.46593	1.7821	7.35819	2.33649	-2.32898	0.886956	0.886956
ENST00000370751.10	IFI44L	interferon induced protein 44 like [Source:HGNC Symbol;Acc:HGNC:17817]	10964	4.9495	1.19808e-27	1.77517e-24	0.454229	4.8206	7.45692	0.286041	-0.151471	0.0234457	0.0234457
ENST00000688051.1	SMG7	SMG7 nonsense mediated mRNA decay factor [Source:HGNC Symbol;Acc:HGNC:16792]	9887	4.93175	0.0013622	0.0409227	1.53995	1.77835	7.59579	2.66648	-2.29254	0.890678	0.890678
ENST00000429705.6	SNRK	SNF related kinase [Source:HGNC Symbol;Acc:HGNC:30598]	54861	4.91596	0.00179642	0.0499013	1.57463	2.30361	7.67508	3.24308	-2.71172	0.476106	0.476106
ENST00000688547.1	NLRC5	NLR family CARD domain containing 5 [Source:HGNC Symbol;Acc:HGNC:29933]	84166	4.87897	2.85401e-06	0.000309562	1.04228	1.7472	7.27123	0.707322	-0.544904	0.922196	0.922196
ENST00000376384.9	PAAF1	proteasomal ATPase associated factor 1 [Source:HGNC Symbol;Acc:HGNC:25687]	80227	4.87158	0.000209481	0.0102879	1.31405	2.63876	8.30491	2.28229	-0.800762	0.307798	0.307798
ENST00000644978.2	HECW2	HECT, C2 and WW domain containing E3 ubiquitin protein ligase 2 [Source:HGNC Symbol;Acc:HGNC:29853]	57520	4.81836	2.83052e-05	0.00205623	1.15088	1.71615	6.98109	1.03226	-1.01213	0.954511	0.954511
ENST00000614218.4	ZNF100	zinc finger protein 100 [Source:HGNC Symbol;Acc:HGNC:12880]	163227	4.78856	0.00133904	0.0404124	1.49293	1.70178	6.92682	2.37349	-2.31382	0.969788	0.969788
ENST00000367767.5	KIFAP3	kinesin associated protein 3 [Source:HGNC Symbol;Acc:HGNC:17060]	22920	4.73544	8.5269e-06	0.000765267	1.06378	1.67457	6.97932	0.698209	-0.383199	0.99924	0.99924
ENST00000400445.8	NBEA	neurobeachin [Source:HGNC Symbol;Acc:HGNC:7648]	26960	4.71949	0.0007025	0.0253756	1.39276	1.66715	6.70026	1.90225	-1.87954	1.0074	1.0074
ENST00000342315.8	OAS2	2'-5'-oligoadenylate synthetase 2 [Source:HGNC Symbol;Acc:HGNC:8087]	4939	4.68963	4.26069e-08	8.12106e-06	0.855819	1.65167	6.86272	0.0740464	0.257136	1.02459	1.02459
ENST00000370747.9	IFI44	interferon induced protein 44 [Source:HGNC Symbol;Acc:HGNC:16938]	10561	4.63897	1.69096e-30	2.76645e-27	0.404142	4.18011	6.51746	0.205579	-0.128768	0.0394173	0.0394173
ENST00000704026.1	PPP1R15A	protein phosphatase 1 regulatory subunit 15A [Source:HGNC Symbol;Acc:HGNC:14375]	23645	4.63751	4.67722e-06	0.000462403	1.01283	1.62561	6.71381	0.484673	-0.157341	1.05406	1.05406
ENST00000647880.1	PLAGL1	PLAG1 like zinc finger 1 [Source:HGNC Symbol;Acc:HGNC:9046]	5325	4.63495	8.95005e-05	0.00521394	1.18316	1.70824	6.52447	1.13692	-1.03736	0.962895	0.962895
ENST00000426142.6	CTNND1	catenin delta 1 [Source:HGNC Symbol;Acc:HGNC:2515]	1500	4.62546	0.000304016	0.0136423	1.28063	1.61958	6.54616	1.39906	-1.23943	1.06097	1.06097
ENST00000633819.1	KANSL1	KAT8 regulatory NSL complex subunit 1 [Source:HGNC Symbol;Acc:HGNC:24565]	284058	4.62359	8.85205e-05	0.00517219	1.17946	1.61865	6.48524	1.02466	-0.934678	1.06204	1.06204
ENST00000644971.2	TNXB	tenascin XB [Source:HGNC Symbol;Acc:HGNC:11976]	7148	4.62172	0.000367899	0.0156759	1.29747	3.68566	7.64069	2.45452	-0.913787	0.0706262	0.0706262
ENST00000586370.6	AP3D1	adaptor related protein complex 3 subunit delta 1 [Source:HGNC Symbol;Acc:HGNC:568]	8943	4.617	0.00116849	0.0365745	1.42216	1.61535	6.67023	1.96798	-1.62394	1.06584	1.06584
ENST00000361157.11	IFI6	interferon alpha inducible protein 6 [Source:HGNC Symbol;Acc:HGNC:4054]	2537	4.61057	0	0	0.121908	6.539	6.39504	0.00951918	0.0127733	0.00657634	0.0127733
ENST00000678384.1	HSPA9	heat shock protein family A (Hsp70) member 9 [Source:HGNC Symbol;Acc:HGNC:5244]	3313	4.60476	0.000108739	0.00615212	1.18979	1.60923	6.36445	1.0505	-1.04636	1.07292	1.07292
ENST00000306602.3	CXCL10	C-X-C motif chemokine ligand 10 [Source:HGNC Symbol;Acc:HGNC:10637]	3627	4.58437	1.35842e-16	1.06676e-13	0.554449	3.90714	6.67382	0.136359	0.32476	0.0538687	0.32476
ENST00000429976.5	TRANK1	tetratricopeptide repeat and ankyrin repeat containing 1 [Source:HGNC Symbol;Acc:HGNC:29011]	9881	4.57122	8.01897e-05	0.00479971	1.15908	2.7383	7.88098	0.943534	1.07167	0.267488	1.07167
ENST00000306621.8	CXCL11	C-X-C motif chemokine ligand 11 [Source:HGNC Symbol;Acc:HGNC:10638]	6373	4.56963	5.01713e-10	1.49239e-07	0.734836	1.93316	6.43409	0.0626662	0.149386	0.74731	0.74731
ENST00000469796.7	ACSL4	acyl-CoA synthetase long chain family member 4 [Source:HGNC Symbol;Acc:HGNC:3571]	2182	4.55775	0.00131638	0.0399175	1.41881	1.68383	6.45131	2.03037	-1.75613	0.989141	0.989141
ENST00000368498.7	GOPC	golgi associated PDZ and coiled-coil motif containing [Source:HGNC Symbol;Acc:HGNC:17643]	57120	4.48812	0.00103007	0.0331847	1.36742	1.55091	6.39888	1.66253	-1.21765	1.14222	1.14222
ENST00000588994.5	MGRN1	mahogunin ring finger 1 [Source:HGNC Symbol;Acc:HGNC:20254]	23295	4.48519	4.84865e-07	7.03807e-05	0.891297	2.37462	6.86698	0.757073	0.282798	0.434543	0.434543
ENST00000690210.1	PTPN11	protein tyrosine phosphatase non-receptor type 11 [Source:HGNC Symbol;Acc:HGNC:9644]	5781	4.47991	7.01857e-05	0.00431269	1.12684	1.54681	6.50271	0.757415	-0.155124	1.14722	1.14722
ENST00000436891.7	PML	PML nuclear body scaffold [Source:HGNC Symbol;Acc:HGNC:9113]	5371	4.46059	0.000350284	0.0151446	1.24773	2.75988	7.83726	1.1888	1.14645	0.259227	1.14645
ENST00000371804.4	IFIT1	interferon induced protein with tetratricopeptide repeats 1 [Source:HGNC Symbol;Acc:HGNC:5407]	3434	4.45955	9.29408e-94	8.10949e-90	0.217107	6.53329	6.02284	0.0172717	0.0534311	0.00660137	0.0534311
ENST00000301887.9	BATF2	basic leucine zipper ATF-like transcription factor 2 [Source:HGNC Symbol;Acc:HGNC:25163]	116071	4.45583	0.000143528	0.0076674	1.17197	1.53477	5.99029	0.898261	-0.855811	1.162	1.162
ENST00000361684.8	TMEM184B	transmembrane protein 184B [Source:HGNC Symbol;Acc:HGNC:1310]	25829	4.42277	0.000211176	0.0103517	1.19365	1.51824	6.08997	0.954669	-0.677557	1.18252	1.18252
ENST00000556148.5	MIA2	MIA SH3 domain ER export factor 2 [Source:HGNC Symbol;Acc:HGNC:18432]	4253	4.40611	0.000448733	0.0181173	1.25543	1.57984	5.83053	1.25675	-1.24876	1.10742	1.10742
ENST00000617756.1	CDC42EP5	CDC42 effector protein 5 [Source:HGNC Symbol;Acc:HGNC:17408]	148170	4.38022	0.000847485	0.0289622	1.3127	1.49696	5.90491	1.37543	-1.18917	1.20934	1.20934
ENST00000649529.1	ISG15	ISG15 ubiquitin like modifier [Source:HGNC Symbol;Acc:HGNC:4053]	9636	4.3313	8.88753e-121	1.39586e-116	0.185346	7.03698	5.66927	0.00549021	0.0460394	0.0048387	0.0460394
ENST00000351388.8	GH1	growth hormone 1 [Source:HGNC Symbol;Acc:HGNC:4261]	2688	4.33082	2.2763e-06	0.00025573	0.916149	1.47226	5.64199	0.0179504	0.0010254	1.24104	1.24104
ENST00000683489.1	SACS	sacsin molecular chaperone [Source:HGNC Symbol;Acc:HGNC:10519]	26278	4.31848	0.00129388	0.0395145	1.34225	1.46609	5.75673	1.4534	-1.25096	1.24906	1.24906
ENST00000507596.5	PEX10	peroxisomal biogenesis factor 10 [Source:HGNC Symbol;Acc:HGNC:8851]	5192	4.30755	0.000515744	0.019991	1.24049	2.66378	7.41309	1.50626	0.801981	0.297347	0.801981
ENST00000680147.1	ACSL3	acyl-CoA synthetase long chain family member 3 [Source:HGNC Symbol;Acc:HGNC:3570]	2181	4.24574	0.000715838	0.0256692	1.25486	1.42972	5.48032	1.06493	-0.974394	1.29708	1.29708
ENST00000679655.1	OASL	2'-5'-oligoadenylate synthetase like [Source:HGNC Symbol;Acc:HGNC:8090]	8638	4.22458	0.000233973	0.0112035	1.14823	1.41914	5.46508	0.666353	-0.52764	1.31131	1.31131
ENST00000638262.1	EPM2A	EPM2A glucan phosphatase, laforin [Source:HGNC Symbol;Acc:HGNC:3413]	7957	4.18771	0.000244527	0.0115592	1.14171	1.40071	5.31863	0.618892	-0.546961	1.33637	1.33637
ENST00000622607.4	ZNF133	zinc finger protein 133 [Source:HGNC Symbol;Acc:HGNC:12917]	7692	4.1811	1.71549e-05	0.00136767	0.97257	1.3974	5.26437	0.0779394	-0.0530813	1.3409	1.3409
ENST00000676370.1	LARGE1	LARGE xylosyl- and glucuronyltransferase 1 [Source:HGNC Symbol;Acc:HGNC:6511]	9215	4.1777	0.000606725	0.022656	1.21849	1.39571	5.29743	0.883847	-0.807009	1.34323	1.34323
ENST00000686511.1	SLC25A26	solute carrier family 25 member 26 [Source:HGNC Symbol;Acc:HGNC:20661]	115286	4.16647	0.000799168	0.0277444	1.24258	1.39009	5.67232	0.965042	-0.384456	1.35097	1.35097
ENST00000372935.5	TRMT2B	tRNA methyltransferase 2 homolog B [Source:HGNC Symbol;Acc:HGNC:25748]	79979	4.16059	0.00121276	0.0376579	1.28577	1.38715	5.31733	1.12479	-0.969559	1.35503	1.35503
ENST00000302779.9	PXK	PX domain containing serine/threonine kinase like [Source:HGNC Symbol;Acc:HGNC:23326]	54899	4.1526	0.00141523	0.0419384	1.30113	1.38315	5.25917	1.17886	-1.07144	1.36056	1.36056
ENST00000610770.4	RAD17	RAD17 checkpoint clamp loader component [Source:HGNC Symbol;Acc:HGNC:9807]	5884	4.10066	0.000141807	0.00762087	1.0777	2.39834	6.43836	0.737425	1.00474	0.421421	1.00474
ENST00000612574.1	TAP2	transporter 2, ATP binding cassette subfamily B member [Source:HGNC Symbol;Acc:HGNC:44]	6891	4.09384	5.93311e-05	0.0037757	1.01952	1.35377	5.07546	0.157341	-0.0978455	1.40179	1.40179
ENST00000418394.2	PCNT	pericentrin [Source:HGNC Symbol;Acc:HGNC:16068]	5116	4.07907	0.00168743	0.0478876	1.29892	1.34639	5.71146	1.11848	-0.218699	1.41231	1.41231
ENST00000403687.8	RASGRP3	RAS guanyl releasing protein 3 [Source:HGNC Symbol;Acc:HGNC:14545]	25780	4.07514	5.42351e-06	0.000520981	0.896088	2.08129	5.63742	0.576201	0.243045	0.628259	0.628259
ENST00000397936.8	STK32A	serine/threonine kinase 32A [Source:HGNC Symbol;Acc:HGNC:28317]	202374	4.04819	0.00129876	0.039608	1.25867	2.58834	6.81744	0.468595	1.90777	0.329422	1.90777
ENST00000511577.5	DDX60L	DExD/H-box 60 like [Source:HGNC Symbol;Acc:HGNC:26429]	91351	3.9912	0.0011468	0.0360861	1.22738	1.37639	6.47131	0.889731	1.22578	1.36998	1.36998
ENST00000595193.5	ZNF415	zinc finger protein 415 [Source:HGNC Symbol;Acc:HGNC:20636]	55786	3.92558	0.000816134	0.0281839	1.17277	1.26964	4.63541	0.538005	-0.522555	1.52509	1.52509
ENST00000446613.6	HDAC11	histone deacetylase 11 [Source:HGNC Symbol;Acc:HGNC:19086]	79885	3.86337	0.00137546	0.0411637	1.2074	1.23854	4.52359	0.614012	-0.556634	1.5727	1.5727
ENST00000675489.1	MTMR2	myotubularin related protein 2 [Source:HGNC Symbol;Acc:HGNC:7450]	8898	3.85932	0.000395091	0.0165915	1.08918	2.20389	5.87109	1.23919	0.514285	0.540267	0.540267
ENST00000370481.9	GBP3	guanylate binding protein 3 [Source:HGNC Symbol;Acc:HGNC:4184]	2635	3.78593	0.000667591	0.0244407	1.11267	2.28913	5.78564	0.100085	1.75698	0.485003	1.75698
ENST00000287275.6	GLYATL2	glycine-N-acyltransferase like 2 [Source:HGNC Symbol;Acc:HGNC:24178]	219970	3.77112	0.00042311	0.0173736	1.06975	1.19241	4.35285	0.0711651	0.0368812	1.64539	1.64539
ENST00000392108.7	AFDN	afadin, adherens junction formation factor [Source:HGNC Symbol;Acc:HGNC:7137]	4301	3.70676	0.0006872	0.0249492	1.09195	2.10761	5.20273	1.17998	0.170919	0.608541	0.608541
ENST00000371785.5	MRPS2	mitochondrial ribosomal protein S2 [Source:HGNC Symbol;Acc:HGNC:14495]	51116	3.70459	0.000293822	0.0133058	1.02317	2.13068	5.37345	0.883615	0.686708	0.591625	0.686708
ENST00000215794.8	USP18	ubiquitin specific peptidase 18 [Source:HGNC Symbol;Acc:HGNC:12616]	11274	3.6766	3.48494e-28	5.36606e-25	0.333984	4.49968	4.18907	0.0932384	0.0740798	0.0295223	0.0740798
ENST00000440815.7	IL32	interleukin 32 [Source:HGNC Symbol;Acc:HGNC:16830]	9235	3.61989	0.00014286	0.00764553	0.95181	2.0015	5.01821	0.383572	0.975341	0.690651	0.975341
ENST00000257770.8	NT5E	5'-nucleotidase ecto [Source:HGNC Symbol;Acc:HGNC:8021]	4907	3.48959	0.000118233	0.00655698	0.906444	1.62446	4.0816	0.17709	0.358438	1.05537	1.05537
ENST00000333625.3	IFNL1	interferon lambda 1 [Source:HGNC Symbol;Acc:HGNC:18363]	282618	3.44493	0.000938755	0.0309876	1.04131	1.24201	3.63298	0.0591637	0.0317227	1.56733	1.56733
ENST00000442747.5	SHISA5	shisa family member 5 [Source:HGNC Symbol;Acc:HGNC:30376]	51246	3.42786	0.0013293	0.0402423	1.06801	2.01272	4.89383	0.413175	1.29779	0.681648	1.29779
ENST00000398600.6	MX1	MX dynamin like GTPase 1 [Source:HGNC Symbol;Acc:HGNC:7532]	4599	3.2603	0.000192474	0.00960891	0.87438	2.58775	4.10631	0.547506	0.599305	0.32968	0.599305
ENST00000680851.1	VRK1	VRK serine/threonine kinase 1 [Source:HGNC Symbol;Acc:HGNC:12718]	7443	3.23647	0.00104842	0.033646	0.987571	1.61703	3.80087	0.399047	0.424022	1.0639	1.0639
ENST00000648057.3	KLHDC7B	kelch domain containing 7B [Source:HGNC Symbol;Acc:HGNC:25145]	113730	3.23614	6.71424e-22	6.93767e-19	0.336468	3.39846	3.22408	0.0674562	0.0354093	0.10236	0.10236
ENST00000313028.12	PARP10	poly(ADP-ribose) polymerase family member 10 [Source:HGNC Symbol;Acc:HGNC:25895]	84875	3.14367	7.27466e-06	0.000667373	0.700854	5.50461	3.01458	0.723182	-0.66096	0.0136123	0.0136123
ENST00000371811.4	IFIT3	interferon induced protein with tetratricopeptide repeats 3 [Source:HGNC Symbol;Acc:HGNC:5411]	3437	3.03559	3.58219e-16	2.60469e-13	0.372378	3.98593	2.93084	0.115936	0.0920617	0.0490863	0.0920617
ENST00000444284.6	PSMB9	proteasome 20S subunit beta 9 [Source:HGNC Symbol;Acc:HGNC:9546]	5698	2.97362	0.00123506	0.0381543	0.920438	1.49723	3.00484	0.0618058	0.378336	1.209	1.209
ENST00000379958.3	SAMD9	sterile alpha motif domain containing 9 [Source:HGNC Symbol;Acc:HGNC:1348]	54809	2.90575	1.35063e-80	8.15876e-77	0.152836	6.0439	2.56104	0.00615943	0.0288786	0.00920374	0.0288786
ENST00000260324.12	SQOR	sulfide quinone oxidoreductase [Source:HGNC Symbol;Acc:HGNC:20390]	58472	2.85073	0.0017798	0.0496051	0.912317	1.62817	3.43678	0.157045	1.09144	1.05113	1.09144
ENST00000379965.8	TRIM22	tripartite motif containing 22 [Source:HGNC Symbol;Acc:HGNC:16379]	10346	2.79422	0.000535053	0.0205966	0.80698	4.18765	2.36965	0.937719	-0.903535	0.0391063	0.0391063
ENST00000391826.7	IL4I1	interleukin 4 induced 1 [Source:HGNC Symbol;Acc:HGNC:19094]	259307	2.77399	0.000969713	0.0316898	0.840813	2.36097	3.15686	0.0647258	0.995725	0.44227	0.995725
ENST00000396864.8	IRF9	interferon regulatory factor 9 [Source:HGNC Symbol;Acc:HGNC:6131]	10379	2.74927	5.04693e-16	3.603e-13	0.338983	5.23228	2.40545	0.0655243	0.10684	0.017039	0.10684
ENST00000467148.2	HELZ2	helicase with zinc finger 2 [Source:HGNC Symbol;Acc:HGNC:30021]	85441	2.61896	8.06215e-160	2.11037e-155	0.0972249	7.85998	2.06904	0.00304751	0.0111315	0.00333537	0.0111315
ENST00000621391.4	IRF7	interferon regulatory factor 7 [Source:HGNC Symbol;Acc:HGNC:6122]	3665	2.55337	2.76493e-45	6.78522e-42	0.180803	6.45788	1.99514	0.0127998	0.036235	0.00694527	0.036235
ENST00000438323.2	IFI35	interferon induced protein 35 [Source:HGNC Symbol;Acc:HGNC:5399]	3430	2.53874	1.98137e-37	3.70464e-34	0.198567	4.71605	1.94492	0.0339374	-0.0197289	0.0252059	0.0252059
ENST00000253110.16	SHFL	shiftless antiviral inhibitor of ribosomal frameshifting [Source:HGNC Symbol;Acc:HGNC:25649]	55337	2.388	4.02263e-05	0.00274689	0.581562	4.50742	2.11662	0.0698522	0.43747	0.0293452	0.43747
ENST00000342435.9	PLSCR1	phospholipid scramblase 1 [Source:HGNC Symbol;Acc:HGNC:9092]	5359	2.38154	5.73517e-87	4.09434e-83	0.120481	5.75773	1.71761	0.010523	0.00958418	0.0112506	0.0112506
ENST00000258382.10	SP110	SP110 nuclear body protein [Source:HGNC Symbol;Acc:HGNC:5401]	3431	2.35594	7.6265e-89	5.98901e-85	0.117893	6.17607	1.68181	0.0071236	0.0137244	0.00841256	0.0137244
ENST00000503105.5	HNRNPH1	heterogeneous nuclear ribonucleoprotein H1 [Source:HGNC Symbol;Acc:HGNC:5041]	3187	2.32381	2.90822e-05	0.00209523	0.555864	2.97167	1.90027	0.274988	0.0753135	0.188489	0.188489
ENST00000299759.11	RRAD	RRAD, Ras related glycolysis inhibitor and calcium channel regulator [Source:HGNC Symbol;Acc:HGNC:10446]	6236	2.10963	2.26088e-05	0.00171375	0.497854	2.78955	1.62643	0.12362	0.240474	0.248168	0.248168
ENST00000408968.4	IFITM1	interferon induced transmembrane protein 1 [Source:HGNC Symbol;Acc:HGNC:5412]	8519	2.01913	3.15904e-80	1.77197e-76	0.106452	8.09037	1.23667	0.000427769	0.0165702	0.00311787	0.0165702
ENST00000296161.9	DTX3L	deltex E3 ubiquitin ligase 3L [Source:HGNC Symbol;Acc:HGNC:30323]	151636	1.99369	1.86366e-157	3.65878e-153	0.0745732	7.14431	1.19911	0.00183982	0.00650192	0.00456182	0.00650192
ENST00000539480.5	NDUFS7	NADH:ubiquinone oxidoreductase core subunit S7 [Source:HGNC Symbol;Acc:HGNC:7714]	374291	1.96	0.00137098	0.0410922	0.612368	4.16525	1.39774	0.522448	-0.215881	0.0400446	0.0400446
ENST00000462315.5	PARP9	poly(ADP-ribose) polymerase family member 9 [Source:HGNC Symbol;Acc:HGNC:24118]	83666	1.94376	8.8143e-69	3.46089e-65	0.110897	5.82598	1.14533	0.00773472	0.00710982	0.0107124	0.0107124
ENST00000374882.8	PSMB8	proteasome 20S subunit beta 8 [Source:HGNC Symbol;Acc:HGNC:9545]	5696	1.85411	0.000220585	0.010698	0.501897	2.72593	1.11535	0.105546	-0.000505096	0.272306	0.272306
ENST00000358502.10	APOL2	apolipoprotein L2 [Source:HGNC Symbol;Acc:HGNC:619]	23780	1.79569	3.3557e-18	2.99454e-15	0.206431	5.43766	0.975368	0.0495654	-0.0395446	0.0143551	0.0143551
ENST00000259727.5	GMPR	guanosine monophosphate reductase [Source:HGNC Symbol;Acc:HGNC:4376]	2766	1.76879	2.22707e-16	1.71461e-13	0.215465	4.22213	0.97282	0.0318935	0.0108951	0.0377444	0.0377444
ENST00000354258.5	TAP1	transporter 1, ATP binding cassette subfamily B member [Source:HGNC Symbol;Acc:HGNC:43]	6890	1.73885	6.13081e-06	0.000580056	0.384546	6.14785	1.01268	0.213238	-0.0812312	0.00857502	0.00857502
ENST00000474629.7	PARP14	poly(ADP-ribose) polymerase family member 14 [Source:HGNC Symbol;Acc:HGNC:29232]	54625	1.73747	4.4013e-22	4.6084e-19	0.179838	7.04737	0.944451	0.00293988	0.0455725	0.0048106	0.0455725
ENST00000412585.7	HLA-B	major histocompatibility complex, class I, B [Source:HGNC Symbol;Acc:HGNC:4932]	3106	1.72945	3.05462e-118	3.99794e-114	0.0748099	6.54923	0.898614	0.00186303	-0.000222216	0.00653174	0.00653174
ENST00000243346.10	NMI	N-myc and STAT interactor [Source:HGNC Symbol;Acc:HGNC:7854]	9111	1.72242	2.44415e-18	2.20617e-15	0.197193	4.21267	0.914684	0.0202196	0.010617	0.0381083	0.0381083
ENST00000264052.9	SP100	SP100 nuclear antigen [Source:HGNC Symbol;Acc:HGNC:11206]	6672	1.6843	1.14344e-07	1.97347e-05	0.317653	4.71868	0.97214	0.0204932	0.130862	0.0251596	0.130862
ENST00000643918.1	SAMHD1	SAM and HD domain containing deoxynucleoside triphosphate triphosphohydrolase 1 [Source:HGNC Symbol;Acc:HGNC:15925]	25939	1.67979	3.11283e-07	4.73735e-05	0.32831	4.04146	0.904181	0.115659	-0.0435741	0.0460227	0.0460227
ENST00000617931.4	NBPF12	NBPF member 12 [Source:HGNC Symbol;Acc:HGNC:24297]	149013	1.67249	0.000249577	0.0117571	0.45663	5.93611	0.964174	0.302852	-0.146598	0.00991387	0.00991387
ENST00000361842.8	XAF1	XIAP associated factor 1 [Source:HGNC Symbol;Acc:HGNC:30932]	54739	1.65383	6.62829e-16	4.61221e-13	0.204753	4.72381	0.87085	0.0244591	0.0384265	0.0250701	0.0384265
ENST00000332029.4	SOCS1	suppressor of cytokine signaling 1 [Source:HGNC Symbol;Acc:HGNC:19383]	8651	1.6503	2.15504e-07	3.43969e-05	0.318256	3.8955	0.93859	0.0312267	0.120704	0.0546216	0.120704
ENST00000361099.8	STAT1	signal transducer and activator of transcription 1 [Source:HGNC Symbol;Acc:HGNC:11362]	6772	1.62551	1.28432e-115	1.4408e-111	0.0711207	8.69569	0.798753	0.000735809	0.00685142	0.00285078	0.00685142
ENST00000252809.3	GDF15	growth differentiation factor 15 [Source:HGNC Symbol;Acc:HGNC:30142]	9518	1.59246	4.60461e-12	1.99776e-09	0.230215	4.16018	0.824373	0.0173405	0.0621578	0.0402631	0.0621578
ENST00000438331.5	ANXA11	annexin A11 [Source:HGNC Symbol;Acc:HGNC:535]	311	1.5616	0.00130285	0.0397019	0.485671	3.16207	0.88623	0.212229	-0.018917	0.141586	0.141586
ENST00000405334.5	EIF2AK2	eukaryotic translation initiation factor 2 alpha kinase 2 [Source:HGNC Symbol;Acc:HGNC:9437]	5610	1.56084	2.56883e-06	0.000282532	0.331911	4.68662	0.784267	0.139518	-0.072769	0.0257299	0.0257299
ENST00000264350.8	HERC5	HECT and RLD domain containing E3 ubiquitin protein ligase 5 [Source:HGNC Symbol;Acc:HGNC:24368]	51191	1.5589	2.91405e-43	6.53821e-40	0.113043	5.66666	0.744389	0.00666511	0.0125031	0.0120283	0.0125031
ENST00000434937.3	RFPL4A	ret finger protein like 4A [Source:HGNC Symbol;Acc:HGNC:16449]	342931	1.54061	4.22291e-06	0.000425155	0.334908	3.30577	0.824891	0.0523458	0.0887147	0.115899	0.115899
ENST00000333486.4	UBA7	ubiquitin like modifier activating enzyme 7 [Source:HGNC Symbol;Acc:HGNC:12471]	7318	1.5354	2.97193e-25	4.02383e-22	0.14788	4.94785	0.727965	0.0113652	0.014548	0.0214376	0.0214376
ENST00000636079.2	CCDC194	coiled-coil domain containing 194 [Source:HGNC Symbol;Acc:HGNC:53438]	110806280	1.53078	1.44334e-07	2.41672e-05	0.291042	3.56922	0.754372	0.0451781	0.0190575	0.08188	0.08188
ENST00000368474.9	ADAR	adenosine deaminase RNA specific [Source:HGNC Symbol;Acc:HGNC:225]	103	1.50119	6.43672e-43	1.36613e-39	0.109312	8.28691	0.69041	0.00850865	0.00941508	0.00298569	0.00941508
ENST00000397334.2	TAGLN2	transgelin 2 [Source:HGNC Symbol;Acc:HGNC:11554]	8407	-3.2743	0.000152611	0.0080378	0.864665	1.69589	3.91383	0.14537	0.726531	0.976099	0.976099
ENST00000548753.1	COPZ1	COPI coat complex subunit zeta 1 [Source:HGNC Symbol;Acc:HGNC:2243]	22818	-3.33094	0.000210893	0.0103443	0.898895	1.8291	4.27992	0.370734	0.818471	0.841283	0.841283
ENST00000695326.1	CAPRIN2	caprin family member 2 [Source:HGNC Symbol;Acc:HGNC:21259]	65981	-3.40778	0.0014658	0.0430793	1.07117	1.95621	4.58989	0.993312	0.389201	0.727782	0.727782
ENST00000649075.1	MOGS	mannosyl-oligosaccharide glucosidase [Source:HGNC Symbol;Acc:HGNC:24862]	7841	-3.61724	0.00140082	0.0416844	1.13234	1.11547	3.95129	0.150885	-0.118442	1.77241	1.77241
ENST00000614493.4	MED22	mediator complex subunit 22 [Source:HGNC Symbol;Acc:HGNC:11477]	6837	-3.69442	0.00150644	0.0437983	1.16417	2.30815	5.72097	0.689076	1.34386	0.473346	1.34386
ENST00000619160.4	PCSK6	proprotein convertase subtilisin/kexin type 6 [Source:HGNC Symbol;Acc:HGNC:8569]	5046	-3.88445	0.00116687	0.036551	1.19637	1.24908	4.84629	0.590522	-0.191017	1.55644	1.55644
ENST00000430265.6	GATA2	GATA binding protein 2 [Source:HGNC Symbol;Acc:HGNC:4171]	2624	-3.92219	0.00176156	0.0492641	1.254	1.26795	4.96192	0.83113	-0.397568	1.52765	1.52765
ENST00000369041.9	ADAMTSL4	ADAMTS like 4 [Source:HGNC Symbol;Acc:HGNC:19706]	54507	-4.15421	0.00102754	0.0331663	1.26542	1.38396	5.18629	1.04247	-1.03115	1.35945	1.35945
ENST00000381839.7	GART	phosphoribosylglycinamide formyltransferase, phosphoribosylglycinamide synthetase, phosphoribosylaminoimidazole synthetase [Source:HGNC Symbol;Acc:HGNC:4163]	2618	-4.22478	0.00133504	0.0403334	1.31681	1.41924	5.49846	1.28982	-1.11004	1.31117	1.31117
ENST00000331531.9	SLC25A10	solute carrier family 25 member 10 [Source:HGNC Symbol;Acc:HGNC:10980]	1468	-4.26356	0.00056361	0.02133	1.23634	1.43863	5.68067	1.00759	-0.723488	1.28519	1.28519
ENST00000697174.1	MTHFD1	methylenetetrahydrofolate dehydrogenase, cyclohydrolase and formyltetrahydrofolate synthetase 1 [Source:HGNC Symbol;Acc:HGNC:7432]	4522	-4.33063	0.000354586	0.0152577	1.21246	1.47217	6.09474	0.963938	-0.378406	1.24117	1.24117
ENST00000639636.2	ZNF577	zinc finger protein 577 [Source:HGNC Symbol;Acc:HGNC:28673]	84765	-4.40601	8.25168e-06	0.000743968	0.988216	1.94254	6.06576	0.725553	-0.423195	0.739303	0.739303
ENST00000643208.1	SMARCA4	SWI/SNF related, matrix associated, actin dependent regulator of chromatin, subfamily a, member 4 [Source:HGNC Symbol;Acc:HGNC:11100]	6597	-4.47896	0.000285427	0.0130205	1.23449	3.38565	7.21292	2.18184	-0.688601	0.104119	0.104119
ENST00000441497.6	ECT2	epithelial cell transforming 2 [Source:HGNC Symbol;Acc:HGNC:3155]	1894	-4.503	9.80913e-06	0.000853992	1.01847	1.55835	6.17289	0.422733	-0.310503	1.13319	1.13319
[truncated: 19 more rows]

## Sheet: GSEA of DEGs (FC bet 1.5&-1.5)
NAME	SIZE	ES	NES	NOM p-val	FDR q-val	FWER p-val	RANK AT MAX
[truncated: 6 more rows]
