# Supplementary material for: Epigenetic silencing of ZIC4 unveils a potential tumor suppressor role in pediatric choroid plexus carcinoma
Source: Sci Rep. 2024 Sep 12;14:21293. doi: 10.1038/s41598-024-71188-7 (PMC11393135; doi:10.1038/s41598-024-71188-7)
Supplement: Supplementary file 6 — Supplementary Information 6. [file 41598_2024_71188_MOESM6_ESM.xlsx]

## Sheet: Exclusively detected in Light
Protein IDs	Entry	Gene	Protein names
P24752	P24752	ACAT1	Acetyl-CoA acetyltransferase, mitochondrial (EC 2.3.1.9) (Acetoacetyl-CoA thiolase) (T2)
P62736	P62736	ACTA2	Actin, aortic smooth muscle (EC 3.6.4.-) (Alpha-actin-2) (Cell growth-inhibiting gene 46 protein) [Cleaved into: Actin, aortic smooth muscle, intermediate form]
O95831-3	O95831	AIFM1	Apoptosis-inducing factor 1, mitochondrial (EC 1.6.99.-) (Programmed cell death protein 8)
Q02952-3	Q02952	AKAP12	A-kinase anchor protein 12 (AKAP-12) (A-kinase anchor protein 250 kDa) (AKAP 250) (Gravin) (Myasthenia gravis autoantigen)
P54886-2	P54886	ALDH18A1	Delta-1-pyrroline-5-carboxylate synthase (P5CS) (Aldehyde dehydrogenase family 18 member A1) [Includes: Glutamate 5-kinase (GK) (EC 2.7.2.11) (Gamma-glutamyl kinase); Gamma-glutamyl phosphate reductase (GPR) (EC 1.2.1.41) (Glutamate-5-semialdehyde dehydrogenase) (Glutamyl-gamma-semialdehyde dehydrogenase)]
P30837	P30837	ALDH1B1	Aldehyde dehydrogenase X, mitochondrial (EC 1.2.1.3) (Aldehyde dehydrogenase 5) (Aldehyde dehydrogenase family 1 member B1)
Q8N6M5-2	Q8N6M5	ALLC	Probable inactive allantoicase (Allantoate amidinohydrolase)
P08758	P08758	ANXA5	Annexin A5 (Anchorin CII) (Annexin V) (Annexin-5) (Calphobindin I) (CPB-I) (Endonexin II) (Lipocortin V) (Placental anticoagulant protein 4) (PP4) (Placental anticoagulant protein I) (PAP-I) (Thromboplastin inhibitor) (Vascular anticoagulant-alpha) (VAC-alpha)
Q9Y2T2	Q9Y2T2	AP3M1	AP-3 complex subunit mu-1 (AP-3 adaptor complex mu3A subunit) (Adaptor-related protein complex 3 subunit mu-1) (Mu-adaptin 3A) (Mu3A-adaptin)
P84085	P84085	ARF5	ADP-ribosylation factor 5
O15143	O15143	ARPC1B	Actin-related protein 2/3 complex subunit 1B (Arp2/3 complex 41 kDa subunit) (p41-ARC)
P08243-3	P08243	ASNS	Asparagine synthetase [glutamine-hydrolyzing] (EC 6.3.5.4) (Cell cycle control protein TS11) (Glutamine-dependent asparagine synthetase)
Q12797-7	Q12797	ASPH	Aspartyl/asparaginyl beta-hydroxylase (EC 1.14.11.16) (Aspartate beta-hydroxylase) (ASP beta-hydroxylase) (Peptide-aspartate beta-dioxygenase)
Q9NYF8-2	Q9NYF8	BCLAF1	Bcl-2-associated transcription factor 1 (Btf) (BCLAF1 and THRAP3 family member 1)
P41223	P41223	BUD31	Protein BUD31 homolog (Protein EDG-2) (Protein G10 homolog)
Q9HB71	Q9HB71	CACYBP	Calcyclin-binding protein (CacyBP) (hCacyBP) (S100A6-binding protein) (Siah-interacting protein)
P27708	P27708	CAD	CAD protein [Includes: Glutamine-dependent carbamoyl-phosphate synthase (EC 6.3.5.5); Aspartate carbamoyltransferase (EC 2.1.3.2); Dihydroorotase (EC 3.5.2.3)]
Q13557-8	Q13557	CAMK2D	Calcium/calmodulin-dependent protein kinase type II subunit delta (CaM kinase II subunit delta) (CaMK-II subunit delta) (EC 2.7.11.17)
Q01518-2	Q01518	CAP1	Adenylyl cyclase-associated protein 1 (CAP 1)
P49589-2	P49589	CARS1	Cysteine--tRNA ligase, cytoplasmic (EC 6.1.1.16) (Cysteinyl-tRNA synthetase) (CysRS)
P16070-15	P16070	CD44	CD44 antigen (CDw44) (Epican) (Extracellular matrix receptor III) (ECMR-III) (GP90 lymphocyte homing/adhesion receptor) (HUTCH-I) (Heparan sulfate proteoglycan) (Hermes antigen) (Hyaluronate receptor) (Phagocytic glycoprotein 1) (PGP-1) (Phagocytic glycoprotein I) (PGP-I) (CD antigen CD44)
Q9Y281	Q9Y281	CFL2	Cofilin-2 (Cofilin, muscle isoform)
O00299	O00299	CLIC1	Chloride intracellular channel protein 1 (Chloride channel ABP) (Nuclear chloride ion channel 27) (NCC27) (Regulatory nuclear chloride ion channel protein) (hRNCC)
Q15417	Q15417	CNN3	Calponin-3 (Calponin, acidic isoform)
Q8NBJ5	Q8NBJ5	COLGALT1	Procollagen galactosyltransferase 1 (EC 2.4.1.50) (Collagen beta(1-O)galactosyltransferase 1) (ColGalT 1) (Glycosyltransferase 25 family member 1) (Hydroxylysine galactosyltransferase 1)
P21964-2	P21964	COMT	Catechol O-methyltransferase (EC 2.1.1.6)
P35606-2	P35606	COPB2	Coatomer subunit beta' (Beta'-coat protein) (Beta'-COP) (p102)
Q9Y678	Q9Y678	COPG1	Coatomer subunit gamma-1 (Gamma-1-coat protein) (Gamma-1-COP)
P61923-2	P61923	COPZ1	Coatomer subunit zeta-1 (Zeta-1-coat protein) (Zeta-1 COP)
P20674	P20674	COX5A	Cytochrome c oxidase subunit 5A, mitochondrial (Cytochrome c oxidase polypeptide Va)
Q99829	Q99829	CPNE1	Copine-1 (Chromobindin 17) (Copine I)
Q16630-3	Q16630	CPSF6	Cleavage and polyadenylation specificity factor subunit 6 (Cleavage and polyadenylation specificity factor 68 kDa subunit) (CPSF 68 kDa subunit) (Cleavage factor Im complex 68 kDa subunit) (CFIm68) (Pre-mRNA cleavage factor Im 68 kDa subunit) (Protein HPBRII-4/7)
O75718	O75718	CRTAP	Cartilage-associated protein
P07339	P07339	CTSD	Cathepsin D (EC 3.4.23.5) [Cleaved into: Cathepsin D light chain; Cathepsin D heavy chain]
P14868-2	P14868	DARS1	Aspartate--tRNA ligase, cytoplasmic (EC 6.1.1.12) (Aspartyl-tRNA synthetase) (AspRS) (Cell proliferation-inducing gene 40 protein)
Q9NR30	Q9NR30	DDX21	Nucleolar RNA helicase 2 (EC 3.6.4.13) (DEAD box protein 21) (Gu-alpha) (Nucleolar RNA helicase Gu) (Nucleolar RNA helicase II) (RH II/Gu)
Q9UBM7	Q9UBM7	DHCR7	7-dehydrocholesterol reductase (7-DHC reductase) (EC 1.3.1.21) (Delta7-sterol reductase) (Sterol Delta(7)-reductase) (Sterol reductase SR-2)
Q9UBS4	Q9UBS4	DNAJB11	DnaJ homolog subfamily B member 11 (APOBEC1-binding protein 2) (ABBP-2) (DnaJ protein homolog 9) (ER-associated DNAJ) (ER-associated Hsp40 co-chaperone) (Endoplasmic reticulum DNA J domain-containing protein 3) (ER-resident protein ERdj3) (ERdj3) (ERj3p) (HEDJ) (Human DnaJ protein 9) (hDj-9) (PWP1-interacting protein 4)
Q9NRD8	Q9NRD8	DUOX2	Dual oxidase 2 (EC 1.11.1.-) (EC 1.6.3.1) (Large NOX 2) (Long NOX 2) (NADH/NADPH thyroid oxidase p138-tox) (NADPH oxidase/peroxidase DUOX2) (NADPH thyroid oxidase 2) (Thyroid oxidase 2) (p138 thyroid oxidase)
Q14152-2	Q14152	EIF3A	Eukaryotic translation initiation factor 3 subunit A (eIF3a) (Eukaryotic translation initiation factor 3 subunit 10) (eIF-3-theta) (eIF3 p167) (eIF3 p180) (eIF3 p185)
Q13347	Q13347	EIF3I	Eukaryotic translation initiation factor 3 subunit I (eIF3i) (Eukaryotic translation initiation factor 3 subunit 2) (TGF-beta receptor-interacting protein 1) (TRIP-1) (eIF-3-beta) (eIF3 p36)
Q7L2H7	Q7L2H7	EIF3M	Eukaryotic translation initiation factor 3 subunit M (eIF3m) (Fetal lung protein B5) (hFL-B5) (PCI domain-containing protein 1)
P63241	P63241	EIF5A	Eukaryotic translation initiation factor 5A-1 (eIF-5A-1) (eIF-5A1) (Eukaryotic initiation factor 5A isoform 1) (eIF-5A) (Rev-binding factor) (eIF-4D)
Q96HE7	Q96HE7	ERO1A	ERO1-like protein alpha (ERO1-L) (ERO1-L-alpha) (EC 1.8.4.-) (Endoplasmic oxidoreductin-1-like protein) (Endoplasmic reticulum oxidoreductase alpha) (Oxidoreductin-1-L-alpha)
Q96CS3	Q96CS3	FAF2	FAS-associated factor 2 (Protein ETEA) (UBX domain-containing protein 3B) (UBX domain-containing protein 8)
Q52LJ0	Q52LJ0	FAM98B	Protein FAM98B
A6NHQ2	A6NHQ2	FBLL1	rRNA/tRNA 2'-O-methyltransferase fibrillarin-like protein 1 (EC 2.1.1.-) (Protein-glutamine methyltransferase)
Q96AY3	Q96AY3	FKBP10	Peptidyl-prolyl cis-trans isomerase FKBP10 (PPIase FKBP10) (EC 5.2.1.8) (65 kDa FK506-binding protein) (65 kDa FKBP) (FKBP-65) (FK506-binding protein 10) (FKBP-10) (Immunophilin FKBP65) (Rotamase)
P26885	P26885	FKBP2	Peptidyl-prolyl cis-trans isomerase FKBP2 (PPIase FKBP2) (EC 5.2.1.8) (13 kDa FK506-binding protein) (13 kDa FKBP) (FKBP-13) (FK506-binding protein 2) (FKBP-2) (Immunophilin FKBP13) (Rotamase)
P04062-3	P04062	GBA1	Lysosomal acid glucosylceramidase (Lysosomal acid GCase) (EC 3.2.1.45) (Acid beta-glucosidase) (Alglucerase) (Beta-glucocerebrosidase) (Beta-GC) (Beta-glucosylceramidase 1) (Cholesterol glucosyltransferase) (SGTase) (EC 2.4.1.-) (Cholesteryl-beta-glucosidase) (EC 3.2.1.-) (D-glucosyl-N-acylsphingosine glucohydrolase) (Glucosylceramidase beta 1) (Imiglucerase) (Lysosomal cholesterol glycosyltransf…
Q06210-2	Q06210	GFPT1	Glutamine--fructose-6-phosphate aminotransferase [isomerizing] 1 (EC 2.6.1.16) (D-fructose-6-phosphate amidotransferase 1) (Glutamine:fructose-6-phosphate amidotransferase 1) (GFAT 1) (GFAT1) (Hexosephosphate aminotransferase 1)
Q9H4G4	Q9H4G4	GLIPR2	Golgi-associated plant pathogenesis-related protein 1 (GAPR-1) (Golgi-associated PR-1 protein) (Glioma pathogenesis-related protein 2) (GliPR 2)
Q08379-2	Q08379	GOLGA2	Golgin subfamily A member 2 (130 kDa cis-Golgi matrix protein) (GM130) (GM130 autoantigen) (Golgin-95)
Q0D2H9	Q0D2H9	GOLGA8DP	Putative golgin subfamily A member 8D
Q9H8Y8-2	Q9H8Y8	GORASP2	Golgi reassembly-stacking protein 2 (GRS2) (Golgi phosphoprotein 6) (GOLPH6) (Golgi reassembly-stacking protein of 55 kDa) (GRASP55) (p59)
P06744	P06744	GPI	Glucose-6-phosphate isomerase (GPI) (EC 5.3.1.9) (Autocrine motility factor) (AMF) (Neuroleukin) (NLK) (Phosphoglucose isomerase) (PGI) (Phosphohexose isomerase) (PHI) (Sperm antigen 36) (SA-36)
P06396-2	P06396	GSN	Gelsolin (AGEL) (Actin-depolymerizing factor) (ADF) (Brevin)
P29084	P29084	GTF2E2	Transcription initiation factor IIE subunit beta (TFIIE-beta) (General transcription factor IIE subunit 2)
P16402	P16402	H1-3	Histone H1.3 (Histone H1c) (Histone H1s-2)
P51858-2	P51858	HDGF	Hepatoma-derived growth factor (HDGF) (High mobility group protein 1-like 2) (HMG-1L2)
Q8NG08-2	Q8NG08	HELB	DNA helicase B (hDHB) (EC 3.6.4.12)
Q53GQ0	Q53GQ0	HSD17B12	Very-long-chain 3-oxoacyl-CoA reductase (EC 1.1.1.330) (17-beta-hydroxysteroid dehydrogenase 12) (17-beta-HSD 12) (3-ketoacyl-CoA reductase) (KAR) (Estradiol 17-beta-dehydrogenase 12) (EC 1.1.1.62) (Short chain dehydrogenase/reductase family 12C member 1)
P37058-2	P37058	HSD17B3	17-beta-hydroxysteroid dehydrogenase type 3 (17-beta-HSD 3) (Estradiol 17-beta-dehydrogenase 2) (EC 1.1.1.62) (Short chain dehydrogenase/reductase family 12C member 2) (Testicular 17-beta-hydroxysteroid dehydrogenase) (Testosterone 17-beta-dehydrogenase 3) (EC 1.1.1.64)
Q16666-3	Q16666	IFI16	Gamma-interferon-inducible protein 16 (Ifi-16) (Interferon-inducible myeloid differentiation transcriptional activator)
Q9Y6M1-1	Q9Y6M1	IGF2BP2	Insulin-like growth factor 2 mRNA-binding protein 2 (IGF2 mRNA-binding protein 2) (IMP-2) (Hepatocellular carcinoma autoantigen p62) (IGF-II mRNA-binding protein 2) (VICKZ family member 2)
P05556	P05556	ITGB1	Integrin beta-1 (Fibronectin receptor subunit beta) (Glycoprotein IIa) (GPIIA) (VLA-4 subunit beta) (CD antigen CD29)
Q8N5M9	Q8N5M9	JAGN1	Protein jagunal homolog 1
Q96N16-3	Q96N16	JAKMIP1	Janus kinase and microtubule-interacting protein 1 (GABA-B receptor-binding protein) (Multiple alpha-helices and RNA-linker protein 1) (Marlin-1)
Q9UK76	Q9UK76	JPT1	Jupiter microtubule associated homolog 1 (Androgen-regulated protein 2) (Hematological and neurological expressed 1 protein) [Cleaved into: Jupiter microtubule associated homolog 1, N-terminally processed]
Q9UQ05	Q9UQ05	KCNH4	Potassium voltage-gated channel subfamily H member 4 (Brain-specific eag-like channel 2) (BEC2) (Ether-a-go-go-like potassium channel 1) (ELK channel 1) (ELK1) (Voltage-gated potassium channel subunit Kv12.3)
O60341	O60341	KDM1A	Lysine-specific histone demethylase 1A (EC 1.14.99.66) (BRAF35-HDAC complex protein BHC110) (Flavin-containing amine oxidase domain-containing protein 2) ([histone H3]-dimethyl-L-lysine(4) FAD-dependent demethylase 1A)
O60684	O60684	KPNA6	Importin subunit alpha-7 (Karyopherin subunit alpha-6)
Q9UHA4	Q9UHA4	LAMTOR3	Ragulator complex protein LAMTOR3 (Late endosomal/lysosomal adaptor and MAPK and MTOR activator 3) (MEK-binding partner 1) (Mp1) (Mitogen-activated protein kinase kinase 1-interacting protein 1) (Mitogen-activated protein kinase scaffold protein 1)
Q14739	Q14739	LBR	Delta(14)-sterol reductase LBR (Delta-14-SR) (EC 1.3.1.70) (3-beta-hydroxysterol Delta (14)-reductase) (C-14 sterol reductase) (C14SR) (Integral nuclear envelope inner membrane protein) (LMN2R) (Lamin-B receptor) (Sterol C14-reductase)
Q08380	Q08380	LGALS3BP	Galectin-3-binding protein (Basement membrane autoantigen p105) (Lectin galactoside-binding soluble 3-binding protein) (Mac-2-binding protein) (MAC2BP) (Mac-2 BP) (Tumor-associated antigen 90K)
Q9Y333	Q9Y333	LSM2	U6 snRNA-associated Sm-like protein LSm2 (Protein G7b) (Small nuclear ribonuclear protein D homolog) (snRNP core Sm-like protein Sm-x5)
P20645	P20645	M6PR	Cation-dependent mannose-6-phosphate receptor (CD Man-6-P receptor) (CD-MPR) (46 kDa mannose 6-phosphate receptor) (MPR 46)
Q9BXY0	Q9BXY0	MAK16	Protein MAK16 homolog (NNP78) (Protein RBM13)
Q14566	Q14566	MCM6	DNA replication licensing factor MCM6 (EC 3.6.4.12) (p105MCM)
Q14696	Q14696	MESD	LRP chaperone MESD (LDLR chaperone MESD) (Mesoderm development LRP chaperone MESD) (Mesoderm development candidate 2) (Mesoderm development protein) (Renal carcinoma antigen NY-REN-61)
P14174	P14174	MIF	Macrophage migration inhibitory factor (MIF) (EC 5.3.2.1) (Glycosylation-inhibiting factor) (GIF) (L-dopachrome isomerase) (L-dopachrome tautomerase) (EC 5.3.3.12) (Phenylpyruvate tautomerase)
Q16540	Q16540	MRPL23	39S ribosomal protein L23, mitochondrial (L23mt) (MRP-L23) (L23 mitochondrial-related protein) (Mitochondrial large ribosomal subunit protein uL23m) (Ribosomal protein L23-like)
Q13405	Q13405	MRPL49	39S ribosomal protein L49, mitochondrial (L49mt) (MRP-L49) (Mitochondrial large ribosomal subunit protein mL49) (Neighbor of FAU) (NOF) (Protein NOF1)
Q9UKD2	Q9UKD2	MRTO4	mRNA turnover protein 4 homolog (Ribosome assembly factor MRTO4)
Q68DK7	Q68DK7	MSL1	Male-specific lethal 1 homolog (MSL-1) (Male-specific lethal 1-like 1) (MSL1-like 1) (Male-specific lethal-1 homolog 1)
P13995-2	P13995	MTHFD2	Bifunctional methylenetetrahydrofolate dehydrogenase/cyclohydrolase, mitochondrial [Includes: NAD-dependent methylenetetrahydrofolate dehydrogenase (EC 1.5.1.15); Methenyltetrahydrofolate cyclohydrolase (EC 3.5.4.9)]
O75431-2	O75431	MTX2	Metaxin-2 (Mitochondrial outer membrane import complex protein 2)
Q9UKN7	Q9UKN7	MYO15A	Unconventional myosin-XV (Unconventional myosin-15)
Q9HCD5	Q9HCD5	NCOA5	Nuclear receptor coactivator 5 (NCoA-5) (Coactivator independent of AF-2) (CIA)
Q9Y221	Q9Y221	NIP7	60S ribosome subunit biogenesis protein NIP7 homolog (KD93) (Nucleolar pre-rRNA processing protein NIP7)
Q9Y3T9	Q9Y3T9	NOC2L	Nucleolar complex protein 2 homolog (Protein NOC2 homolog) (NOC2-like protein) (Novel INHAT repressor)
P46087-2	P46087	NOP2	Probable 28S rRNA (cytosine(4447)-C(5))-methyltransferase (EC 2.1.1.-) (Nucleolar protein 1) (Nucleolar protein 2 homolog) (Proliferating-cell nucleolar antigen p120) (Proliferation-associated nucleolar protein p120)
Q8TEM1	Q8TEM1	NUP210	Nuclear pore membrane glycoprotein 210 (Nuclear pore protein gp210) (Nuclear envelope pore membrane protein POM 210) (POM210) (Nucleoporin Nup210) (Pore membrane protein of 210 kDa)
P37198	P37198	NUP62	Nuclear pore glycoprotein p62 (62 kDa nucleoporin) (Nucleoporin Nup62)
P68402	P68402	PAFAH1B2	Platelet-activating factor acetylhydrolase IB subunit alpha2 (EC 3.1.1.47) (PAF acetylhydrolase 30 kDa subunit) (PAF-AH 30 kDa subunit) (PAF-AH subunit beta) (PAFAH subunit beta)
Q15365	Q15365	PCBP1	Poly(rC)-binding protein 1 (Alpha-CP1) (Heterogeneous nuclear ribonucleoprotein E1) (hnRNP E1) (Nucleic acid-binding protein SUB2.3)
Q9UHG3	Q9UHG3	PCYOX1	Prenylcysteine oxidase 1 (EC 1.8.3.5) (Prenylcysteine lyase)
O75340-2	O75340	PDCD6	Programmed cell death protein 6 (Apoptosis-linked gene 2 protein homolog) (ALG-2)
Q8WUM4	Q8WUM4	PDCD6IP	Programmed cell death 6-interacting protein (PDCD6-interacting protein) (ALG-2-interacting protein 1) (ALG-2-interacting protein X) (Hp95)
P08559	P08559	PDHA1	Pyruvate dehydrogenase E1 component subunit alpha, somatic form, mitochondrial (EC 1.2.4.1) (PDHE1-A type I)
O60925	O60925	PFDN1	Prefoldin subunit 1
Q9NQP4	Q9NQP4	PFDN4	Prefoldin subunit 4 (Protein C-1)
O95336	O95336	PGLS	6-phosphogluconolactonase (6PGL) (EC 3.1.1.31)
O60568	O60568	PLOD3	Multifunctional procollagen lysine hydroxylase and glycosyltransferase LH3 [Includes: Procollagen-lysine,2-oxoglutarate 5-dioxygenase 3 (EC 1.14.11.4) (Lysyl hydroxylase 3) (LH3); Procollagen glycosyltransferase (EC 2.4.1.50) (EC 2.4.1.66) (Galactosylhydroxylysine-glucosyltransferase) (Procollagen galactosyltransferase) (Procollagen glucosyltransferase)]
O43660-2	O43660	PLRG1	Pleiotropic regulator 1
O00592-2	O00592	PODXL	Podocalyxin (GCTM-2 antigen) (Gp200) (Podocalyxin-like protein 1) (PC) (PCLP-1)
P62140	P62140	PPP1CB	Serine/threonine-protein phosphatase PP1-beta catalytic subunit (PP-1B) (PPP1CD) (EC 3.1.3.16) (EC 3.1.3.53)
P36873	P36873	PPP1CC	Serine/threonine-protein phosphatase PP1-gamma catalytic subunit (PP-1G) (EC 3.1.3.16) (Protein phosphatase 1C catalytic subunit)
P67775	P67775	PPP2CA	Serine/threonine-protein phosphatase 2A catalytic subunit alpha isoform (PP2A-alpha) (EC 3.1.3.16) (Replication protein C) (RP-C)
P30044-2	P30044	PRDX5	Peroxiredoxin-5, mitochondrial (EC 1.11.1.24) (Alu corepressor 1) (Antioxidant enzyme B166) (AOEB166) (Liver tissue 2D-page spot 71B) (PLP) (Peroxiredoxin V) (Prx-V) (Peroxisomal antioxidant enzyme) (TPx type VI) (Thioredoxin peroxidase PMP20) (Thioredoxin-dependent peroxiredoxin 5)
P17252	P17252	PRKCA	Protein kinase C alpha type (PKC-A) (PKC-alpha) (EC 2.7.11.13)
P25787	P25787	PSMA2	Proteasome subunit alpha type-2 (Macropain subunit C3) (Multicatalytic endopeptidase complex subunit C3) (Proteasome component C3)
O14818	O14818	PSMA7	Proteasome subunit alpha type-7 (Proteasome subunit RC6-1) (Proteasome subunit XAPC7)
P17980	P17980	PSMC3	26S proteasome regulatory subunit 6A (26S proteasome AAA-ATPase subunit RPT5) (Proteasome 26S subunit ATPase 3) (Proteasome subunit P50) (Tat-binding protein 1) (TBP-1)
Q99460-2	Q99460	PSMD1	26S proteasome non-ATPase regulatory subunit 1 (26S proteasome regulatory subunit RPN2) (26S proteasome regulatory subunit S1) (26S proteasome subunit p112)
P61289	P61289	PSME3	Proteasome activator complex subunit 3 (11S regulator complex subunit gamma) (REG-gamma) (Activator of multicatalytic protease subunit 3) (Ki nuclear autoantigen) (Proteasome activator 28 subunit gamma) (PA28g) (PA28gamma)
P09417-2	P09417	QDPR	Dihydropteridine reductase (EC 1.5.1.34) (HDHPR) (Quinoid dihydropteridine reductase) (Short chain dehydrogenase/reductase family 33C member 1)
P61019	P61019	RAB2A	Ras-related protein Rab-2A (EC 3.6.5.2)
P51148	P51148	RAB5C	Ras-related protein Rab-5C (EC 3.6.5.2) (L1880) (RAB5L)
O60895	O60895	RAMP2	Receptor activity-modifying protein 2 (Calcitonin-receptor-like receptor activity-modifying protein 2) (CRLR activity-modifying protein 2)
P43487-2	P43487	RANBP1	Ran-specific GTPase-activating protein (Ran-binding protein 1) (RanBP1)
P61224-2	P61224	RAP1B	Ras-related protein Rap-1b (EC 3.6.5.2) (GTP-binding protein smg p21B)
Q9NW64-2	Q9NW64	RBM22	Pre-mRNA-splicing factor RBM22 (RNA-binding motif protein 22) (Zinc finger CCCH domain-containing protein 16)
P49756-2	P49756	RBM25	RNA-binding protein 25 (Arg/Glu/Asp-rich protein of 120 kDa) (RED120) (Protein S164) (RNA-binding motif protein 25) (RNA-binding region-containing protein 7)
P27694	P27694	RPA1	Replication protein A 70 kDa DNA-binding subunit (RP-A p70) (Replication factor A protein 1) (RF-A protein 1) (Single-stranded DNA-binding protein) [Cleaved into: Replication protein A 70 kDa DNA-binding subunit, N-terminally processed]
P62910	P62910	RPL32	60S ribosomal protein L32 (Large ribosomal subunit protein eL32)
P63220	P63220	RPS21	40S ribosomal protein S21 (Small ribosomal subunit protein eS21)
P62273	P62273	RPS29	40S ribosomal protein S29 (Small ribosomal subunit protein uS14)
P31350-2	P31350	RRM2	Ribonucleoside-diphosphate reductase subunit M2 (EC 1.17.4.1) (Ribonucleotide reductase small chain) (Ribonucleotide reductase small subunit)
Q15050	Q15050	RRS1	Ribosome biogenesis regulatory protein homolog
Q15424-2	Q15424	SAFB	Scaffold attachment factor B1 (SAF-B) (SAF-B1) (HSP27 estrogen response element-TATA box-binding protein) (HSP27 ERE-TATA-binding protein)
O14828-2	O14828	SCAMP3	Secretory carrier-associated membrane protein 3 (Secretory carrier membrane protein 3)
Q15436-2	Q15436	SEC23A	Protein transport protein Sec23A (hSec23A) (SEC23-related protein A)
P60468	P60468	SEC61B	Protein transport protein Sec61 subunit beta
Q8NC51-4	Q8NC51	SERBP1	Plasminogen activator inhibitor 1 RNA-binding protein (PAI1 RNA-binding protein 1) (PAI-RBP1) (SERPINE1 mRNA-binding protein 1)
Q15637-4	Q15637	SF1	Splicing factor 1 (Mammalian branch point-binding protein) (BBP) (mBBP) (Transcription factor ZFM1) (Zinc finger gene in MEN1 locus) (Zinc finger protein 162)
Q9Y3B4	Q9Y3B4	SF3B6	Splicing factor 3B subunit 6 (Pre-mRNA branch site protein p14) (SF3b 14 kDa subunit) (SF3B14a) (Spliceosome-associated protein, 14-kDa) (Splicing factor 3b, subunit 6, 14kDa)
P12236	P12236	SLC25A6	ADP/ATP translocase 3 (ADP,ATP carrier protein 3) (ADP,ATP carrier protein, isoform T2) (ANT 2) (Adenine nucleotide translocator 3) (ANT 3) (Solute carrier family 25 member 6) [Cleaved into: ADP/ATP translocase 3, N-terminally processed]
O60264	O60264	SMARCA5	SWI/SNF-related matrix-associated actin-dependent regulator of chromatin subfamily A member 5 (SWI/SNF-related matrix-associated actin-dependent regulator of chromatin A5) (EC 3.6.4.-) (Sucrose nonfermenting protein 2 homolog) (hSNF2H)
Q14683	Q14683	SMC1A	Structural maintenance of chromosomes protein 1A (SMC protein 1A) (SMC-1-alpha) (SMC-1A) (Sb1.8)
O75643	O75643	SNRNP200	U5 small nuclear ribonucleoprotein 200 kDa helicase (EC 3.6.4.13) (Activating signal cointegrator 1 complex subunit 3-like 1) (BRR2 homolog) (U5 snRNP-specific 200 kDa protein) (U5-200KD)
P18583-8	P18583	SON	Protein SON (Bax antagonist selected in saccharomyces 1) (BASS1) (Negative regulatory element-binding protein) (NRE-binding protein) (Protein DBP-5) (SON3)
P0DMP2	P0DMP2	SRGAP2B	SLIT-ROBO Rho GTPase-activating protein 2B (SLIT-ROBO Rho GTPase activating protein 2 pseudogene 2)
Q9Y5M8	Q9Y5M8	SRPRB	Signal recognition particle receptor subunit beta (SR-beta) (Protein APMCF1)
Q9BXP5-5	Q9BXP5	SRRT	Serrate RNA effector molecule homolog (Arsenite-resistance protein 2)
P84103-2	P84103	SRSF3	Serine/arginine-rich splicing factor 3 (Pre-mRNA-splicing factor SRP20) (Splicing factor, arginine/serine-rich 3)
Q04837	Q04837	SSBP1	Single-stranded DNA-binding protein, mitochondrial (Mt-SSB) (MtSSB) (PWP1-interacting protein 17)
Q9UNL2	Q9UNL2	SSR3	Translocon-associated protein subunit gamma (TRAP-gamma) (Signal sequence receptor subunit gamma) (SSR-gamma)
O60284	O60284	ST18	Suppression of tumorigenicity 18 protein (Zinc finger protein 387)
P42224-2	P42224	STAT1	Signal transducer and activator of transcription 1-alpha/beta (Transcription factor ISGF-3 components p91/p84)
O95793-2	O95793	STAU1	Double-stranded RNA-binding protein Staufen homolog 1
P31948	P31948	STIP1	Stress-induced-phosphoprotein 1 (STI1) (Hsc70/Hsp90-organizing protein) (Hop) (Renal carcinoma antigen NY-REN-11) (Transformation-sensitive protein IEF SSP 3521)
Q12788	Q12788	TBL3	Transducin beta-like protein 3 (WD repeat-containing protein SAZD)
Q9Y5J9	Q9Y5J9	TIMM8B	Mitochondrial import inner membrane translocase subunit Tim8 B (DDP-like protein) (Deafness dystonia protein 2)
P49755	P49755	TMED10	Transmembrane emp24 domain-containing protein 10 (Protein TMED10) (21 kDa transmembrane-trafficking protein) (S31I125) (S31III125) (Tmp-21-I) (Transmembrane protein Tmp21) (p23) (p24 family protein delta-1) (p24delta1) (p24delta)
Q9Y3B3-2	Q9Y3B3	TMED7	Transmembrane emp24 domain-containing protein 7 (p24 family protein gamma-3) (p24gamma3) (p27)
P57088	P57088	TMEM33	Transmembrane protein 33 (Protein DB83) (SHINC-3)
Q92973-2	Q92973	TNPO1	Transportin-1 (Importin beta-2) (Karyopherin beta-2) (M9 region interaction protein) (MIP)
P51580	P51580	TPMT	Thiopurine S-methyltransferase (EC 2.1.1.67) (Thiopurine methyltransferase)
Q9BUF5	Q9BUF5	TUBB6	Tubulin beta-6 chain (Tubulin beta class V)
O60701-3	O60701	UGDH	UDP-glucose 6-dehydrogenase (UDP-Glc dehydrogenase) (UDP-GlcDH) (UDPGDH) (EC 1.1.1.22)
Q96RL1-2	Q96RL1	UIMC1	BRCA1-A complex subunit RAP80 (Receptor-associated protein 80) (Retinoid X receptor-interacting protein 110) (Ubiquitin interaction motif-containing protein 1)
Q9Y5J1	Q9Y5J1	UTP18	U3 small nucleolar RNA-associated protein 18 homolog (WD repeat-containing protein 50)
Q15836	Q15836	VAMP3	Vesicle-associated membrane protein 3 (VAMP-3) (Cellubrevin) (CEB) (Synaptobrevin-3)
P23381-2	P23381	WARS1	Tryptophan--tRNA ligase, cytoplasmic (EC 6.1.1.2) (Interferon-induced protein 53) (IFP53) (Tryptophanyl-tRNA synthetase) (TrpRS) (hWRS) [Cleaved into: T1-TrpRS; T2-TrpRS]
O14980	O14980	XPO1	Exportin-1 (Exp1) (Chromosome region maintenance 1 protein homolog)
Q7Z2W4-3	Q7Z2W4	ZC3HAV1	Zinc finger CCCH-type antiviral protein 1 (ADP-ribosyltransferase diphtheria toxin-like 13) (ARTD13) (Inactive Poly [ADP-ribose] polymerase 13) (PARP13) (Zinc finger CCCH domain-containing protein 2) (Zinc finger antiviral protein) (ZAP)
Q9HCC9-5	Q9HCC9	ZFYVE28	Lateral signaling target protein 2 homolog (hLst2) (Zinc finger FYVE domain-containing protein 28)
Q8N9L1	Q8N9L1	ZIC4	Zinc finger protein ZIC 4 (Zinc finger protein of the cerebellum 4)
Q8NDW4	Q8NDW4	ZNF248	Zinc finger protein 248

## Sheet: localization_exclusive_in_light
Term ID	Enrichment FDR	nGenes	Pathway Genes	Fold Enrichment	Pathway	URL	Genes
GO:0005730	4.5573e-05	24	1067	3.22484	Nucleolus	http://amigo.geneontology.org/amigo/term/GO:0005730	UTP18 MRTO4 XPO1 EIF3A NOP2 STAT1 HELB PODXL MTX2 PDHA1 NIP7 SMARCA5 IFI16 DDX21 PAFAH1B2 PLRG1 RRS1 TBL3 PPP1CC FBLL1 NOC2L JPT1 MAK16 PPP1CB
GO:0098827	7.41624e-05	26	1299	2.86963	Endoplasmic reticulum subcompartment	http://amigo.geneontology.org/amigo/term/GO:0098827	SEC23A RAB2A PLOD3 SEC61B TMEM33 COPZ1 FAF2 SSR3 GORASP2 HSD17B3 NUP210 TMED7 LBR SRPRB CAMK2D HSD17B12 TMED10 JAGN1 DHCR7 FKBP2 COPG1 COPB2 ERO1A ASPH RPS29 PDCD6
GO:0000502	0.00426296	5	85	8.43359	Proteasome complex	http://amigo.geneontology.org/amigo/term/GO:0000502	PSMA7 PSMA2 PSME3 PSMC3 PSMD1
GO:0016607	0.00630429	11	481	3.27876	Nuclear speck	http://amigo.geneontology.org/amigo/term/GO:0016607	BCLAF1 CPSF6 SRSF3 RBM25 SON IFI16 PCBP1 PLRG1 PPP1CC MSL1 GTF2E2

## Sheet: GOBP_ptn_only_detected_in_light
geneSet	description	Hits	enrichmentRatio	pValue	FDR	userId
GO:0034976	response to endoplasmic reticulum stress	11	4.35702	4.77485e-05	0.0182748	AIFM1;ASNS;DNAJB11;ERO1A;FAF2;GFPT1;GORASP2;HDGF;SEC61B;SRPRB;TMEM33
GO:0006913	nucleocytoplasmic transport	12	3.6086	0.000131569	0.0344538	CPSF6;EIF5A;KPNA6;NUP210;NUP62;PPP1CC;RBM22;RRS1;SEC61B;SRSF3;TNPO1;XPO1
GO:0016071	mRNA metabolic process	26	3.60781	1.20428e-08	0.000119838	BUD31;CPSF6;IGF2BP2;KDM1A;LSM2;MRTO4;PCBP1;PLRG1;PPP2CA;PRKCA;RBM22;RBM25;RPL32;RPS21;RPS29;SAFB;SERBP1;SF1;SF3B6;SNRNP200;SON;SRRT;SRSF3;TNPO1;XPO1;ZC3HAV1
GO:0055114	oxidation-reduction process	25	2.74155	3.99432e-06	0.00464525	ACAT1;AIFM1;ALDH18A1;ALDH1B1;ASPH;COX5A;DHCR7;DUOX2;ERO1A;GFPT1;GPI;HSD17B12;HSD17B3;KDM1A;LBR;MTHFD2;PCYOX1;PDHA1;PLOD3;PPP1CB;PPP1CC;PRDX5;QDPR;RRM2;UGDH
GO:0015031	protein transport	41	2.24113	4.20215e-07	0.00111949	AKAP12;ANXA5;AP3M1;ARF5;COPB2;COPG1;COPZ1;EIF5A;FAF2;GOLGA2;GPI;JAGN1;JAKMIP1;KPNA6;M6PR;MIF;MTX2;NUP210;NUP62;PDCD6;PDCD6IP;PRKCA;RAB2A;RAB5C;RAMP2;RBM22;RPL32;RPS21;RPS29;RRS1;SCAMP3;SEC23A;SEC61B;SLC25A6;SRSF3;SSR3;TIMM8B;TMED10;TNPO1;VAMP3;XPO1

## Sheet: Exclusively detected in Heavy
Protein IDs	From	Entry	Protein names	Gene
P13637-3	P13637-3	P13637	Sodium/potassium-transporting ATPase subunit alpha-3 (Na(+)/K(+) ATPase alpha-3 subunit) (EC 7.2.2.13) (Na(+)/K(+) ATPase alpha(III) subunit) (Sodium pump subunit alpha-3)	ATP1A3
P16118	P16118	P16118	6-phosphofructo-2-kinase/fructose-2,6-bisphosphatase 1 (6PF-2-K/Fru-2,6-P2ase 1) (PFK/FBPase 1) (6PF-2-K/Fru-2,6-P2ase liver isozyme) [Includes: 6-phosphofructo-2-kinase (EC 2.7.1.105); Fructose-2,6-bisphosphatase (EC 3.1.3.46)]	PFKFB1
P28676	P28676	P28676	Grancalcin	GCA
Q14863	Q14863	Q14863	POU domain, class 6, transcription factor 1 (Brain-specific homeobox/POU domain protein 5) (Brain-5) (Brn-5) (mPOU homeobox protein)	POU6F1
Q7Z3J3	Q7Z3J3	Q7Z3J3	RanBP2-like and GRIP domain-containing protein 4	RGPD4
Q8IVF7-2	Q8IVF7-2	Q8IVF7	Formin-like protein 3 (Formin homology 2 domain-containing protein 3) (WW domain-binding protein 3) (WBP-3)	FMNL3
Q8IYH5-3	Q8IYH5-3	Q8IYH5	ZZ-type zinc finger-containing protein 3	ZZZ3
Q9BUL8	Q9BUL8	Q9BUL8	Programmed cell death protein 10 (Cerebral cavernous malformations 3 protein) (TF-1 cell apoptosis-related protein 15)	PDCD10
Q9HCE5	Q9HCE5	Q9HCE5	N6-adenosine-methyltransferase non-catalytic subunit (Methyltransferase-like protein 14) (hMETTL14)	METTL14

## Sheet: GFP_results_GFPsilacR1R2
Protein	Protein	P-value	b1t1 Ratio counts	b2t1 Ratio counts	Ratio counts total	A	Coef	t	F	F P-value	H 1	H 2	L 1	L 2	N	sd log2 L/H	N log2 L/H	log2 L/H 1	log2 L/H 2
sp|P31942-2|HNRH3_HUMAN;sp|P31942|HNRH3_HUMAN;sp|P31942-3|HNRH3_HUMAN;sp|P31942-4|HNRH3_HUMAN;sp|P31942-6|HNRH3_HUMAN;sp|P31942-5|HNRH3_HUMAN|: NA	P31942	5.56543e-05	1	1	2	20.5501	4.56588	26.9417	725.856	5.56543e-05	18.2312	18.3031	22.8369	22.8291	4	0.0563112	2	4.6057	4.52607
sp|P47736|RPGP1_HUMAN;sp|P47736-2|RPGP1_HUMAN;sp|P47736-3|RPGP1_HUMAN;sp|P47736-4|RPGP1_HUMAN|: NA	P47736	7.96811e-05	1	1	2	19.0919	-6.53184	-24.1525	583.345	7.96811e-05	22.0848	22.6309	15.826	15.826	4	0.3861	2	-6.25882	-6.80485
sp|Q9HDC9-2|APMAP_HUMAN;sp|Q9HDC9|APMAP_HUMAN|: NA	Q9HDC9	8.44802e-05	2	3	5	21.4127	-4.07116	-23.7259	562.92	8.44802e-05	23.4612	23.4353	19.3288	19.4254	4	0.0866387	2	-4.13242	-4.00989
sp|P07910-2|HNRPC_HUMAN;sp|P07910-4|HNRPC_HUMAN|: NA	P07910	0.00014345	3	3	6	21.7179	3.51867	20.1881	407.558	0.00014345	19.9295	19.9877	23.5338	23.4207	4	0.121092	2	3.60429	3.43304
sp|P61803|DAD1_HUMAN|: NA	P61803	0.000147716	1	1	2	19.9549	-3.61259	-20.0083	400.331	0.000147716	21.7704	21.7519	18.0613	18.2359	4	0.136519	2	-3.70912	-3.51606
sp|P45880-2|VDAC2_HUMAN;sp|P45880|VDAC2_HUMAN;sp|P45880-1|VDAC2_HUMAN|: NA	P45880	0.000171007	1	2	3	21.7162	-3.78239	-19.1333	366.083	0.000171007	23.681	23.5338	19.7111	19.9388	4	0.265145	2	-3.96988	-3.5949
sp|P27824|CALX_HUMAN;sp|P27824-2|CALX_HUMAN;sp|P27824-3|CALX_HUMAN|: NA	P27824	0.000183183	2	1	3	21.6742	-4.5044	-18.7354	351.015	0.000183183	24.1448	23.708	19.4615	19.3824	4	0.252942	2	-4.68326	-4.32554
sp|P61026|RAB10_HUMAN;sp|P51153|RAB13_HUMAN;sp|Q92930|RAB8B_HUMAN;sp|P61006-2|RAB8A_HUMAN;sp|P59190-2|RAB15_HUMAN;sp|P59190|RAB15_HUMAN|: NA	P61026	0.000203885	1	1	2	19.5383	-3.69764	-18.1322	328.776	0.000203885	21.5086	21.2656	17.6013	17.7775	4	0.296387	2	-3.90721	-3.48806
sp|P60174-1|TPIS_HUMAN;sp|P60174|TPIS_HUMAN;sp|P60174-4|TPIS_HUMAN|: NA	P60174	0.000297441	4	4	8	21.6901	2.70862	16.153	260.919	0.000297441	20.3323	20.3394	23.0618	23.027	4	0.0296147	2	2.72956	2.68768
sp|P62753|RS6_HUMAN|: NA	P62753	0.00035929	1	1	2	20.6412	-2.5962	-15.244	232.381	0.00035929	21.8977	21.981	19.3367	19.3496	4	0.0497995	2	-2.56099	-2.63142
sp|P09012|SNRPA_HUMAN|: NA	P09012	0.000402279	1	1	2	21.6246	-2.94334	-14.7244	216.808	0.000402279	22.9569	23.2357	20.1733	20.1326	4	0.225809	2	-2.78367	-3.10301
sp|Q15005|SPCS2_HUMAN|: NA	Q15005	0.000423994	1	1	2	18.9673	-3.34439	-14.4886	209.919	0.000423994	20.5326	20.7463	17.1207	17.4694	4	0.0954762	2	-3.4119	-3.27688
sp|P07910|HNRPC_HUMAN;sp|P07910-3|HNRPC_HUMAN;sp|P0DMR1|HNRC4_HUMAN;sp|O60812|HNRC1_HUMAN;sp|B7ZW38|HNRC3_HUMAN;sp|B2RXH8|HNRC2_HUMAN|: NA	P07910	0.0004496	3	2	5	21.5466	3.74241	14.2299	202.491	0.0004496	19.9295	19.4213	23.4764	23.3592	4	0.276409	2	3.54695	3.93786
sp|P49721|PSB2_HUMAN|: NA	P49721	0.000476579	2	1	3	21.1482	-3.3343	-13.9773	195.366	0.000476579	22.7267	22.904	19.6808	19.2812	4	0.407917	2	-3.04586	-3.62274
sp|A5A3E0|POTEF_HUMAN;sp|P0CG38|POTEI_HUMAN;sp|P0CG39|POTEJ_HUMAN;sp|B2RU33|POTEC_HUMAN;sp|Q6S5H4-2|POTEB_HUMAN;sp|H3BUK9|POTB2_HUMAN;sp|Q6S5H4|POTEB_HUMAN;sp|A0JP26|POTB3_HUMAN;sp|Q86YR6|POTED_HUMAN|: NA	A5A3E0	0.000482552	5	6	11	26.1759	2.76612	13.9239	193.875	0.000482552	24.9218	24.6639	27.6079	27.51	4	0.113091	2	2.68616	2.84609
sp|P24534|EF1B_HUMAN|: NA	P24534	0.000483462	1	1	2	20.1327	3.73126	13.9159	193.651	0.000483462	18.2312	18.3031	21.7316	22.2652	4	0.326476	2	3.50041	3.96211
sp|Q6NSJ2-2|PHLB3_HUMAN;sp|Q6NSJ2|PHLB3_HUMAN|: NA	Q6NSJ2	0.000484896	1	1	2	20.0196	-3.08325	-13.9032	193.298	0.000484896	21.6944	21.428	18.3464	18.6094	4	0.37436	2	-3.34796	-2.81853
sp|Q02543|RL18A_HUMAN|: NA	Q02543	0.000547892	1	1	2	21.2182	-2.46885	-13.3905	179.304	0.000547892	22.5366	22.3686	20.038	19.9295	4	0.0420296	2	-2.49857	-2.43913
sp|P00558-2|PGK1_HUMAN;sp|P00558|PGK1_HUMAN;sp|P07205|PGK2_HUMAN|: NA	P00558	0.000574771	3	3	6	21.3516	2.78598	13.1945	174.094	0.000574771	19.9295	19.9877	22.5814	22.9077	4	0.189524	2	2.65197	2.91999
sp|Q71UI9|H2AV_HUMAN;sp|P0C0S5|H2AZ_HUMAN;sp|Q71UI9-4|H2AV_HUMAN;sp|Q71UI9-2|H2AV_HUMAN;sp|Q71UI9-3|H2AV_HUMAN;sp|Q71UI9-5|H2AV_HUMAN|: NA	Q71UI9	0.00058067	3	2	5	24.9147	2.60542	13.1531	173.003	0.00058067	23.7475	23.4764	26.2339	26.2009	4	0.168316	2	2.4864	2.72444
sp|P11940-2|PABP1_HUMAN;sp|P11940|PABP1_HUMAN;sp|Q9H361|PABP3_HUMAN;sp|Q4VXU2|PAP1L_HUMAN|: NA	P11940	0.000622	3	3	6	21.0447	2.17222	12.8774	165.827	0.000622	19.9295	19.9877	22.1354	22.1262	4	0.0476892	2	2.20594	2.1385
sp|Q7L985|LIGO2_HUMAN|: NA	Q7L985	0.000651086	1	1	2	20.1009	-3.94963	-12.6973	161.22	0.000651086	22.4114	21.7401	18.1548	18.0974	4	0.434067	2	-4.25656	-3.6427
sp|P40429|RL13A_HUMAN;sp|Q6NVV1|R13P3_HUMAN|: NA	P40429	0.000680252	1	1	2	21.4365	-2.13427	-12.5268	156.922	0.000680252	22.4611	22.5463	20.3694	20.3694	4	0.0602385	2	-2.09168	-2.17687
sp|P04792|HSPB1_HUMAN|: NA	P04792	0.00068374	4	4	8	22.3119	3.42926	12.5071	156.427	0.00068374	20.3323	20.8622	23.9389	24.1141	4	0.250854	2	3.60664	3.25188
sp|Q3ZCM7|TBB8_HUMAN|: NA	Q3ZCM7	0.000687345	4	4	8	23.2022	-2.26966	-12.4868	155.921	0.000687345	24.4209	24.2532	22.1048	22.0301	4	0.0657565	2	-2.31616	-2.22316
sp|P14314-2|GLU2B_HUMAN;sp|P14314|GLU2B_HUMAN|: NA	P14314	0.000737984	1	1	2	20.1314	-3.48674	-12.2159	149.228	0.000737984	22.1711	21.5784	18.409	18.3671	4	0.38949	2	-3.76215	-3.21133
sp|P25705-2|ATPA_HUMAN;sp|P25705|ATPA_HUMAN;sp|P25705-3|ATPA_HUMAN|: NA	P25705	0.000754831	3	5	8	23.3345	-2.76272	-12.1311	147.163	0.000754831	24.5573	24.8744	21.8334	22.0728	4	0.0549653	2	-2.72386	-2.80159
sp|Q86UK0-2|ABCAC_HUMAN;sp|Q86UK0|ABCAC_HUMAN|: NA	Q86UK0	0.000762789	1	1	2	19.3364	2.13866	12.0918	146.213	0.000762789	18.2312	18.3031	20.3407	20.4709	4	0.0411976	2	2.10952	2.16779
sp|P10809|CH60_HUMAN;sp|P10809-2|CH60_HUMAN|: NA	P10809	0.000821367	6	8	14	26.2741	-3.27124	-11.8186	139.679	0.000821367	27.9097	27.9097	24.3552	24.9218	4	0.400655	2	-3.55454	-2.98793
sp|P38646|GRP75_HUMAN|: NA	P38646	0.000823835	7	6	13	23.935	-2.94594	-11.8076	139.42	0.000823835	25.4966	25.3193	22.2413	22.6827	4	0.437574	2	-3.25535	-2.63653
sp|O95399|UTS2_HUMAN;sp|O95399-2|UTS2_HUMAN|: NA	O95399	0.000838311	1	1	2	22.5197	-3.3741	-11.7442	137.927	0.000838311	24.4986	23.9148	20.7631	20.9021	4	0.511101	2	-3.7355	-3.01269
sp|P50914|RL14_HUMAN|: NA	P50914	0.000882749	1	1	2	19.3686	2.20287	11.5581	133.59	0.000882749	18.2312	18.3031	20.582	20.358	4	0.209295	2	2.35086	2.05487
sp|Q07065|CKAP4_HUMAN|: NA	Q07065	0.000885411	3	2	5	20.8607	-2.78115	-11.5474	133.341	0.000885411	22.4726	22.0301	19.4954	19.4449	4	0.277159	2	-2.97713	-2.58517
sp|P11021|GRP78_HUMAN|: NA	P11021	0.000921082	13	14	27	26.6736	-2.69955	-11.4071	130.122	0.000921082	28.233	27.8138	25.3725	25.2752	4	0.227557	2	-2.86046	-2.53865
sp|P36873|PP1G_HUMAN;sp|P36873-2|PP1G_HUMAN|: NA	P36873	0.000940461	4	3	7	21.4981	-2.27546	-11.3338	128.455	0.000940461	22.7766	22.4951	20.3851	20.3356	4	0.163974	2	-2.39141	-2.15951
sp|P62136|PP1A_HUMAN;sp|P62136-2|PP1A_HUMAN;sp|P62136-3|PP1A_HUMAN|: NA	P62136	0.000951613	3	2	5	21.1565	-2.87865	-11.2925	127.521	0.000951613	22.7305	22.4611	19.5099	19.9244	4	0.483574	2	-3.22059	-2.53671
sp|Q15019|SEPT2_HUMAN;sp|Q15019-3|SEPT2_HUMAN;sp|Q15019-2|SEPT2_HUMAN|: NA	Q15019	0.00103369	5	4	9	21.6133	2.24703	11.0068	121.15	0.00103369	20.6402	20.3394	22.7431	22.7305	4	0.203795	2	2.10292	2.39113
sp|Q9BVC6|TM109_HUMAN|: NA	Q9BVC6	0.00107541	1	1	2	20.1418	-3.95164	-10.8726	118.213	0.00107541	22.5037	21.7316	18.3166	18.0154	4	0.333052	2	-4.18714	-3.71614
sp|Q9UMS4|PRP19_HUMAN|: NA	Q9UMS4	0.00107621	5	4	9	21.6289	2.27816	10.8701	118.158	0.00107621	20.6402	20.3394	22.8291	22.7068	4	0.126192	2	2.18892	2.36739
sp|O75635-2|SPB7_HUMAN;sp|O75635|SPB7_HUMAN|: NA	O75635	0.00109704	1	1	2	19.8816	-4.0419	-10.8056	116.762	0.00109704	22.3293	21.4757	17.9101	17.8111	4	0.533605	2	-4.41921	-3.66458
sp|P83881|RL36A_HUMAN;sp|Q969Q0|RL36L_HUMAN|: NA	P83881	0.00112751	1	1	2	20.7555	-2.41037	-10.7142	114.794	0.00112751	21.8165	22.1048	19.4213	19.6792	4	0.0214194	2	-2.39522	-2.42551
sp|Q96PK6|RBM14_HUMAN;sp|Q96PK6-2|RBM14_HUMAN;sp|Q96PK6-3|RBM14_HUMAN;sp|Q96PK6-4|RBM14_HUMAN|: NA	Q96PK6	0.00113058	5	5	10	21.5581	1.89405	10.7051	114.6	0.00113058	20.6402	20.582	22.4365	22.5739	4	0.138313	2	1.79625	1.99185
sp|Q16777|H2A2C_HUMAN;sp|Q6FI13|H2A2A_HUMAN|: NA	Q16777	0.00116347	4	4	8	25.1268	2.24731	10.6103	112.578	0.00116347	23.8368	24.1694	26.2669	26.2339	4	0.258488	2	2.43009	2.06453
sp|P27797|CALR_HUMAN|: NA	P27797	0.00120623	5	4	9	25.1086	-1.84248	-10.492	110.083	0.00120623	25.9752	26.0845	24.1448	24.2299	4	0.0170676	2	-1.83041	-1.85455
sp|P14866|HNRPL_HUMAN;sp|P14866-2|HNRPL_HUMAN|: NA	P14866	0.00121813	5	5	10	22.8477	1.79954	10.4601	109.413	0.00121813	21.9983	21.8977	23.7625	23.7325	4	0.0499475	2	1.76422	1.83486
sp|P62269|RS18_HUMAN|: NA	P62269	0.0012306	3	2	5	21.3592	-2.33856	-10.427	108.723	0.0012306	22.5739	22.4832	20.3766	20.0033	4	0.199787	2	-2.19729	-2.47983
sp|Q13243-3|SRSF5_HUMAN;sp|Q13243|SRSF5_HUMAN|: NA	Q13243	0.00128573	1	1	2	19.1403	1.74643	10.286	105.801	0.00128573	18.2312	18.3031	19.9997	20.0274	4	0.03132	2	1.76857	1.72428
sp|P46783|RS10_HUMAN;sp|Q9NQ39|RS10L_HUMAN|: NA	P46783	0.00134825	3	3	6	20.9516	1.9861	10.1352	102.722	0.00134825	19.9295	19.9877	22.0728	21.8165	4	0.222389	2	2.14335	1.82885
sp|Q02878|RL6_HUMAN|: NA	Q02878	0.00151011	3	4	7	21.2765	2.28411	9.78357	95.7182	0.00151011	19.9295	20.3394	22.376	22.4611	4	0.229669	2	2.44651	2.12171
sp|Q99729-3|ROAA_HUMAN;sp|Q99729-2|ROAA_HUMAN;sp|Q99729-4|ROAA_HUMAN;sp|Q99729|ROAA_HUMAN|: NA	Q99729	0.00153049	1	1	2	19.834	3.13376	9.74277	94.9215	0.00153049	18.2312	18.3031	21.7519	21.0498	4	0.547309	2	3.52077	2.74676
sp|Q9Y3U8|RL36_HUMAN|: NA	Q9Y3U8	0.00153303	1	1	2	20.9833	-2.54625	-9.73774	94.8235	0.00153303	22.5146	21.9983	19.7041	19.7162	4	0.373694	2	-2.81049	-2.28201
sp|P04844-2|RPN2_HUMAN;sp|P04844|RPN2_HUMAN|: NA	P04844	0.00154177	2	2	4	20.5014	-4.09702	-9.72049	94.488	0.00154177	23.015	22.0848	18.6276	18.2782	4	0.410641	2	-4.38739	-3.80665
sp|Q16643|DREB_HUMAN;sp|Q16643-3|DREB_HUMAN;sp|Q16643-2|DREB_HUMAN|: NA	Q16643	0.00165979	8	7	15	22.234	2.43591	9.49933	90.2372	0.00165979	21.2656	20.7665	23.4612	23.4427	4	0.339826	2	2.19562	2.6762
sp|P68431|H31_HUMAN;sp|Q6NXT2|H3C_HUMAN;sp|Q71DI3|H32_HUMAN;sp|Q16695|H31T_HUMAN;sp|P84243|H33_HUMAN|: NA	P68431	0.00182021	1	1	2	21.7601	-2.76802	-9.22937	85.1813	0.00182021	23.3935	22.8948	20.5763	20.176	4	0.0695959	2	-2.81723	-2.71881
sp|P07237|PDIA1_HUMAN|: NA	P07237	0.0018779	4	5	9	24.5563	-1.7034	-9.13971	83.5343	0.0018779	25.3193	25.4966	23.6466	23.7625	4	0.0435135	2	-1.67263	-1.73417
sp|P04264|K2C1_HUMAN;CON__P04264;CON__Q6IFZ6|: NA	P04264	0.00188302	9	5	14	22.6291	3.33058	9.13194	83.3923	0.00188302	21.3456	20.582	24.4602	24.1285	4	0.305393	2	3.11463	3.54652
sp|Q14257|RCN2_HUMAN;sp|Q14257-2|RCN2_HUMAN|: NA	Q14257	0.00219311	3	2	5	20.9436	-2.14525	-8.70586	75.792	0.00219311	22.2413	21.7912	19.9295	19.8125	4	0.235579	2	-2.31183	-1.97867
sp|O75607|NPM3_HUMAN|: NA	O75607	0.00219579	1	1	2	19.0185	1.50272	8.70252	75.7339	0.00219579	18.2312	18.3031	19.8125	19.7272	4	0.111231	2	1.58138	1.42407
sp|P05141|ADT2_HUMAN;sp|Q9H0C2|ADT4_HUMAN|: NA	P05141	0.00223262	1	1	2	20.8378	-3.72709	-8.6572	74.9471	0.00223262	22.3818	23.021	18.5776	19.371	4	0.108966	2	-3.80414	-3.65004
sp|P12236|ADT3_HUMAN|: NA	P12236	0.00223262	1	1	2	20.8378	-3.72709	-8.6572	74.9471	0.00223262	22.3818	23.021	18.5776	19.371	4	0.108966	2	-3.80414	-3.65004
sp|P35580|MYH10_HUMAN;sp|P35580-5|MYH10_HUMAN;sp|P35580-2|MYH10_HUMAN;sp|P35580-3|MYH10_HUMAN;sp|P35580-4|MYH10_HUMAN|: NA	P35580	0.00236394	13	13	26	22.6945	1.78661	8.5031	72.3027	0.00236394	21.6668	21.9356	23.4946	23.681	4	0.0582948	2	1.82783	1.74539
sp|Q16658|FSCN1_HUMAN|: NA	Q16658	0.00241551	6	6	12	21.6452	1.74044	8.44559	71.3279	0.00241551	20.8622	20.6877	22.3875	22.6433	4	0.304273	2	1.52529	1.9556
sp|P62308|RUXG_HUMAN;sp|A8MWD9|RUXGL_HUMAN|: NA	P62308	0.00251982	1	1	2	20.3774	-1.54669	-8.33395	69.4547	0.00251982	21.1851	21.1165	19.5063	19.7019	4	0.186859	2	-1.67882	-1.41456
sp|P60660-2|MYL6_HUMAN;sp|P60660|MYL6_HUMAN;sp|P14649|MYL6B_HUMAN|: NA	P60660	0.00263823	4	3	7	21.0412	1.76243	8.21425	67.4739	0.00263823	20.3323	19.9877	21.9356	21.9092	4	0.225007	2	1.60333	1.92154
sp|P27816-5|MAP4_HUMAN;sp|P27816-4|MAP4_HUMAN;sp|P27816-2|MAP4_HUMAN;sp|P27816-6|MAP4_HUMAN;sp|P27816|MAP4_HUMAN|: NA	P27816	0.00267049	2	2	4	18.6681	-1.42171	-8.18283	66.9587	0.00267049	19.3367	19.4213	18.0013	17.9133	4	0.122041	2	-1.33542	-1.50801
sp|P62140|PP1B_HUMAN|: NA	P62140	0.00278501	4	4	8	21.6527	-1.98572	-8.07515	65.2081	0.00278501	22.7766	22.5146	20.4688	20.8509	4	0.455401	2	-2.30774	-1.6637
sp|P08195-2|4F2_HUMAN;sp|P08195-3|4F2_HUMAN;sp|P08195|4F2_HUMAN;sp|P08195-4|4F2_HUMAN|: NA	P08195	0.00301571	4	3	7	21.0336	1.74724	7.87464	62.01	0.00301571	20.3323	19.9877	21.981	21.8334	4	0.139297	2	1.64874	1.84574
sp|P53999|TCP4_HUMAN|: NA	P53999	0.00302542	1	1	2	19.0649	1.59566	7.86664	61.884	0.00302542	18.2312	18.3031	19.7196	20.0059	4	0.151602	2	1.48846	1.70286
sp|Q9H4B7|TBB1_HUMAN|: NA	Q9H4B7	0.0030335	3	3	6	22.85	-2.91597	-7.86001	61.7797	0.0030335	24.4069	24.2091	20.9784	21.8056	4	0.72482	2	-3.42849	-2.40344
sp|O60506-2|HNRPQ_HUMAN;sp|O60506|HNRPQ_HUMAN;sp|O60506-4|HNRPQ_HUMAN;sp|O60506-3|HNRPQ_HUMAN;sp|O60506-5|HNRPQ_HUMAN|: NA	O60506	0.00311278	2	3	5	20.8469	2.36949	7.7961	60.7792	0.00311278	19.3367	19.9877	22.0144	22.049	4	0.435877	2	2.67771	2.06128
sp|P37108|SRP14_HUMAN|: NA	P37108	0.00311751	2	1	3	20.5333	3.42684	7.79236	60.7208	0.00311751	19.3367	18.3031	22.3223	22.1711	4	0.623976	2	2.98562	3.86806
sp|Q16629-3|SRSF7_HUMAN;sp|Q16629-2|SRSF7_HUMAN;sp|Q16629-4|SRSF7_HUMAN;sp|Q16629|SRSF7_HUMAN|: NA	Q16629	0.00313205	4	3	7	21.4933	2.66656	7.78088	60.5421	0.00313205	20.3323	19.9877	23.1699	22.4832	4	0.24197	2	2.83766	2.49546
sp|P43487-2|RANG_HUMAN;sp|P43487|RANG_HUMAN|: NA	P43487	0.00316022	1	1	2	19.1971	1.86003	7.75886	60.1999	0.00316022	18.2312	18.3031	20.3449	19.9094	4	0.358796	2	2.11374	1.60632
sp|Q15233|NONO_HUMAN;sp|Q15233-2|NONO_HUMAN|: NA	Q15233	0.00319435	9	5	14	22.296	2.66432	7.73251	59.7917	0.00319435	21.3456	20.582	23.5654	23.6908	4	0.628597	2	2.21984	3.10881
sp|P62942|FKB1A_HUMAN|: NA	P62942	0.00341435	1	1	2	20.5207	-2.60692	-7.57094	57.3192	0.00341435	22.1262	21.5221	18.976	19.4585	4	0.768322	2	-3.15021	-2.06363
sp|P06454-2|PTMA_HUMAN;sp|P06454|PTMA_HUMAN|: NA	P06454	0.00386674	3	3	6	22.0507	-2.71107	-7.27733	52.9596	0.00386674	23.2357	23.5769	20.3032	21.0872	4	0.313078	2	-2.93245	-2.48969
sp|P02768|ALBU_HUMAN;CON__P02768-1;sp|P02768-3|ALBU_HUMAN;sp|P02768-2|ALBU_HUMAN|: NA	P02768	0.00394689	4	2	6	22.2292	4.70487	7.22992	52.2718	0.00394689	20.3323	19.4213	25.2485	23.9148	4	0.298918	2	4.91623	4.4935
sp|Q6S8J7-2|POTEA_HUMAN;sp|Q6S8J7|POTEA_HUMAN|: NA	Q6S8J7	0.00416213	1	1	2	21.6301	-3.25977	-7.10852	50.531	0.00416213	23.6908	22.8291	19.6611	20.3394	4	1.08894	2	-4.02976	-2.48978
sp|P11047|LAMC1_HUMAN|: NA	P11047	0.00422958	6	4	10	21.5768	-2.84861	-7.07212	50.0149	0.00422958	23.4207	22.5814	20.3654	19.9396	4	0.292387	2	-3.05536	-2.64186
sp|P34932|HSP74_HUMAN;sp|P34932-2|HSP74_HUMAN;sp|O95757|HS74L_HUMAN|: NA	P34932	0.00449111	5	5	10	21.2606	1.29889	6.93778	48.1328	0.00449111	20.6402	20.582	21.8056	22.0144	4	0.188788	2	1.16539	1.43238
sp|P49915-2|GUAA_HUMAN;sp|P49915|GUAA_HUMAN|: NA	P49915	0.00460386	1	1	2	17.6698	-1.19467	-6.88293	47.3748	0.00460386	18.2312	18.3031	17.0242	17.1207	4	0.0174305	2	-1.20699	-1.18234
sp|Q09666|AHNK_HUMAN;sp|Q09666-2|AHNK_HUMAN|: NA	Q09666	0.00466026	7	7	14	21.8077	1.76532	6.85614	47.0067	0.00466026	21.0836	20.7665	22.8856	22.4951	4	0.0518387	2	1.80197	1.72866
sp|P14625|ENPL_HUMAN;sp|Q58FF3|ENPLL_HUMAN|: NA	P14625	0.00477844	11	12	23	26.0349	-1.93369	-6.80133	46.2581	0.00477844	27.2935	26.71	25.0221	25.114	4	0.477547	2	-2.27136	-1.59601
sp|Q9BUJ2-4|HNRL1_HUMAN;sp|Q9BUJ2-2|HNRL1_HUMAN;sp|Q9BUJ2|HNRL1_HUMAN;sp|Q9BUJ2-3|HNRL1_HUMAN|: NA	Q9BUJ2	0.00484816	6	5	11	21.4126	1.38097	6.76981	45.8303	0.00484816	20.8622	20.582	22.049	22.1572	4	0.274684	2	1.18674	1.5752
sp|Q9BVA1|TBB2B_HUMAN;sp|Q13885|TBB2A_HUMAN|: NA	Q9BVA1	0.00485113	11	12	23	25.9195	-1.34559	-6.76847	45.8122	0.00485113	26.71	26.4746	25.1742	25.3193	4	0.269043	2	-1.53583	-1.15534
sp|P14854|CX6B1_HUMAN|: NA	P14854	0.00488147	3	3	6	20.6445	1.37183	6.75495	45.6293	0.00488147	19.9295	19.9877	21.1851	21.4757	4	0.164275	2	1.25567	1.48799
sp|Q02790|FKBP4_HUMAN|: NA	Q02790	0.00488667	2	3	5	20.4963	-3.0485	-6.75264	45.5982	0.00488667	22.2706	21.7704	18.4951	19.4489	4	1.02811	2	-3.77548	-2.32152
sp|P05783|K1C18_HUMAN;CON__P05784;CON__H-INV:HIT000015463;sp|P08727|K1C19_HUMAN;CON__P08727;CON__P19001;CON__Q92764;sp|Q92764|KRT35_HUMAN;CON__Q497I4|: NA	P05783	0.00502436	15	17	32	24.5212	3.98132	6.69267	44.7918	0.00502436	21.7984	23.2626	26.4746	26.5491	4	0.982689	2	4.67619	3.28645
sp|P14174|MIF_HUMAN|: NA	P14174	0.00525767	2	1	3	20.2595	2.8793	6.59572	43.5035	0.00525767	19.3367	18.3031	21.6668	21.7316	4	0.776663	2	2.33011	3.42848
sp|O76003|GLRX3_HUMAN|: NA	O76003	0.00545394	1	1	2	20.7588	-2.22499	-6.51835	42.4889	0.00545394	21.9194	21.8231	19.2671	20.0254	4	0.604218	2	-2.65224	-1.79774
sp|Q15056-2|IF4H_HUMAN;sp|Q15056|IF4H_HUMAN|: NA	Q15056	0.00570201	1	1	2	18.9074	1.28066	6.42553	41.2874	0.00570201	18.2312	18.3031	19.413	19.6825	4	0.139688	2	1.18189	1.37943
sp|P62314|SMD1_HUMAN|: NA	P62314	0.00587995	1	1	2	18.8381	1.1419	6.36208	40.4761	0.00587995	18.2312	18.3031	19.333	19.485	4	0.0566133	2	1.10187	1.18193
sp|P46782|RS5_HUMAN|: NA	P46782	0.00605318	1	1	2	18.8312	1.12818	6.30264	39.7233	0.00605318	18.2312	18.3031	19.3212	19.4694	4	0.0539123	2	1.09005	1.1663
sp|P23284|PPIB_HUMAN|: NA	P23284	0.00615333	4	4	8	22.8836	-1.07563	-6.26926	39.3037	0.00615333	23.3817	23.4612	22.3157	22.376	4	0.0135948	2	-1.06602	-1.08525
sp|P06748-2|NPM_HUMAN;sp|P06748|NPM_HUMAN;sp|P06748-3|NPM_HUMAN|: NA	P06748	0.00649443	4	4	8	27.1385	-1.14477	-6.16061	37.9532	0.00649443	27.8138	27.6079	26.5491	26.5831	4	0.169617	2	-1.26471	-1.02483
sp|P07437|TBB5_HUMAN|: NA	P07437	0.00666918	13	13	26	26.4009	-1.80997	-6.10775	37.3046	0.00666918	27.6079	27.0039	25.4092	25.5827	4	0.549775	2	-2.19872	-1.42122
sp|P05787|K2C8_HUMAN;CON__P05787;sp|P05787-2|K2C8_HUMAN;CON__H-INV:HIT000292931;CON__Q9H552;CON__Q9DCV7;sp|P08729|K2C7_HUMAN;CON__Q3KNV1;CON__P08729;CON__H-INV:HIT000016045;sp|Q6KB66-2|K2C80_HUMAN;sp|P14136-3|GFAP_HUMAN;sp|P14136|GFAP_HUMAN;sp|P14136-2|GFAP_HUMAN;sp|Q6KB66|K2C80_HUMAN;CON__Q6KB66-1;sp|Q6KB66-3|K2C80_HUMAN;sp|P19013|K2C4_HUMAN;CON__P19013;sp|Q9NSB2|KRT84_HUMAN;CON__Q9NSB2;CON__Q6I…	P05787	0.00671683	17	16	33	25.8379	2.33196	6.09364	37.1324	0.00671683	24.2299	25.114	27.0039	27.0039	4	0.62514	2	2.774	1.88992
sp|P09234|RU1C_HUMAN|: NA	P09234	0.00682757	1	1	2	18.7984	1.06262	6.06134	36.7399	0.00682757	18.2312	18.3031	19.3875	19.272	4	0.132517	2	1.15633	0.96892
sp|P99999|CYC_HUMAN;CON__P62894|: NA	P99999	0.00689373	1	1	2	21.6028	-2.14921	-6.04236	36.5102	0.00689373	22.8182	22.5366	20.1504	20.9059	4	0.733377	2	-2.66778	-1.63063
sp|Q13428|TCOF_HUMAN;sp|Q13428-3|TCOF_HUMAN;sp|Q13428-4|TCOF_HUMAN;sp|Q13428-2|TCOF_HUMAN;sp|Q13428-8|TCOF_HUMAN;sp|Q13428-6|TCOF_HUMAN;sp|Q13428-7|TCOF_HUMAN;sp|Q13428-5|TCOF_HUMAN|: NA	Q13428	0.00698931	3	3	6	19.4508	-1.01553	-6.01536	36.1845	0.00698931	19.9295	19.9877	18.9332	18.9529	4	0.0271825	2	-0.996308	-1.03475
sp|P62244|RS15A_HUMAN|: NA	P62244	0.00740865	1	1	2	18.8144	1.09458	5.90223	34.8363	0.00740865	18.2312	18.3031	19.4585	19.2649	4	0.187716	2	1.22731	0.961841
sp|P41223|BUD31_HUMAN;sp|P41223-2|BUD31_HUMAN|: NA	P41223	0.00744747	2	2	4	18.8402	-1.07768	-5.89217	34.7177	0.00744747	19.3367	19.4213	18.3869	18.2158	4	0.180821	2	-0.949816	-1.20554
sp|Q13509|TBB3_HUMAN;sp|Q13509-2|TBB3_HUMAN|: NA	Q13509	0.00755652	9	7	16	24.5972	-1.22671	-5.86427	34.3897	0.00755652	25.351	25.0701	24.0637	23.904	4	0.0856353	2	-1.28726	-1.16615
sp|P51991|ROA3_HUMAN;sp|P51991-2|ROA3_HUMAN|: NA	P51991	0.00759226	17	13	30	24.258	1.39979	5.85525	34.2839	0.00759226	23.4353	23.681	25.1398	24.776	4	0.430993	2	1.70455	1.09503
sp|Q5T3F8-3|CSCL2_HUMAN;sp|Q5T3F8|CSCL2_HUMAN|: NA	Q5T3F8	0.00783524	1	1	2	23.1949	-2.68464	-5.79526	33.585	0.00783524	25.041	24.0334	22.0848	21.6202	4	0.383938	2	-2.95613	-2.41316
sp|P06576|ATPB_HUMAN|: NA	P06576	0.00797673	4	4	8	23.0912	-2.48455	-5.76142	33.1939	0.00797673	24.3552	24.3119	21.339	22.359	4	0.751839	2	-3.01618	-1.95292
sp|P60981|DEST_HUMAN;sp|P60981-2|DEST_HUMAN|: NA	P60981	0.00799609	2	2	4	21.9547	-1.64896	-5.75685	33.1413	0.00799609	22.7553	22.8031	20.8325	21.428	4	0.387249	2	-1.92279	-1.37514
sp|Q01082|SPTB2_HUMAN;sp|Q01082-2|SPTB2_HUMAN;sp|O15020-2|SPTN2_HUMAN;sp|O15020|SPTN2_HUMAN;sp|P11277-3|SPTB1_HUMAN;sp|P11277|SPTB1_HUMAN;sp|P11277-2|SPTB1_HUMAN|: NA	Q01082	0.00800054	23	22	45	24.0396	1.40253	5.7558	33.1292	0.00800054	23.5654	23.1112	24.757	24.7247	4	0.298385	2	1.19154	1.61352
sp|O43390|HNRPR_HUMAN;sp|O43390-3|HNRPR_HUMAN;sp|O43390-2|HNRPR_HUMAN;sp|O43390-4|HNRPR_HUMAN|: NA	O43390	0.00812892	4	4	8	22.1276	1.37728	5.72586	32.7855	0.00812892	21.5784	21.2996	22.6433	22.9892	4	0.441736	2	1.06492	1.68963
sp|P21796|VDAC1_HUMAN|: NA	P21796	0.00843758	2	2	4	22.9195	-2.69311	-5.6563	31.9937	0.00843758	24.0334	24.4986	21.0498	22.096	4	0.410745	2	-2.98356	-2.40267
sp|P46776|RL27A_HUMAN|: NA	P46776	0.00845718	1	1	2	19.0001	1.46589	5.65199	31.945	0.00845718	18.2312	18.3031	19.4809	19.9851	4	0.305688	2	1.24974	1.68205
sp|Q15365|PCBP1_HUMAN|: NA	Q15365	0.00854309	2	2	4	20.0228	1.28755	5.63326	31.7336	0.00854309	19.3367	19.4213	20.4709	20.8622	4	0.216899	2	1.13418	1.44092
sp|P63173|RL38_HUMAN|: NA	P63173	0.00859217	2	2	4	21.1259	-1.68784	-5.62267	31.6144	0.00859217	22.096	21.8437	19.9877	20.5763	4	0.594559	2	-2.10826	-1.26742
sp|P05387|RLA2_HUMAN|: NA	P05387	0.0085953	2	2	4	23.9503	-1.11697	-5.622	31.6069	0.0085953	24.4602	24.5573	23.2626	23.5209	4	0.113988	2	-1.19757	-1.03637
sp|P07339|CATD_HUMAN|: NA	P07339	0.00864587	1	1	2	18.9651	1.39599	5.61117	31.4852	0.00864587	18.2312	18.3031	19.4292	19.897	4	0.279921	2	1.19806	1.59393
sp|P61247|RS3A_HUMAN|: NA	P61247	0.00897289	5	3	8	21.4784	2.32885	5.54305	30.7254	0.00897289	20.6402	19.9877	23.015	22.2706	4	0.0649456	2	2.37478	2.28293
sp|Q13838|DX39B_HUMAN;sp|Q13838-2|DX39B_HUMAN|: NA	Q13838	0.00919107	4	6	10	22.3392	1.15168	5.49934	30.2428	0.00919107	21.8806	21.6462	23.027	22.8031	4	0.00733641	2	1.14649	1.15687
sp|P49411|EFTU_HUMAN|: NA	P49411	0.00929346	2	2	4	20.697	-3.59092	-5.47928	30.0226	0.00929346	21.8334	23.1516	18.4244	19.3787	4	0.257231	2	-3.40903	-3.77281
sp|Q86U42-2|PABP2_HUMAN;sp|Q86U42|PABP2_HUMAN;sp|Q92843-2|B2CL2_HUMAN|: NA	Q86U42	0.00961779	3	2	5	20.6998	2.04879	5.41757	29.3501	0.00961779	19.9295	19.4213	22.078	21.3704	4	0.141067	2	2.14854	1.94904
sp|Q13347|EIF3I_HUMAN|: NA	Q13347	0.00972905	3	3	6	19.328	-1.26121	-5.39701	29.1277	0.00972905	19.9295	19.9877	18.4897	18.9051	4	0.25256	2	-1.43979	-1.08262
sp|P62805|H4_HUMAN|: NA	P62805	0.00985467	2	3	5	24.1496	-2.93264	-5.37415	28.8815	0.00985467	26.2339	24.9979	22.4323	22.9342	4	1.22886	2	-3.80157	-2.06371
sp|P68133|ACTS_HUMAN;sp|P68032|ACTC_HUMAN|: NA	P68133	0.00988404	5	6	11	26.8228	1.98194	5.36886	28.8247	0.00988404	25.4092	26.2545	27.8138	27.8138	4	0.597707	2	2.40458	1.5593
sp|O15061-2|SYNEM_HUMAN;sp|O15061|SYNEM_HUMAN;sp|O15061-3|SYNEM_HUMAN|: NA	O15061	0.00988715	3	3	6	19.3549	-1.20726	-5.3683	28.8187	0.00988715	19.9295	19.9877	18.5603	18.9423	4	0.228964	2	-1.36916	-1.04536
sp|Q00839|HNRPU_HUMAN;sp|Q00839-2|HNRPU_HUMAN|: NA	Q00839	0.0100006	11	11	22	24.0876	2.51651	5.34805	28.6017	0.0100006	22.2652	23.3935	25.3193	25.3725	4	0.760202	2	3.05406	1.97897
sp|P30048-2|PRDX3_HUMAN;sp|P30048|PRDX3_HUMAN|: NA	P30048	0.0101262	1	1	2	19.3838	-4.91245	-5.326	28.3662	0.0101262	22.2182	21.4618	15.826	18.0292	4	2.09273	2	-6.39223	-3.43266
sp|Q9Y4L1|HYOU1_HUMAN;sp|Q9Y4L1-2|HYOU1_HUMAN|: NA	Q9Y4L1	0.0104378	4	3	7	22.9164	-1.46369	-5.27271	27.8015	0.0104378	23.9148	23.3817	22.2843	22.0848	4	0.235892	2	-1.63049	-1.29689
sp|Q92945|FUBP2_HUMAN|: NA	Q92945	0.010593	5	5	10	21.0787	0.935115	5.24692	27.5302	0.010593	20.6402	20.582	21.6202	21.4722	4	0.0634958	2	0.980013	0.890217
sp|P62873-2|GBB1_HUMAN;sp|P62873|GBB1_HUMAN|: NA	P62873	0.0106474	3	2	5	22.0942	-1.03352	-5.23799	27.4366	0.0106474	22.4951	22.7267	21.6462	21.5086	4	0.261085	2	-0.848903	-1.21813
sp|P19338|NUCL_HUMAN|: NA	P19338	0.0115032	6	4	10	24.6528	-0.991564	-5.10482	26.0592	0.0115032	25.2752	25.0221	24.1694	24.1448	4	0.16152	2	-1.10578	-0.877352
sp|Q71U36-2|TBA1A_HUMAN;sp|Q71U36|TBA1A_HUMAN;sp|Q13748-2|TBA3C_HUMAN;sp|Q13748|TBA3C_HUMAN;sp|Q6PEY2|TBA3E_HUMAN|: NA	Q71U36	0.0117818	9	8	17	25.6152	-1.19791	-5.06416	25.6457	0.0117818	26.4223	26.0061	24.9624	25.0701	4	0.370443	2	-1.45985	-0.935963
sp|Q01082-3|SPTB2_HUMAN|: NA	Q01082	0.0123447	22	20	42	23.9385	1.28139	4.98564	24.8566	0.0123447	23.5338	23.0618	24.6639	24.4944	4	0.213881	2	1.13015	1.43263
sp|P02452|CO1A1_HUMAN|: NA	P02452	0.012478	1	1	2	19.534	-4.93039	-4.96771	24.6782	0.012478	22.1818	21.8165	18.3116	15.826	4	1.49928	2	-3.87024	-5.99054
sp|P48681|NEST_HUMAN|: NA	P48681	0.012542	14	12	26	22.1528	1.43895	4.95918	24.5935	0.012542	21.7358	21.1308	22.9077	22.8369	4	0.377713	2	1.17187	1.70604
sp|Q9UKM9|RALY_HUMAN;sp|Q9UKM9-2|RALY_HUMAN|: NA	Q9UKM9	0.0126008	3	3	6	20.8764	1.83572	4.95141	24.5165	0.0126008	19.9295	19.9877	21.3704	22.2182	4	0.558357	2	1.4409	2.23054
sp|P13639|EF2_HUMAN|: NA	P13639	0.0127234	6	8	14	22.677	1.07804	4.93533	24.3575	0.0127234	22.1048	22.1711	23.0385	23.3935	4	0.204134	2	0.933701	1.22239
sp|P68363|TBA1B_HUMAN;sp|P68363-2|TBA1B_HUMAN;sp|P68366-2|TBA4A_HUMAN;sp|P68366|TBA4A_HUMAN;sp|Q9H853|TBA4B_HUMAN;sp|A6NHL2-2|TBAL3_HUMAN;sp|A6NHL2|TBAL3_HUMAN|: NA	P68363	0.0128419	9	8	17	25.8684	-0.964926	-4.91998	24.2062	0.0128419	26.4223	26.2794	25.2752	25.4966	4	0.257687	2	-1.14714	-0.782714
sp|P68402|PA1B2_HUMAN;sp|P68402-3|PA1B2_HUMAN;sp|P68402-2|PA1B2_HUMAN;sp|P68402-4|PA1B2_HUMAN|: NA	P68402	0.0129597	2	2	4	18.9595	-0.839088	-4.90489	24.0579	0.0129597	19.3367	19.4213	18.5195	18.5603	4	0.0310173	2	-0.817156	-0.861021
sp|P13667|PDIA4_HUMAN|: NA	P13667	0.0132782	5	6	11	23.0565	-1.66149	-4.86497	23.6679	0.0132782	24.2091	23.5654	22.0192	22.4323	4	0.747291	2	-2.1899	-1.13308
sp|Q15084-3|PDIA6_HUMAN;sp|Q15084|PDIA6_HUMAN;sp|Q15084-4|PDIA6_HUMAN;sp|Q15084-5|PDIA6_HUMAN;sp|Q15084-2|PDIA6_HUMAN|: NA	Q15084	0.0133904	7	8	15	24.6165	-0.935156	-4.85118	23.534	0.0133904	24.9624	25.2058	24.1285	24.1694	4	0.14319	2	-0.833906	-1.03641
sp|P31946-2|1433B_HUMAN;sp|P31946|1433B_HUMAN|: NA	P31946	0.0141771	2	1	3	22.063	-1.47064	-4.75854	22.6437	0.0141771	22.6624	22.9342	21.6326	21.0228	4	0.623352	2	-1.02986	-1.91142
sp|P61604|CH10_HUMAN|: NA	P61604	0.0150126	2	3	5	23.3575	-1.96377	-4.66703	21.7812	0.0150126	24.3119	24.3669	21.8806	22.8707	4	0.661216	2	-2.43132	-1.49622
sp|Q15149-7|PLEC_HUMAN;sp|Q15149-8|PLEC_HUMAN;sp|Q15149-9|PLEC_HUMAN;sp|Q15149-5|PLEC_HUMAN;sp|Q15149-4|PLEC_HUMAN;sp|Q15149-6|PLEC_HUMAN;sp|Q15149-3|PLEC_HUMAN;sp|Q15149-2|PLEC_HUMAN;sp|Q15149|PLEC_HUMAN|: NA	Q15149	0.0151535	5	1	6	20.9401	-3.80477	-4.65224	21.6433	0.0151535	23.1112	22.5739	20.03	18.0455	4	1.02329	2	-3.0812	-4.52835
sp|O43707|ACTN4_HUMAN;sp|O43707-2|ACTN4_HUMAN;sp|O43707-3|ACTN4_HUMAN;sp|Q08043|ACTN3_HUMAN;sp|Q9H254-2|SPTN4_HUMAN;sp|Q9H254-4|SPTN4_HUMAN;sp|Q9H254|SPTN4_HUMAN|: NA	O43707	0.0158312	18	18	36	23.9781	1.43075	4.58343	21.0079	0.0158312	23.6013	22.9242	24.6935	24.6935	4	0.478755	2	1.09221	1.76928
sp|Q1KMD3|HNRL2_HUMAN|: NA	Q1KMD3	0.0160756	7	3	10	21.5955	2.11965	4.55953	20.7893	0.0160756	21.0836	19.9877	22.7553	22.5553	4	0.63354	2	1.67167	2.56763
sp|P12814-2|ACTN1_HUMAN;sp|P12814|ACTN1_HUMAN;sp|P12814-3|ACTN1_HUMAN;sp|P12814-4|ACTN1_HUMAN;sp|P35609-2|ACTN2_HUMAN;sp|P35609|ACTN2_HUMAN|: NA	P12814	0.0170754	12	11	23	23.4884	1.49385	4.46634	19.9482	0.0170754	23.0715	22.4114	24.4069	24.0637	4	0.224152	2	1.33535	1.65235
sp|Q92522|H1X_HUMAN|: NA	Q92522	0.0171649	1	1	2	17.8242	-0.88574	-4.45833	19.8767	0.0171649	18.2312	18.3031	17.2482	17.5146	4	0.137481	2	-0.982954	-0.788527
sp|O75369-2|FLNB_HUMAN;sp|O75369-9|FLNB_HUMAN;sp|O75369|FLNB_HUMAN;sp|O75369-8|FLNB_HUMAN;sp|O75369-6|FLNB_HUMAN;sp|O75369-3|FLNB_HUMAN;sp|O75369-7|FLNB_HUMAN;sp|O75369-5|FLNB_HUMAN;sp|O75369-4|FLNB_HUMAN|: NA	O75369	0.0172592	15	12	27	23.4854	0.780825	4.44995	19.802	0.0172592	23.1516	23.0385	23.9148	23.8368	4	0.0248345	2	0.763265	0.798386
sp|P22314-2|UBA1_HUMAN;sp|P22314|UBA1_HUMAN|: NA	P22314	0.0174715	5	7	12	22.7783	-2.62857	-4.4313	19.6364	0.0174715	23.9554	24.2299	20.7463	22.1818	4	0.820971	2	-3.20909	-2.04806
sp|Q13200-3|PSMD2_HUMAN;sp|Q13200|PSMD2_HUMAN;sp|Q13200-2|PSMD2_HUMAN|: NA	Q13200	0.017603	2	2	4	19.0018	-0.754422	-4.41989	19.5354	0.017603	19.3367	19.4213	18.6105	18.6387	4	0.0398815	2	-0.726222	-0.782623
sp|P63267|ACTH_HUMAN;sp|P62736|ACTA_HUMAN;sp|P63267-2|ACTH_HUMAN|: NA	P63267	0.0178932	5	5	10	26.5955	1.92687	4.39509	19.3168	0.0178932	25.114	26.1502	27.51	27.6079	4	0.663468	2	2.39601	1.45773
sp|P62937|PPIA_HUMAN;sp|P62937-2|PPIA_HUMAN;sp|Q9Y536|PAL4A_HUMAN|: NA	P62937	0.0184596	2	2	4	24.395	-0.901332	-4.34812	18.9062	0.0184596	24.9979	24.6935	23.904	23.9848	4	0.272387	2	-1.09394	-0.708726
sp|Q7Z406|MYH14_HUMAN;sp|Q7Z406-6|MYH14_HUMAN;sp|Q7Z406-2|MYH14_HUMAN;sp|Q7Z406-5|MYH14_HUMAN;sp|Q7Z406-4|MYH14_HUMAN|: NA	Q7Z406	0.019135	1	1	2	18.7196	0.90502	4.29444	18.4422	0.019135	18.2312	18.3031	19.0113	19.333	4	0.176667	2	0.780098	1.02994
sp|P30101|PDIA3_HUMAN|: NA	P30101	0.0191939	10	8	18	26.1193	-2.60726	-4.28987	18.403	0.0191939	28.1709	26.6749	24.8744	24.757	4	0.974776	2	-3.29653	-1.91799
sp|P62266|RS23_HUMAN|: NA	P62266	0.019385	1	1	2	19.0215	1.50868	4.27517	18.2771	0.019385	18.2312	18.3031	19.3783	20.1733	4	0.511233	2	1.14718	1.87017
sp|P52272-2|HNRPM_HUMAN;sp|P52272|HNRPM_HUMAN|: NA	P52272	0.0194097	3	3	6	22.3755	1.06364	4.27328	18.2609	0.0194097	21.673	22.0144	23.0715	22.7431	4	0.473609	2	1.39854	0.728752
sp|Q969H8|MYDGF_HUMAN|: NA	Q969H8	0.0200255	1	1	2	17.8968	-0.740576	-4.2272	17.8692	0.0200255	18.2312	18.3031	17.4694	17.5837	4	0.0299519	2	-0.761755	-0.719397
sp|Q9H0E2-2|TOLIP_HUMAN;sp|Q9H0E2|TOLIP_HUMAN|: NA	Q9H0E2	0.0204031	1	1	2	19.9694	-5.19702	-4.19982	17.6384	0.0204031	22.8707	22.2652	18.9159	15.826	4	1.7567	2	-3.95484	-6.43919
sp|P62857|RS28_HUMAN|: NA	P62857	0.0211901	1	1	2	22.5217	-0.772018	-4.14475	17.1789	0.0211901	22.9077	22.9077	22.0301	22.2413	4	0.149373	2	-0.87764	-0.666395
sp|P22087|FBRL_HUMAN|: NA	P22087	0.0224854	4	2	6	20.6728	1.59196	4.0595	16.4795	0.0224854	20.3323	19.4213	21.4757	21.4618	4	0.634316	2	1.14343	2.04049
sp|P63244|GBLP_HUMAN|: NA	P63244	0.0226277	6	6	12	23.1409	0.75474	4.05051	16.4067	0.0226277	22.8291	22.6979	23.4353	23.6013	4	0.210206	2	0.606102	0.903379
sp|O00148|DX39A_HUMAN;sp|O00148-2|DX39A_HUMAN;sp|O00148-3|DX39A_HUMAN|: NA	O00148	0.0226419	2	4	6	22.0359	0.811341	4.04962	16.3994	0.0226419	21.7519	21.5086	22.5146	22.3686	4	0.0688677	2	0.762644	0.860038
sp|P0DMV9|HS71B_HUMAN;sp|P0DMV8|HS71A_HUMAN;sp|P0DMV8-2|HS71A_HUMAN|: NA	P0DMV9	0.0230445	6	6	12	22.5233	2.28093	4.02459	16.1973	0.0230445	22.078	20.6877	23.681	23.6466	4	0.958781	2	1.60296	2.95889
sp|Q06830|PRDX1_HUMAN|: NA	Q06830	0.0230529	3	3	6	23.422	-1.01629	-4.02407	16.1932	0.0230529	24.1694	23.6908	22.8707	22.9569	4	0.399364	2	-1.29868	-0.733898
sp|P17066|HSP76_HUMAN;sp|P48741|HSP77_HUMAN|: NA	P17066	0.0231528	5	5	10	24.9006	-0.745371	-4.01795	16.1439	0.0231528	25.3725	25.1742	24.5573	24.4986	4	0.0987543	2	-0.8152	-0.675541
sp|P35579|MYH9_HUMAN;sp|P35579-2|MYH9_HUMAN|: NA	P35579	0.0240999	14	12	26	23.5147	0.881249	3.9615	15.6935	0.0240999	23.2626	22.8856	23.9554	23.9554	4	0.266614	2	0.692725	1.06977
sp|Q16352|AINX_HUMAN|: NA	Q16352	0.0241339	5	6	11	21.1082	0.888449	3.95953	15.6779	0.0241339	20.6402	20.6877	21.3616	21.7432	4	0.23621	2	0.721423	1.05547
sp|Q86V81|THOC4_HUMAN|: NA	Q86V81	0.024536	2	2	4	19.7842	0.810336	3.93644	15.4956	0.024536	19.3367	19.4213	20.3378	20.0409	4	0.269749	2	1.00108	0.619595
sp|P61353|RL27_HUMAN|: NA	P61353	0.0252824	2	2	4	19.7776	0.797197	3.89482	15.1696	0.0252824	19.3367	19.4213	20.3219	20.0305	4	0.265931	2	0.985239	0.609156
sp|P60900|PSA6_HUMAN;sp|P60900-2|PSA6_HUMAN;sp|P60900-3|PSA6_HUMAN|: NA	P60900	0.0274415	2	2	4	19.7234	0.688765	3.7826	14.308	0.0274415	19.3367	19.4213	19.9851	20.1504	4	0.0570288	2	0.64844	0.729091
sp|P49773|HINT1_HUMAN|: NA	P49773	0.0274907	1	1	2	18.5877	0.641226	3.78017	14.2897	0.0274907	18.2312	18.3031	18.9185	18.8982	4	0.065158	2	0.6873	0.595153
sp|P23246|SFPQ_HUMAN;sp|P23246-2|SFPQ_HUMAN|: NA	P23246	0.0283189	10	8	18	24.5171	0.967127	3.74011	13.9884	0.0283189	24.2532	23.8139	25.127	24.8744	4	0.132037	2	0.873763	1.06049
sp|O00479|HMGN4_HUMAN|: NA	O00479	0.0284798	1	1	2	18.6871	0.839976	3.73249	13.9315	0.0284798	18.2312	18.3031	19.2973	18.9169	4	0.319783	2	1.0661	0.613855
sp|P18085|ARF4_HUMAN|: NA	P18085	0.0298785	1	1	2	18.7064	0.878517	3.6685	13.4579	0.0298785	18.2312	18.3031	18.9284	19.3629	4	0.256423	2	0.697199	1.05984
sp|P84077|ARF1_HUMAN;sp|P61204|ARF3_HUMAN|: NA	P84077	0.0298785	1	1	2	18.7064	0.878517	3.6685	13.4579	0.0298785	18.2312	18.3031	18.9284	19.3629	4	0.256423	2	0.697199	1.05984
sp|P84085|ARF5_HUMAN;sp|P61204-2|ARF3_HUMAN|: NA	P84085	0.0298785	1	1	2	18.7064	0.878517	3.6685	13.4579	0.0298785	18.2312	18.3031	18.9284	19.3629	4	0.256423	2	0.697199	1.05984
sp|P07900|HS90A_HUMAN;sp|P07900-2|HS90A_HUMAN;sp|Q58FG0|HS905_HUMAN|: NA	P07900	0.0304607	13	12	25	25.575	-0.896177	-3.64296	13.2711	0.0304607	26.2545	25.7916	25.114	25.1398	4	0.34555	2	-1.14052	-0.651836
sp|O00422|SAP18_HUMAN|: NA	O00422	0.030511	1	1	2	18.6737	0.813187	3.64078	13.2553	0.030511	18.2312	18.3031	18.8935	19.2671	4	0.213378	2	0.662306	0.964068
sp|Q13310-2|PABP4_HUMAN;sp|Q13310|PABP4_HUMAN;sp|Q13310-3|PABP4_HUMAN|: NA	Q13310	0.0305662	2	2	4	19.7427	0.727303	3.63839	13.2379	0.0305662	19.3367	19.4213	19.972	20.2406	4	0.130129	2	0.635288	0.819319
sp|Q13541|4EBP1_HUMAN|: NA	Q13541	0.0310211	1	1	2	17.8176	-0.899044	-3.61894	13.0967	0.0310211	18.2312	18.3031	17.1348	17.6013	4	0.279024	2	-1.09634	-0.701743
sp|Q9Y6M1-5|IF2B2_HUMAN;sp|Q9Y6M1-6|IF2B2_HUMAN;sp|Q9Y6M1-3|IF2B2_HUMAN;sp|Q9Y6M1-4|IF2B2_HUMAN;sp|Q9Y6M1-1|IF2B2_HUMAN;sp|Q9Y6M1|IF2B2_HUMAN|: NA	Q9Y6M1	0.0330854	4	2	6	19.8332	-1.7459	-3.53492	12.4956	0.0330854	20.3323	21.0801	19.4254	18.4951	4	1.18654	2	-0.906895	-2.58491
sp|Q00610-2|CLH1_HUMAN;sp|Q00610|CLH1_HUMAN;sp|P53675-2|CLH2_HUMAN;sp|P53675|CLH2_HUMAN|: NA	Q00610	0.033543	15	14	29	23.2393	0.778035	3.51718	12.3705	0.033543	22.8637	22.8369	23.4427	23.8139	4	0.281459	2	0.579013	0.977057
sp|P08238|HS90B_HUMAN;sp|Q58FF7|H90B3_HUMAN;sp|Q14568|HS902_HUMAN;sp|Q58FG1|HS904_HUMAN|: NA	P08238	0.0335941	15	14	29	26.1589	-1.05613	-3.51521	12.3567	0.0335941	27.0039	26.37	25.5827	25.6789	4	0.516307	2	-1.42122	-0.691048
sp|P38919|IF4A3_HUMAN|: NA	P38919	0.0352984	6	4	10	21.1047	1.00787	3.4518	11.9149	0.0352984	20.8622	20.3394	21.4469	21.7704	4	0.598475	2	0.584683	1.43105
sp|P41219|PERI_HUMAN;sp|P41219-2|PERI_HUMAN|: NA	P41219	0.0356735	2	4	6	24.1686	1.48294	3.43835	11.8223	0.0356735	22.9242	23.93	24.8222	24.9979	4	0.586955	2	1.89798	1.0679
sp|Q8NBS9-2|TXND5_HUMAN;sp|Q8NBS9|TXND5_HUMAN|: NA	Q8NBS9	0.036592	4	4	8	22.1737	-0.905943	-3.40616	11.6019	0.036592	22.8031	22.4503	21.5221	21.9194	4	0.530425	2	-1.28101	-0.530876
sp|P62318-2|SMD3_HUMAN;sp|P62318|SMD3_HUMAN|: NA	P62318	0.0366227	2	2	4	22.6399	-0.686546	-3.4051	11.5947	0.0366227	22.8948	23.0715	22.1818	22.4114	4	0.0373213	2	-0.712936	-0.660156
sp|P61019-2|RAB2A_HUMAN;sp|P61019|RAB2A_HUMAN|: NA	P61019	0.0366549	1	1	2	17.9585	-0.617271	-3.40399	11.5871	0.0366549	18.2312	18.3031	17.7328	17.5669	4	0.168138	2	-0.498379	-0.736162
sp|P26599|PTBP1_HUMAN;sp|P26599-2|PTBP1_HUMAN;sp|P26599-3|PTBP1_HUMAN|: NA	P26599	0.0370863	3	5	8	22.6708	3.14151	3.38924	11.487	0.0370863	19.9295	22.2706	24.2299	24.2532	4	1.63897	2	4.30044	1.98258
sp|P19105|ML12A_HUMAN;sp|O14950|ML12B_HUMAN;sp|P24844-2|MYL9_HUMAN|: NA	P19105	0.0374166	3	2	5	21.7915	-0.795201	-3.37809	11.4115	0.0374166	22.359	22.0192	21.2656	21.5221	4	0.421645	2	-1.09335	-0.497053
sp|Q07955|SRSF1_HUMAN;sp|Q07955-3|SRSF1_HUMAN;sp|Q07955-2|SRSF1_HUMAN|: NA	Q07955	0.038018	4	5	9	23.3371	-0.831586	-3.35811	11.2769	0.038018	23.9848	23.5209	22.9569	22.8856	4	0.277538	2	-1.02783	-0.635337
sp|P63241|IF5A1_HUMAN;sp|P63241-2|IF5A1_HUMAN;sp|Q9GZV4|IF5A2_HUMAN;sp|Q6IS14|IF5AL_HUMAN|: NA	P63241	0.0383224	2	1	3	19.8495	2.05932	3.34814	11.21	0.0383224	19.3367	18.3031	21.4365	20.3219	4	0.0572404	2	2.0998	2.01885
sp|P29373|RABP2_HUMAN|: NA	P29373	0.0388758	2	1	3	23.5283	-1.72792	-3.33027	11.0907	0.0388758	25.0221	23.7625	22.6309	22.6979	4	0.938094	2	-2.39125	-1.06459
sp|P09382|LEG1_HUMAN|: NA	P09382	0.0390612	3	3	6	25.3689	-2.45117	-3.32435	11.0513	0.0390612	27.51	25.6789	24.2532	24.0334	4	1.13932	2	-3.25678	-1.64555
sp|P29692|EF1D_HUMAN;sp|P29692-3|EF1D_HUMAN;sp|P29692-2|EF1D_HUMAN;sp|P29692-4|EF1D_HUMAN|: NA	P29692	0.0396062	3	2	5	22.7552	-0.722005	-3.30715	10.9372	0.0396062	23.2269	23.0055	22.5366	22.2518	4	0.0448002	2	-0.690327	-0.753684
sp|P52565|GDIR1_HUMAN;sp|P52565-2|GDIR1_HUMAN|: NA	P52565	0.0408189	2	1	3	19.5447	1.44955	3.26992	10.6924	0.0408189	19.3367	18.3031	20.3736	20.1653	4	0.583552	2	1.03691	1.86218
sp|Q13151|ROA0_HUMAN|: NA	Q13151	0.0417064	2	3	5	21.9038	2.90934	3.24352	10.5204	0.0417064	19.3367	21.5616	23.1516	23.5654	4	1.28061	2	3.81487	2.00381
sp|P51532-5|SMCA4_HUMAN;sp|P51532-2|SMCA4_HUMAN;sp|P51532-3|SMCA4_HUMAN;sp|P51532-4|SMCA4_HUMAN;sp|P51532|SMCA4_HUMAN|: NA	P51532	0.0419715	1	1	2	17.9173	-0.699691	-3.23577	10.4702	0.0419715	18.2312	18.3031	17.3949	17.7399	4	0.193072	2	-0.836214	-0.563169
sp|Q9UHB9-4|SRP68_HUMAN;sp|Q9UHB9-2|SRP68_HUMAN;sp|Q9UHB9|SRP68_HUMAN|: NA	Q9UHB9	0.0438958	1	1	2	17.8142	-2.41537	-3.18127	10.1205	0.0438958	18.2312	19.8125	16.0781	17.1348	4	0.371022	2	-2.15302	-2.67772
sp|O60220|TIM8A_HUMAN|: NA	O60220	0.0480072	2	2	4	19.0604	-0.637226	-3.07409	9.45005	0.0480072	19.3367	19.4213	18.5901	18.8935	4	0.154667	2	-0.746593	-0.52786
sp|P31150|GDIA_HUMAN|: NA	P31150	0.0497665	4	5	9	23.244	-1.0469	-3.03162	9.19073	0.0497665	24.1141	23.4207	22.5463	22.8948	4	0.736727	2	-1.56784	-0.525955
sp|P46781|RS9_HUMAN|: NA	P46781	0.0498066	2	3	5	22.0808	-1.74264	-3.03068	9.185	0.0498066	22.2577	23.6466	21.0801	21.339	4	0.799029	2	-1.17764	-2.30764
sp|Q99878|H2A1J_HUMAN;sp|Q96KK5|H2A1H_HUMAN;sp|Q9BTM1|H2AJ_HUMAN;sp|P20671|H2A1D_HUMAN;sp|P0C0S8|H2A1_HUMAN;sp|Q9BTM1-2|H2AJ_HUMAN|: NA	Q99878	0.0498689	4	4	8	25.4023	1.72923	3.02921	9.1761	0.0498689	23.8368	25.2386	26.2669	26.2669	4	0.991165	2	2.43009	1.02837
sp|P56537|IF6_HUMAN;sp|P56537-2|IF6_HUMAN|: NA	P56537	0.0510504	4	2	6	20.7603	1.76698	3.00177	9.01065	0.0510504	20.3323	19.4213	22.2075	21.0801	4	0.153078	2	1.87522	1.65874
sp|P17661|DESM_HUMAN|: NA	P17661	0.0511382	16	12	28	25.5111	0.985789	2.99977	8.99861	0.0511382	24.6639	25.3725	25.9235	26.0845	4	0.387258	2	1.25962	0.711956
sp|Q93077|H2A1C_HUMAN;sp|Q7L7L0|H2A3_HUMAN;sp|P04908|H2A1B_HUMAN|: NA	Q93077	0.053828	4	5	9	25.4207	1.72942	2.94024	8.64499	0.053828	23.8368	25.2752	26.2009	26.37	4	0.897442	2	2.36401	1.09484
sp|P35520|CBS_HUMAN;sp|P35520-2|CBS_HUMAN|: NA	P35520	0.0538619	1	1	2	17.9797	-0.574845	-2.93951	8.64071	0.0538619	18.2312	18.3031	17.5669	17.8176	4	0.126415	2	-0.664234	-0.485456
sp|P29401|TKT_HUMAN;sp|P29401-2|TKT_HUMAN|: NA	P29401	0.0541084	7	7	14	24.0184	-0.801421	-2.93424	8.60976	0.0541084	24.6935	24.1448	23.6585	23.5769	4	0.330266	2	-1.03495	-0.567887
sp|P68371|TBB4B_HUMAN;sp|P04350|TBB4A_HUMAN;sp|Q9BUF5|TBB6_HUMAN;sp|A6NNZ2|TBB8L_HUMAN;CON__ENSEMBL:ENSBTAP00000025008|: NA	P68371	0.0556361	13	13	26	26.1342	-1.52103	-2.90222	8.4229	0.0556361	26.2794	27.51	25.2058	25.5415	4	0.632798	2	-1.07358	-1.96849
sp|O76021|RL1D1_HUMAN;sp|O76021-2|RL1D1_HUMAN|: NA	O76021	0.055941	2	1	3	19.4834	1.32709	2.89596	8.38661	0.055941	19.3367	18.3031	20.3289	19.9651	4	0.473638	2	0.992181	1.66201
sp|Q96EP5-2|DAZP1_HUMAN;sp|Q96EP5|DAZP1_HUMAN|: NA	Q96EP5	0.0571934	3	2	5	20.1155	0.880295	2.87067	8.24077	0.0571934	19.9295	19.4213	20.7665	20.3449	4	0.0611993	2	0.83702	0.923569
sp|O75347|TBCA_HUMAN;sp|O75347-2|TBCA_HUMAN|: NA	O75347	0.0575395	2	1	3	19.4888	1.33778	2.8638	8.20138	0.0575395	19.3367	18.3031	19.9417	20.3736	4	1.03625	2	0.605041	2.07052
sp|P32119|PRDX2_HUMAN|: NA	P32119	0.0591192	2	3	5	21.7574	-1.52921	-2.83307	8.02631	0.0591192	22.4365	22.6076	20.3394	21.6462	4	0.803109	2	-2.0971	-0.96133
sp|Q14103-3|HNRPD_HUMAN;sp|Q14103|HNRPD_HUMAN;sp|Q14103-4|HNRPD_HUMAN;sp|Q14103-2|HNRPD_HUMAN|: NA	Q14103	0.0592009	4	2	6	20.4455	1.13751	2.83151	8.01746	0.0592009	20.3323	19.4213	20.9021	21.1265	4	0.802764	2	0.569875	1.70515
sp|P16104|H2AX_HUMAN;sp|Q96QV6|H2A1A_HUMAN;sp|Q8IUE6|H2A2B_HUMAN|: NA	P16104	0.0592097	3	4	7	25.3508	1.71553	2.83134	8.01651	0.0592097	23.7475	25.2386	26.1502	26.2669	4	0.971796	2	2.4027	1.02837
sp|P12270|TPR_HUMAN;sp|P12270-2|TPR_HUMAN|: NA	P12270	0.0607457	9	8	17	21.5626	0.875648	2.80246	7.85379	0.0607457	21.3456	20.904	21.7432	22.2577	4	0.676012	2	0.397635	1.35366
sp|Q07020-2|RL18_HUMAN;sp|Q07020|RL18_HUMAN|: NA	Q07020	0.0629199	3	2	5	20.6516	1.133	2.76306	7.6345	0.0629199	19.9295	20.2406	21.673	20.7631	4	0.863399	2	1.74352	0.522487
sp|Q13263|TIF1B_HUMAN;sp|Q13263-2|TIF1B_HUMAN|: NA	Q13263	0.0629737	7	8	15	23.1011	1.03953	2.76211	7.62923	0.0629737	23.0055	22.1572	23.708	23.5338	4	0.476604	2	0.702519	1.37654
sp|P63104|1433Z_HUMAN;sp|P63104-2|1433Z_HUMAN|: NA	P63104	0.064009	3	1	4	22.1088	-1.45282	-2.74394	7.5292	0.064009	23.027	22.6433	21.9983	20.7665	4	0.599669	2	-1.02879	-1.87685
sp|P55769|NH2L1_HUMAN|: NA	P55769	0.0674604	2	1	3	19.6777	1.71564	2.68585	7.21379	0.0674604	19.3367	18.3031	21.1352	19.9359	4	0.117142	2	1.79847	1.63281
sp|Q15061|WDR43_HUMAN|: NA	Q15061	0.0696681	2	2	4	19.1523	-0.453452	-2.65055	7.0254	0.0696681	19.3367	19.4213	18.9051	18.946	4	0.0308836	2	-0.431614	-0.47529
sp|P17480-2|UBF1_HUMAN;sp|P17480|UBF1_HUMAN|: NA	P17480	0.0716764	1	1	2	18.0449	-0.4445	-2.61958	6.86222	0.0716764	18.2312	18.3031	17.8111	17.8341	4	0.034575	2	-0.420051	-0.468948
sp|P26373|RL13_HUMAN;sp|P26373-2|RL13_HUMAN|: NA	P26373	0.0718233	4	4	8	22.4409	-0.481129	-2.61736	6.85057	0.0718233	22.6076	22.7553	22.2652	22.1354	4	0.196227	2	-0.342376	-0.619882
sp|P62158|CALM_HUMAN|: NA	P62158	0.0727559	2	1	3	20.1706	2.70145	2.60337	6.77753	0.0727559	19.3367	18.3031	22.7305	20.3122	4	0.979148	2	3.39382	2.00909
sp|O75340-2|PDCD6_HUMAN;sp|O75340|PDCD6_HUMAN|: NA	O75340	0.0740192	2	2	4	19.1561	-0.445848	-2.58476	6.68096	0.0740192	19.3367	19.4213	18.8982	18.9681	4	0.0104552	2	-0.438455	-0.453241
sp|Q15417|CNN3_HUMAN;sp|Q15417-3|CNN3_HUMAN;sp|Q15417-2|CNN3_HUMAN|: NA	Q15417	0.0744841	1	1	2	18.0268	-0.480597	-2.578	6.64609	0.0744841	18.2312	18.3031	17.8863	17.6867	4	0.191999	2	-0.344834	-0.616361
sp|P67809|YBOX1_HUMAN;sp|Q9Y2T7|YBOX2_HUMAN|: NA	P67809	0.0768114	3	3	6	20.5677	1.21816	2.54494	6.47671	0.0768114	19.9295	19.9877	20.6016	21.7519	4	0.772256	2	0.67209	1.76423
sp|P39023|RL3_HUMAN;sp|Q92901|RL3L_HUMAN|: NA	P39023	0.0817765	3	2	5	20.2772	1.20353	2.47825	6.1417	0.0817765	19.9295	19.4213	21.4064	20.3514	4	0.386648	2	1.47693	0.930127
sp|P13645|K1C10_HUMAN;CON__P13645;CON__P02535-1;sp|Q7Z3Z0|K1C25_HUMAN;CON__Q7Z3Z0;sp|Q7Z3Y8|K1C27_HUMAN;CON__Q7Z3Y8;sp|Q7Z3Y7|K1C28_HUMAN;CON__Q148H6;CON__Q7Z3Y7|: NA	P13645	0.0819035	7	4	11	21.4814	1.53982	2.4766	6.13356	0.0819035	21.0836	20.3394	22.9242	21.5784	4	0.425363	2	1.84059	1.23904
sp|O75131|CPNE3_HUMAN;sp|Q86YQ8-2|CPNE8_HUMAN;sp|Q9HCH3-2|CPNE5_HUMAN;sp|Q96FN4-2|CPNE2_HUMAN;sp|Q96FN4|CPNE2_HUMAN;sp|Q8IYJ1|CPNE9_HUMAN;sp|Q96A23|CPNE4_HUMAN;sp|O95741|CPNE6_HUMAN;sp|Q9UBL6-2|CPNE7_HUMAN;sp|Q86YQ8|CPNE8_HUMAN;sp|Q96A23-2|CPNE4_HUMAN;sp|Q9HCH3|CPNE5_HUMAN;sp|O95741-2|CPNE6_HUMAN;sp|Q9UBL6|CPNE7_HUMAN|: NA	O75131	0.0831571	1	1	2	18.0483	-0.437637	-2.46056	6.05434	0.0831571	18.2312	18.3031	17.8989	17.7601	4	0.149025	2	-0.33226	-0.543013
sp|P06733|ENOA_HUMAN;sp|P06733-2|ENOA_HUMAN;sp|P13929-3|ENOB_HUMAN;sp|P09104-2|ENOG_HUMAN;sp|P13929-2|ENOB_HUMAN;sp|P13929|ENOB_HUMAN;sp|P09104|ENOG_HUMAN|: NA	P06733	0.0837506	2	3	5	22.3782	2.98745	2.45306	6.0175	0.0837506	19.3367	22.4323	23.8139	23.93	4	2.10686	2	4.47722	1.49767
sp|P21333-2|FLNA_HUMAN;sp|P21333|FLNA_HUMAN|: NA	P21333	0.084076	34	35	69	26.0037	0.837185	2.44898	5.99748	0.084076	25.2058	25.9644	26.37	26.4746	4	0.462476	2	1.1642	0.510165
sp|Q15393|SF3B3_HUMAN;sp|Q15393-3|SF3B3_HUMAN;sp|Q15393-2|SF3B3_HUMAN|: NA	Q15393	0.0848063	9	6	15	21.4393	0.510206	2.43988	5.95301	0.0848063	21.3456	21.0228	21.6944	21.6944	4	0.228248	2	0.34881	0.671602
sp|P50990-2|TCPQ_HUMAN;sp|P50990|TCPQ_HUMAN;sp|P50990-3|TCPQ_HUMAN|: NA	P50990	0.0848357	6	4	10	21.977	-0.422707	-2.43952	5.95124	0.0848357	22.1354	22.2413	21.7912	21.7401	4	0.11103	2	-0.344197	-0.501217
sp|P55884|EIF3B_HUMAN;sp|P55884-2|EIF3B_HUMAN|: NA	P55884	0.0853937	2	2	4	19.1705	-0.417016	-2.43263	5.9177	0.0853937	19.3367	19.4213	18.9868	18.9372	4	0.0949273	2	-0.349893	-0.48414
sp|Q9Y230|RUVB2_HUMAN;sp|Q9Y230-2|RUVB2_HUMAN|: NA	Q9Y230	0.0861537	5	3	8	19.9134	-0.801172	-2.42334	5.87258	0.0861537	20.6402	19.9877	19.6792	19.3463	4	0.226004	2	-0.960981	-0.641363
sp|P45973|CBX5_HUMAN|: NA	P45973	0.0868255	1	1	2	18.5172	0.500189	2.41521	5.83323	0.0868255	18.2312	18.3031	18.9202	18.6144	4	0.267077	2	0.689041	0.311336
sp|Q13185|CBX3_HUMAN|: NA	Q13185	0.0868255	1	1	2	18.5172	0.500189	2.41521	5.83323	0.0868255	18.2312	18.3031	18.9202	18.6144	4	0.267077	2	0.689041	0.311336
sp|Q5VTE0|EF1A3_HUMAN;sp|P68104|EF1A1_HUMAN;sp|P68104-2|EF1A1_HUMAN|: NA	Q5VTE0	0.0884652	5	5	10	25.2655	-0.419826	-2.39567	5.73923	0.0884652	25.5415	25.4092	25.0701	25.041	4	0.0729151	2	-0.471385	-0.368267
sp|Q9Y6H1|CHCH2_HUMAN;sp|Q5T1J5|CHCH9_HUMAN|: NA	Q9Y6H1	0.0887831	1	1	2	18.533	0.531738	2.39193	5.72134	0.0887831	18.2312	18.3031	18.6141	18.9836	4	0.21044	2	0.382934	0.680541
sp|Q9BYJ9|YTHD1_HUMAN;sp|Q7Z739|YTHD3_HUMAN|: NA	Q9BYJ9	0.0976528	1	1	2	18.312	-1.81177	-2.2936	5.26059	0.0976528	20.1326	18.3031	17.788	17.0242	4	0.75357	2	-2.34463	-1.27892
sp|Q16555-2|DPYL2_HUMAN;sp|Q16555|DPYL2_HUMAN;sp|Q14194|DPYL1_HUMAN;sp|Q14194-2|DPYL1_HUMAN|: NA	Q16555	0.0988832	3	2	5	20.0252	0.699535	2.28079	5.20202	0.0988832	19.9295	19.4213	20.5859	20.164	4	0.0610093	2	0.656395	0.742675
sp|Q16851-2|UGPA_HUMAN;sp|Q16851|UGPA_HUMAN|: NA	Q16851	0.0991067	2	2	4	19.1849	-0.388306	-2.27849	5.19151	0.0991067	19.3367	19.4213	18.9836	18.9978	4	0.0498361	2	-0.353067	-0.423546
sp|P78406|RAE1L_HUMAN|: NA	P78406	0.0991826	1	1	2	18.0637	-0.40674	-2.27771	5.18795	0.0991826	18.2312	18.3031	17.9327	17.788	4	0.153207	2	-0.298406	-0.515074
sp|Q05682-5|CALD1_HUMAN;sp|Q05682-4|CALD1_HUMAN;sp|Q05682-3|CALD1_HUMAN;sp|Q05682-6|CALD1_HUMAN;sp|Q05682-2|CALD1_HUMAN;sp|Q05682|CALD1_HUMAN;REV__sp|O75334-6|LIPA2_HUMAN;REV__sp|O75334-5|LIPA2_HUMAN;REV__sp|Q13136-2|LIPA1_HUMAN;REV__sp|Q13136|LIPA1_HUMAN;REV__sp|O75334-2|LIPA2_HUMAN;REV__sp|O75334-4|LIPA2_HUMAN;REV__sp|O75334-3|LIPA2_HUMAN;REV__sp|O75334|LIPA2_HUMAN|: NA	Q05682	0.100533	6	8	14	22.5453	0.915077	2.26391	5.12529	0.100533	21.6202	22.5553	22.9342	23.0715	4	0.564111	2	1.31396	0.516191
sp|Q9P2E9-2|RRBP1_HUMAN;sp|Q9P2E9|RRBP1_HUMAN;sp|Q9P2E9-3|RRBP1_HUMAN|: NA	Q9P2E9	0.103291	5	4	9	20.379	-1.14302	-2.23642	5.00158	0.103291	21.5616	20.3394	19.7019	19.913	4	1.01356	2	-1.85971	-0.426325
sp|Q9Y3T9|NOC2L_HUMAN|: NA	Q9Y3T9	0.103325	1	1	2	18.0712	-0.391931	-2.23608	5.00005	0.103325	18.2312	18.3031	17.8176	17.9327	4	0.0305433	2	-0.413529	-0.370334
sp|O00541-2|PESC_HUMAN;sp|O00541|PESC_HUMAN|: NA	O00541	0.104698	2	1	3	18.2293	-1.18121	-2.22271	4.94045	0.104698	19.3367	18.3031	18.0292	17.2482	4	0.178654	2	-1.30754	-1.05488
sp|P55795|HNRH2_HUMAN|: NA	P55795	0.110342	5	4	9	22.6667	0.749866	2.16986	4.70828	0.110342	22.2075	22.376	23.4207	22.6624	4	0.655344	2	1.21326	0.286468
sp|P46777|RL5_HUMAN|: NA	P46777	0.111191	4	4	8	21.7162	1.29459	2.16218	4.67501	0.111191	20.3323	21.8056	22.4114	22.3157	4	1.10947	2	2.07911	0.510077
sp|Q8WXI9|P66B_HUMAN;sp|Q86YP4-2|P66A_HUMAN;sp|Q86YP4|P66A_HUMAN;sp|Q86YP4-3|P66A_HUMAN|: NA	Q8WXI9	0.11265	1	1	2	18.069	-0.396251	-2.14914	4.61881	0.11265	18.2312	18.3031	17.7775	17.9642	4	0.0811189	2	-0.453611	-0.338891
sp|Q9Y696|CLIC4_HUMAN|: NA	Q9Y696	0.113239	2	2	4	19.6114	0.46473	2.14394	4.59646	0.113239	19.3367	19.4213	20.0159	19.6716	4	0.303284	2	0.679184	0.250276
sp|P62826|RAN_HUMAN|: NA	P62826	0.115524	2	2	4	21.489	1.96843	2.12403	4.5115	0.115524	19.3367	21.673	22.4003	22.5463	4	1.54875	2	3.06356	0.873293
sp|Q8N163|CCAR2_HUMAN;sp|Q8N163-2|CCAR2_HUMAN|: NA	Q8N163	0.116004	9	4	13	21.4242	1.16346	2.11991	4.49402	0.116004	21.3456	20.3394	22.4503	21.5616	4	0.0831163	2	1.10469	1.22223
sp|P39019|RS19_HUMAN|: NA	P39019	0.117196	3	3	6	22.6365	-0.364041	-2.10976	4.45107	0.117196	22.7664	22.8707	22.4726	22.4365	4	0.0992551	2	-0.293857	-0.434225
sp|P31943|HNRH1_HUMAN|: NA	P31943	0.120654	9	9	18	24.9955	0.534129	2.08096	4.3304	0.120654	24.4944	24.9624	25.351	25.1742	4	0.455952	2	0.856536	0.211722
sp|P47813|IF1AX_HUMAN;sp|O14602|IF1AY_HUMAN|: NA	P47813	0.121408	1	1	2	18.51	0.485733	2.07481	4.30483	0.121408	18.2312	18.3031	18.5454	18.9603	4	0.242471	2	0.31428	0.657186
sp|Q15366-6|PCBP2_HUMAN;sp|Q15366-3|PCBP2_HUMAN;sp|Q15366|PCBP2_HUMAN;sp|Q15366-2|PCBP2_HUMAN;sp|Q15366-7|PCBP2_HUMAN;sp|Q15366-8|PCBP2_HUMAN;sp|Q15366-4|PCBP2_HUMAN;sp|Q15366-5|PCBP2_HUMAN;sp|P57721-2|PCBP3_HUMAN;sp|P57721-3|PCBP3_HUMAN;sp|P57721-5|PCBP3_HUMAN;sp|P57721-4|PCBP3_HUMAN;sp|P57721|PCBP3_HUMAN|: NA	Q15366	0.121619	2	1	3	19.2716	0.9035	2.0731	4.29774	0.121619	19.3367	18.3031	19.7272	19.7196	4	0.725542	2	0.390464	1.41654
sp|P61160|ARP2_HUMAN;sp|P61160-2|ARP2_HUMAN|: NA	P61160	0.12174	1	1	2	18.084	-0.366197	-2.07212	4.29369	0.12174	18.2312	18.3031	17.8365	17.9654	4	0.0402941	2	-0.394689	-0.337705
sp|Q92841|DDX17_HUMAN;sp|Q92841-1|DDX17_HUMAN;sp|Q92841-3|DDX17_HUMAN;sp|Q92841-2|DDX17_HUMAN|: NA	Q92841	0.122849	8	7	15	23.9632	-0.774443	-2.06318	4.25671	0.122849	23.9345	24.7665	23.6908	23.4612	4	0.750688	2	-0.243626	-1.30526
sp|Q96I24|FUBP3_HUMAN|: NA	Q96I24	0.123368	2	2	4	19.576	0.393981	2.05903	4.23961	0.123368	19.3367	19.4213	19.8849	19.6611	4	0.21813	2	0.548223	0.23974
sp|P62195-2|PRS8_HUMAN;sp|P62195|PRS8_HUMAN|: NA	P62195	0.124122	1	1	2	18.0902	-0.353896	-2.05303	4.21494	0.124122	18.2312	18.3031	17.9539	17.8726	4	0.108338	2	-0.277289	-0.430502
sp|Q9BWF3|RBM4_HUMAN;sp|Q9BWF3-4|RBM4_HUMAN;sp|Q9BWF3-3|RBM4_HUMAN;sp|Q9BWF3-2|RBM4_HUMAN;sp|Q9BQ04|RBM4B_HUMAN|: NA	Q9BWF3	0.124206	3	3	6	20.4036	0.89006	2.05237	4.21221	0.124206	19.9295	19.9877	20.3356	21.3616	4	0.684324	2	0.40617	1.37395
sp|P50395-2|GDIB_HUMAN;sp|P50395|GDIB_HUMAN|: NA	P50395	0.125454	5	6	11	23.4322	-0.706902	-2.04254	4.17198	0.125454	24.1285	23.4427	22.8948	23.2626	4	0.745084	2	-1.23376	-0.180048
sp|Q63HN8|RN213_HUMAN;sp|Q63HN8-4|RN213_HUMAN|: NA	Q63HN8	0.128558	1	1	2	23.7406	-0.618247	-2.01859	4.07472	0.128558	24.3669	23.7325	23.5209	23.342	4	0.322073	2	-0.845987	-0.390507
sp|Q14137-2|BOP1_HUMAN;sp|Q14137|BOP1_HUMAN|: NA	Q14137	0.130059	1	1	2	18.4892	0.444098	2.00724	4.02903	0.130059	18.2312	18.3031	18.8939	18.5286	4	0.309186	2	0.662725	0.22547
sp|P0CG35|TB15B_HUMAN;sp|P0CG34|TB15A_HUMAN|: NA	P0CG35	0.133109	1	1	2	18.0975	-0.339258	-1.98465	3.93884	0.133109	18.2312	18.3031	17.9568	17.8989	4	0.0918239	2	-0.274329	-0.404188
sp|Q13247-3|SRSF6_HUMAN;sp|Q13247|SRSF6_HUMAN;sp|Q08170|SRSF4_HUMAN;sp|Q13247-2|SRSF6_HUMAN|: NA	Q13247	0.140383	4	3	7	22.347	-0.425154	-1.93307	3.73675	0.140383	22.6827	22.4365	22.2706	21.9983	4	0.0184677	2	-0.412095	-0.438212
sp|Q92922|SMRC1_HUMAN|: NA	Q92922	0.141257	1	1	2	18.704	0.873734	1.92708	3.71365	0.141257	18.2312	18.3031	18.6009	19.6808	4	0.71278	2	0.369722	1.37775
sp|Q8IXV7|KLD8B_HUMAN|: NA	Q8IXV7	0.141348	1	1	2	18.6026	0.67097	1.92646	3.71125	0.141348	18.2312	18.3031	18.5474	19.3288	4	0.50169	2	0.316222	1.02572
sp|Q9Y2Z0-2|SGT1_HUMAN;sp|Q9Y2Z0|SGT1_HUMAN|: NA	Q9Y2Z0	0.143025	1	1	2	18.1046	-0.324975	-1.91509	3.66756	0.143025	18.2312	18.3031	17.9304	17.9539	4	0.0342839	2	-0.300732	-0.349217
sp|P30041|PRDX6_HUMAN|: NA	P30041	0.143605	3	3	6	21.6172	-1.01247	-1.91119	3.65265	0.143605	21.7432	22.5037	20.5894	21.6326	4	0.199848	2	-1.15378	-0.871151
sp|Q13813|SPTN1_HUMAN;sp|Q13813-3|SPTN1_HUMAN;sp|Q13813-2|SPTN1_HUMAN|: NA	Q13813	0.145417	35	26	61	24.658	0.687373	1.89913	3.60669	0.145417	24.7247	23.904	25.041	24.9624	4	0.524817	2	0.316271	1.05847
sp|P07858|CATB_HUMAN|: NA	P07858	0.150489	1	2	3	19.8104	-2.35584	-1.86626	3.48293	0.150489	22.5553	19.4213	18.2782	18.9868	4	2.71715	2	-4.27715	-0.434523
sp|Q9NZI8|IF2B1_HUMAN;sp|Q9NZI8-2|IF2B1_HUMAN|: NA	Q9NZI8	0.152479	4	2	6	21.2006	1.51798	1.8537	3.43621	0.152479	21.4618	19.4213	22.096	21.8231	4	1.24993	2	0.634142	2.40182
sp|Q15637-4|SF01_HUMAN;sp|Q15637-6|SF01_HUMAN;sp|Q15637-7|SF01_HUMAN;sp|Q15637-3|SF01_HUMAN;sp|Q15637-2|SF01_HUMAN;sp|Q15637|SF01_HUMAN;sp|Q15637-5|SF01_HUMAN|: NA	Q15637	0.153089	3	2	5	19.4129	-0.524977	-1.84989	3.4221	0.153089	19.9295	19.4213	19.2993	19.0015	4	0.148692	2	-0.630118	-0.419836
sp|O00303|EIF3F_HUMAN|: NA	O00303	0.155167	2	1	3	18.4127	-0.814456	-1.83704	3.3747	0.155167	19.3367	18.3031	18.11	17.9009	4	0.583008	2	-1.2267	-0.402207
sp|Q16778|H2B2E_HUMAN;sp|P33778|H2B1B_HUMAN;sp|P23527|H2B1O_HUMAN;sp|P06899|H2B1J_HUMAN;sp|Q8N257|H2B3B_HUMAN;sp|Q6DRA6|H2B2D_HUMAN;sp|Q6DN03|H2B2C_HUMAN|: NA	Q16778	0.157523	2	2	4	25.1241	0.674156	1.82269	3.32218	0.157523	25.1334	24.4406	25.705	25.2172	4	0.14495	2	0.571661	0.776651
sp|Q99880|H2B1L_HUMAN;sp|Q99879|H2B1M_HUMAN;sp|Q99877|H2B1N_HUMAN;sp|Q93079|H2B1H_HUMAN;sp|Q5QNW6|H2B2F_HUMAN;sp|P62807|H2B1C_HUMAN;sp|P58876|H2B1D_HUMAN;sp|P57053|H2BFS_HUMAN;sp|O60814|H2B1K_HUMAN;sp|Q5QNW6-2|H2B2F_HUMAN;sp|Q96A08|H2B1A_HUMAN|: NA	Q99880	0.157523	2	2	4	25.1241	0.674156	1.82269	3.32218	0.157523	25.1334	24.4406	25.705	25.2172	4	0.14495	2	0.571661	0.776651
sp|Q16531|DDB1_HUMAN;sp|Q16531-2|DDB1_HUMAN|: NA	Q16531	0.159325	1	1	2	18.5037	0.473108	1.81188	3.2829	0.159325	18.2312	18.3031	18.4851	18.9953	4	0.30989	2	0.253983	0.692233
sp|Q08945|SSRP1_HUMAN|: NA	Q08945	0.160013	3	2	5	20.1268	0.902823	1.80779	3.2681	0.160013	19.9295	19.4213	21.1265	20.03	4	0.416046	2	1.19701	0.608634
sp|P32969|RL9_HUMAN|: NA	P32969	0.161703	1	1	2	18.423	0.311804	1.79782	3.23216	0.161703	18.2312	18.3031	18.6264	18.5314	4	0.11801	2	0.39525	0.228359
sp|P62258-2|1433E_HUMAN;sp|P62258|1433E_HUMAN|: NA	P62258	0.16179	3	1	4	19.9977	1.76286	1.79731	3.23033	0.16179	19.9295	18.3031	21.8165	19.9417	4	0.175667	2	1.88708	1.63865
sp|P63220|RS21_HUMAN|: NA	P63220	0.162493	3	2	5	19.9359	0.520981	1.7932	3.21558	0.162493	19.9295	19.4213	20.0274	20.3654	4	0.598325	2	0.0979008	0.944061
sp|P60891-2|PRPS1_HUMAN;sp|P60891|PRPS1_HUMAN;sp|P21108|PRPS3_HUMAN;sp|P11908|PRPS2_HUMAN;sp|P11908-2|PRPS2_HUMAN|: NA	P60891	0.162662	1	1	2	18.1122	-0.309827	-1.79222	3.21204	0.162662	18.2312	18.3031	17.9133	18.0013	4	0.0113372	2	-0.317843	-0.30181
sp|O14818|PSA7_HUMAN;sp|Q8TAA3-2|PSA7L_HUMAN;sp|Q8TAA3-5|PSA7L_HUMAN;sp|Q8TAA3|PSA7L_HUMAN;sp|O14818-2|PSA7_HUMAN;sp|O14818-4|PSA7_HUMAN|: NA	O14818	0.168803	1	1	2	18.4167	0.299105	1.75719	3.08772	0.168803	18.2312	18.3031	18.587	18.5454	4	0.0802619	2	0.355859	0.242352
sp|P62917|RL8_HUMAN|: NA	P62917	0.169691	2	1	3	19.2928	0.945767	1.75224	3.07036	0.169691	19.3367	18.3031	20.1745	19.3568	4	0.152661	2	0.83782	1.05371
sp|Q92499|DDX1_HUMAN;sp|Q92499-2|DDX1_HUMAN;sp|Q92499-3|DDX1_HUMAN|: NA	Q92499	0.170101	15	12	27	25.1696	-0.519015	-1.74997	3.06239	0.170101	25.7312	25.127	24.9979	24.8222	4	0.302964	2	-0.733242	-0.304787
sp|Q13308-4|PTK7_HUMAN;sp|Q13308|PTK7_HUMAN;sp|Q13308-6|PTK7_HUMAN;sp|Q13308-5|PTK7_HUMAN;sp|Q13308-3|PTK7_HUMAN;sp|Q13308-2|PTK7_HUMAN|: NA	Q13308	0.170628	1	1	2	18.1165	-0.301173	-1.74705	3.0522	0.170628	18.2312	18.3031	17.9252	18.0067	4	0.00673553	2	-0.305936	-0.296411
sp|P56192|SYMC_HUMAN;sp|P56192-2|SYMC_HUMAN|: NA	P56192	0.176386	1	1	2	18.0731	-0.388063	-1.71585	2.94414	0.176386	18.2312	18.3031	17.6867	18.0714	4	0.221141	2	-0.544434	-0.231693
sp|Q7L014|DDX46_HUMAN|: NA	Q7L014	0.176605	1	1	2	18.1213	-0.291615	-1.71469	2.94014	0.176605	18.2312	18.3031	17.9942	17.9568	4	0.0772748	2	-0.236974	-0.346257
sp|P50454|SERPH_HUMAN|: NA	P50454	0.178028	7	9	16	26.0528	-0.296131	-1.70715	2.91438	0.178028	26.2009	26.2009	25.845	25.9644	4	0.0844412	2	-0.35584	-0.236422
sp|O14639-2|ABLM1_HUMAN;sp|O14639-6|ABLM1_HUMAN;sp|O14639|ABLM1_HUMAN;sp|O14639-4|ABLM1_HUMAN;sp|O14639-3|ABLM1_HUMAN;sp|O14639-5|ABLM1_HUMAN|: NA	O14639	0.17945	2	3	5	19.3036	-0.71716	-1.6997	2.88899	0.17945	19.3367	19.9877	18.5689	19.3212	4	0.0716613	2	-0.767832	-0.666488
sp|P11387|TOP1_HUMAN|: NA	P11387	0.180704	4	2	6	20.5328	-0.933522	-1.69318	2.86686	0.180704	20.3323	21.6668	20.1653	19.9667	4	1.08404	2	-0.166988	-1.70006
sp|Q9NY12-2|GAR1_HUMAN;sp|Q9NY12|GAR1_HUMAN|: NA	Q9NY12	0.180823	1	1	2	18.1151	-0.304098	-1.69257	2.86478	0.180823	18.2312	18.3031	18.0397	17.8863	4	0.15933	2	-0.191435	-0.416761
sp|P20700|LMNB1_HUMAN|: NA	P20700	0.183068	12	12	24	24.4108	-0.429883	-1.68102	2.82583	0.183068	24.757	24.4944	23.9848	24.4069	4	0.484107	2	-0.772198	-0.0875682
sp|P52926-3|HMGA2_HUMAN;sp|P52926-6|HMGA2_HUMAN;sp|P52926-4|HMGA2_HUMAN;sp|P52926-5|HMGA2_HUMAN;sp|P52926-2|HMGA2_HUMAN;sp|P52926|HMGA2_HUMAN|: NA	P52926	0.187537	1	1	2	18.5999	0.665573	1.65851	2.75064	0.187537	18.2312	18.3031	18.4656	19.3998	4	0.609709	2	0.234444	1.0967
sp|P05455|LA_HUMAN|: NA	P05455	0.188885	3	3	6	20.114	0.310825	1.65183	2.72853	0.188885	19.9295	19.9877	20.1622	20.3766	4	0.110382	2	0.232773	0.388876
sp|O75643|U520_HUMAN;sp|O75643-2|U520_HUMAN|: NA	O75643	0.190511	4	2	6	19.3841	-0.985365	-1.64384	2.70221	0.190511	20.3323	19.4213	19.4736	18.3093	4	0.179147	2	-0.858689	-1.11204
sp|P23526|SAHH_HUMAN;sp|P23526-2|SAHH_HUMAN|: NA	P23526	0.191264	2	1	3	19.1873	0.734836	1.64017	2.69016	0.191264	19.3367	18.3031	19.6881	19.4213	4	0.542213	2	0.351434	1.11824
sp|P12277|KCRB_HUMAN|: NA	P12277	0.191551	3	3	6	21.7496	1.43428	1.63877	2.68558	0.191551	19.9295	22.1354	22.4832	22.4503	4	1.58309	2	2.55369	0.31486
sp|P61088|UBE2N_HUMAN;sp|Q5JXB2|UE2NL_HUMAN|: NA	P61088	0.191743	1	1	2	18.407	0.279812	1.63784	2.68252	0.191743	18.2312	18.3031	18.5189	18.5749	4	0.0112882	2	0.287794	0.27183
sp|Q9NYF8-3|BCLF1_HUMAN;sp|Q9NYF8-2|BCLF1_HUMAN;sp|Q9NYF8|BCLF1_HUMAN;sp|Q9NYF8-4|BCLF1_HUMAN|: NA	Q9NYF8	0.194359	1	1	2	18.117	-0.300177	-1.62524	2.64141	0.194359	18.2312	18.3031	17.8726	18.0613	4	0.0825873	2	-0.358575	-0.241779
sp|P36578|RL4_HUMAN|: NA	P36578	0.196676	7	8	15	22.5494	1.15148	1.61423	2.60574	0.196676	21.0836	22.8637	23.0987	23.1516	4	1.22131	2	2.01507	0.287883
sp|P54136|SYRC_HUMAN;sp|P54136-2|SYRC_HUMAN|: NA	P54136	0.197514	2	1	3	18.4661	-0.707649	-1.61028	2.59302	0.197514	19.3367	18.3031	18.1848	18.0397	4	0.628315	2	-1.15193	-0.263363
sp|Q12906|ILF3_HUMAN;sp|Q12906-7|ILF3_HUMAN;sp|Q12906-5|ILF3_HUMAN;sp|Q12906-4|ILF3_HUMAN;sp|Q12906-2|ILF3_HUMAN;sp|Q12906-6|ILF3_HUMAN;sp|Q12906-3|ILF3_HUMAN;sp|Q96SI9-2|STRBP_HUMAN;sp|Q96SI9|STRBP_HUMAN|: NA	Q12906	0.197554	8	6	14	22.8526	0.757434	1.6101	2.59242	0.197554	23.0385	21.9092	23.2269	23.2357	4	0.804665	2	0.188451	1.32642
sp|Q92688-2|AN32B_HUMAN;sp|Q92688|AN32B_HUMAN|: NA	Q92688	0.200259	2	2	4	21.6085	-0.96541	-1.59749	2.55197	0.200259	22.8369	21.3456	21.1165	21.1352	4	1.06773	2	-1.72041	-0.210413
sp|P62072|TIM10_HUMAN|: NA	P62072	0.200505	1	1	2	18.4073	0.280412	1.59635	2.54833	0.200505	18.2312	18.3031	18.4881	18.607	4	0.0332163	2	0.256925	0.3039
sp|O43175|SERA_HUMAN|: NA	O43175	0.201897	3	2	5	19.9085	0.466206	1.58994	2.5279	0.201897	19.9295	19.4213	19.9651	20.3181	4	0.608931	2	0.0356267	0.896785
sp|P11586|C1TC_HUMAN|: NA	P11586	0.204201	2	1	3	18.4318	-0.776183	-1.57943	2.49461	0.204201	19.3367	18.3031	18.3353	17.7521	4	0.318497	2	-1.00139	-0.550972
sp|P17987|TCPA_HUMAN|: NA	P17987	0.206057	3	5	8	20.7088	0.906185	1.57106	2.46824	0.206057	19.9295	20.582	20.5326	21.7912	4	0.428513	2	0.60318	1.20919
sp|P50991|TCPD_HUMAN;sp|P50991-2|TCPD_HUMAN|: NA	P50991	0.206646	1	2	3	19.2588	0.865123	1.56842	2.45996	0.206646	18.2312	19.4213	19.3729	20.0098	4	0.391175	2	1.14173	0.588521
sp|P15531|NDKA_HUMAN;sp|P15531-2|NDKA_HUMAN|: NA	P15531	0.209335	3	2	5	22.0784	0.581638	1.55648	2.42263	0.209335	21.9488	21.6264	22.767	21.9715	4	0.334525	2	0.818183	0.345093
sp|P22392-2|NDKB_HUMAN;sp|P22392|NDKB_HUMAN;sp|O60361|NDK8_HUMAN|: NA	P22392	0.209335	3	2	5	22.0784	0.581638	1.55648	2.42263	0.209335	21.9488	21.6264	22.767	21.9715	4	0.334525	2	0.818183	0.345093
sp|P49368-2|TCPG_HUMAN;sp|P49368|TCPG_HUMAN|: NA	P49368	0.210291	4	4	8	20.5167	0.361687	1.55227	2.40956	0.210291	20.3323	20.3394	20.9059	20.489	4	0.299828	2	0.573697	0.149676
sp|P08865|RSSA_HUMAN|: NA	P08865	0.214427	5	4	9	23.7947	0.661339	1.53431	2.3541	0.214427	22.9892	23.9389	24.3119	23.9389	4	0.935274	1	1.32268	0
sp|P09874|PARP1_HUMAN|: NA	P09874	0.217179	3	2	5	19.9798	0.608795	1.52256	2.31819	0.217179	19.9295	19.4213	20.6753	19.893	4	0.193844	2	0.745864	0.471727
sp|P23396|RS3_HUMAN;sp|P23396-2|RS3_HUMAN|: NA	P23396	0.219162	4	4	8	21.8393	1.13886	1.5142	2.29279	0.219162	20.3323	22.2075	22.4951	22.3223	4	1.44819	2	2.16289	0.114837
sp|Q9Y617|SERC_HUMAN;sp|Q9Y617-2|SERC_HUMAN|: NA	Q9Y617	0.220177	3	2	5	19.8786	0.406445	1.50994	2.27992	0.220177	19.9295	19.4213	20.176	19.9877	4	0.226177	2	0.246514	0.566376
sp|P67936|TPM4_HUMAN;sp|P67936-2|TPM4_HUMAN|: NA	P67936	0.220876	11	11	22	25.0288	-0.310823	-1.50703	2.27112	0.220876	25.2286	25.1398	24.7247	25.0221	4	0.273133	2	-0.503958	-0.117689
sp|Q14315-2|FLNC_HUMAN;sp|Q14315|FLNC_HUMAN|: NA	Q14315	0.221733	14	22	36	23.7546	0.881063	1.50347	2.26041	0.221733	22.6433	23.9848	23.93	24.4602	4	0.573625	2	1.28668	0.475449
sp|O60888-3|CUTA_HUMAN;sp|O60888|CUTA_HUMAN;sp|O60888-2|CUTA_HUMAN|: NA	O60888	0.222622	1	2	3	19.3039	0.95524	1.49979	2.24936	0.222622	18.2312	19.4213	19.2632	20.2998	4	0.108599	2	1.03203	0.878449
sp|P35268|RL22_HUMAN|: NA	P35268	0.226273	1	1	2	19.0757	1.61713	1.48484	2.20476	0.226273	18.2312	18.3031	18.5029	21.2656	4	1.90267	2	0.271734	2.96252
sp|P08758|ANXA5_HUMAN|: NA	P08758	0.228076	3	2	5	19.2896	-0.771496	-1.47756	2.18317	0.228076	19.9295	19.4213	19.486	18.3218	4	0.463953	2	-0.443432	-1.09956
sp|P06753-5|TPM3_HUMAN;sp|P06753-2|TPM3_HUMAN;sp|P06753-4|TPM3_HUMAN;sp|P06753-3|TPM3_HUMAN;sp|P06753-6|TPM3_HUMAN;sp|P06753-7|TPM3_HUMAN|: NA	P06753	0.23044	13	15	28	25.318	-0.280324	-1.4681	2.1553	0.23044	25.5653	25.351	25.2286	25.127	4	0.0796577	2	-0.336651	-0.223998
sp|O43852|CALU_HUMAN;sp|O43852-3|CALU_HUMAN;sp|O43852-5|CALU_HUMAN;sp|O43852-2|CALU_HUMAN;sp|O43852-4|CALU_HUMAN;sp|O43852-9|CALU_HUMAN;sp|O43852-6|CALU_HUMAN;sp|O43852-13|CALU_HUMAN;sp|O43852-14|CALU_HUMAN;sp|O43852-15|CALU_HUMAN;sp|O43852-11|CALU_HUMAN;sp|O43852-8|CALU_HUMAN;sp|O43852-10|CALU_HUMAN;sp|O43852-12|CALU_HUMAN;sp|O43852-7|CALU_HUMAN|: NA	O43852	0.232308	3	4	7	23.282	-1.452	-1.46069	2.13362	0.232308	25.2485	22.7675	22.3456	22.7664	4	2.05184	2	-2.90287	-0.00113096
sp|Q9Y224|CN166_HUMAN|: NA	Q9Y224	0.232552	1	1	2	18.5614	0.588481	1.45973	2.13081	0.232552	18.2312	18.3031	18.3859	19.3253	4	0.613382	2	0.154754	1.02221
sp|P84103-2|SRSF3_HUMAN;sp|P84103|SRSF3_HUMAN|: NA	P84103	0.233367	5	4	9	22.4983	1.59534	1.45652	2.12146	0.233367	23.0618	20.3394	23.5769	23.015	4	1.52775	2	0.515059	2.67563
sp|P09651-3|ROA1_HUMAN;sp|P09651-2|ROA1_HUMAN;sp|P09651|ROA1_HUMAN;sp|Q32P51|RA1L2_HUMAN|: NA	P09651	0.235155	17	14	31	26.2943	0.831362	1.44953	2.10114	0.235155	25.1742	26.5831	26.71	26.71	4	0.996267	2	1.53583	0.126895
sp|O00410|IPO5_HUMAN|: NA	O00410	0.235356	1	1	2	19.1021	-2.12891	-1.44875	2.09887	0.235356	22.0301	18.3031	17.8341	18.2412	4	2.92319	2	-4.19592	-0.061904
sp|Q13283|G3BP1_HUMAN;sp|Q13283-2|G3BP1_HUMAN|: NA	Q13283	0.239324	3	2	5	19.4466	-0.457555	-1.43344	2.05475	0.239324	19.9295	19.4213	19.4574	18.9783	4	0.0205346	2	-0.472076	-0.443035
sp|P62750|RL23A_HUMAN|: NA	P62750	0.239866	2	1	3	18.4819	-0.676036	-1.43137	2.04882	0.239866	19.3367	18.3031	18.3776	17.9101	4	0.400326	2	-0.95911	-0.392963
sp|O14979-3|HNRDL_HUMAN;sp|O14979-2|HNRDL_HUMAN;sp|O14979|HNRDL_HUMAN|: NA	O14979	0.243301	2	2	4	21.2865	1.40278	1.41836	2.01176	0.243301	19.3367	21.8334	21.8977	22.078	4	1.63796	2	2.56099	0.244569
sp|P54819-6|KAD2_HUMAN;sp|P54819-2|KAD2_HUMAN;sp|P54819|KAD2_HUMAN;sp|P54819-4|KAD2_HUMAN;sp|P54819-3|KAD2_HUMAN;sp|P54819-5|KAD2_HUMAN|: NA	P54819	0.244721	1	1	2	18.5529	0.571638	1.41304	1.99669	0.244721	18.2312	18.3031	18.3671	19.3104	4	0.616185	2	0.13593	1.00735
sp|P20962|PTMS_HUMAN|: NA	P20962	0.2481	1	1	2	18.7955	-1.49109	-1.40051	1.96143	0.2481	18.2312	20.8509	17.7228	18.3771	4	1.38974	2	-0.508394	-2.47379
sp|Q00341|VIGLN_HUMAN;sp|Q00341-2|VIGLN_HUMAN|: NA	Q00341	0.248464	3	2	5	20.4041	-1.194	-1.39917	1.95768	0.248464	19.9295	22.0728	19.7294	19.8849	4	1.40559	2	-0.200094	-2.1879
sp|Q15843|NEDD8_HUMAN|: NA	Q15843	0.253452	1	1	2	18.5873	0.640275	1.38102	1.90722	0.253452	18.2312	18.3031	18.3533	19.4615	4	0.732765	2	0.122131	1.15842
sp|P22626|ROA2_HUMAN;sp|P22626-2|ROA2_HUMAN|: NA	P22626	0.257367	17	15	32	26.5332	0.283445	1.36704	1.86879	0.257367	26.5491	26.2339	26.6749	26.6749	4	0.222865	2	0.125855	0.441034
sp|O60869-2|EDF1_HUMAN;sp|O60869-3|EDF1_HUMAN;sp|O60869|EDF1_HUMAN|: NA	O60869	0.259068	1	1	2	18.1472	-0.239788	-1.36103	1.8524	0.259068	18.2312	18.3031	17.9654	18.0893	4	0.0367538	2	-0.265777	-0.213799
sp|O14828-2|SCAM3_HUMAN;sp|O14828|SCAM3_HUMAN|: NA	O14828	0.259695	1	1	2	18.073	-0.388153	-1.35882	1.8464	0.259695	18.2312	18.3031	17.5837	18.1742	4	0.366728	2	-0.647469	-0.128837
sp|P06744|G6PI_HUMAN;sp|P06744-2|G6PI_HUMAN;CON__Q3ZBD7|: NA	P06744	0.259901	1	1	2	18.5815	0.628674	1.3581	1.84444	0.259901	18.2312	18.3031	19.4489	18.3427	4	0.833087	2	1.21776	0.0395924
sp|P62273|RS29_HUMAN;sp|P62273-2|RS29_HUMAN|: NA	P62273	0.268283	1	1	2	18.4713	0.408305	1.32917	1.7667	0.268283	18.2312	18.3031	19.0044	18.3464	4	0.516128	2	0.773263	0.0433474
sp|P48444|COPD_HUMAN;sp|P48444-2|COPD_HUMAN|: NA	P48444	0.268913	3	1	4	19.3621	-2.32205	-1.32704	1.76103	0.268913	22.7431	18.3031	18.4717	17.9304	4	2.75686	2	-4.27145	-0.37266
sp|P43243|MATR3_HUMAN;sp|P43243-2|MATR3_HUMAN|: NA	P43243	0.271325	5	8	13	22.633	1.19196	1.3189	1.73951	0.271325	23.1699	20.904	23.3592	23.0987	4	1.41802	2	0.189267	2.19465
sp|Q92544|TM9S4_HUMAN|: NA	Q92544	0.273227	1	2	3	19.5952	-2.87752	-1.31254	1.72276	0.273227	18.2312	23.8368	18.0085	18.3044	4	3.75461	2	-0.222612	-5.53243
sp|Q2TAY7|SMU1_HUMAN;sp|Q2TAY7-2|SMU1_HUMAN|: NA	Q2TAY7	0.27419	2	1	3	18.4718	-0.696119	-1.30934	1.71436	0.27419	19.3367	18.3031	18.5148	17.7328	4	0.177925	2	-0.82193	-0.570307
sp|Q13561|DCTN2_HUMAN;sp|Q13561-3|DCTN2_HUMAN;sp|Q13561-2|DCTN2_HUMAN|: NA	Q13561	0.276687	2	1	3	18.515	-0.60985	-1.30109	1.69283	0.276687	19.3367	18.3031	18.4316	17.9885	4	0.417564	2	-0.905112	-0.314587
sp|P31948|STIP1_HUMAN;sp|P31948-2|STIP1_HUMAN;sp|P31948-3|STIP1_HUMAN|: NA	P31948	0.277237	3	2	5	19.9527	-1.53502	-1.29928	1.68812	0.277237	22.0192	19.4213	19.9388	18.4316	4	0.771144	2	-2.08031	-0.989743
sp|O75390|CISY_HUMAN|: NA	O75390	0.283944	1	1	2	19.2036	-1.95018	-1.27752	1.63207	0.283944	18.2312	22.1262	18.1742	18.2827	4	2.67749	2	-0.0569092	-3.84345
sp|P35232|PHB_HUMAN;sp|P35232-2|PHB_HUMAN|: NA	P35232	0.286991	8	9	17	23.9699	0.902051	1.26781	1.60735	0.286991	22.6309	24.4069	24.4209	24.4209	4	1.25583	2	1.79006	0.0140427
sp|Q16181-2|SEPT7_HUMAN;sp|Q16181|SEPT7_HUMAN;sp|Q6ZU15|SEP14_HUMAN|: NA	Q16181	0.289842	4	2	6	20.4908	1.22804	1.25882	1.58463	0.289842	20.3323	19.4213	22.2518	19.9579	4	0.97792	2	1.91954	0.536548
sp|P07942|LAMB1_HUMAN|: NA	P07942	0.291453	1	1	2	19.2026	-1.74156	-1.25378	1.57196	0.291453	21.8437	18.3031	18.3018	18.3619	4	2.54617	2	-3.54197	0.0588542
sp|P04075|ALDOA_HUMAN;sp|P04075-2|ALDOA_HUMAN|: NA	P04075	0.29405	9	6	15	23.1903	-0.67235	-1.24571	1.55179	0.29405	24.0637	22.9892	23.2357	22.4726	4	0.220206	2	-0.828059	-0.516641
sp|P49736|MCM2_HUMAN|: NA	P49736	0.295369	3	1	4	18.669	-0.894549	-1.24164	1.54167	0.295369	19.9295	18.3031	18.607	17.8365	4	0.605187	2	-1.32248	-0.466617
sp|P08670|VIME_HUMAN;sp|P07197-2|NFM_HUMAN;sp|P07196|NFL_HUMAN;sp|P07197|NFM_HUMAN;sp|P12036-2|NFH_HUMAN;sp|P12036|NFH_HUMAN|: NA	P08670	0.295607	29	23	52	26.8898	0.807264	1.24091	1.53985	0.295607	25.6789	27.2935	27.2935	27.2935	4	1.14164	1	1.61453	0
sp|P60709|ACTB_HUMAN;sp|Q6S8J3|POTEE_HUMAN;sp|Q9BYX7|ACTBM_HUMAN;sp|Q562R1|ACTBL_HUMAN|: NA	P60709	0.296319	12	13	25	27.8087	0.78646	1.23872	1.53442	0.296319	26.629	28.2019	28.2019	28.2019	4	1.11222	1	1.57292	0
sp|P63261|ACTG_HUMAN|: NA	P63261	0.296319	12	13	25	27.8087	0.78646	1.23872	1.53442	0.296319	26.629	28.2019	28.2019	28.2019	4	1.11222	1	1.57292	0
sp|P18077|RL35A_HUMAN|: NA	P18077	0.2978	1	1	2	19.0444	-1.61462	-1.23418	1.5232	0.2978	18.2312	21.4722	17.8504	18.6237	4	1.74499	2	-0.380726	-2.84851
sp|O14776-2|TCRG1_HUMAN;sp|O14776|TCRG1_HUMAN|: NA	O14776	0.305159	1	1	2	18.1644	-0.205365	-1.21198	1.46889	0.305159	18.2312	18.3031	18.0618	18.0618	4	0.0508607	2	-0.169401	-0.241329
sp|P62633-7|CNBP_HUMAN;sp|P62633-3|CNBP_HUMAN;sp|P62633-2|CNBP_HUMAN;sp|P62633-8|CNBP_HUMAN;sp|P62633-5|CNBP_HUMAN;sp|P62633|CNBP_HUMAN;sp|P62633-4|CNBP_HUMAN;sp|P62633-6|CNBP_HUMAN|: NA	P62633	0.305428	2	2	4	19.7568	-0.801467	-1.21118	1.46695	0.305428	19.3367	20.9784	19.3104	19.4017	4	1.09631	2	-0.026261	-1.57667
sp|P14678-2|RSMB_HUMAN;sp|P63162|RSMN_HUMAN;sp|P14678|RSMB_HUMAN;sp|P63162-2|RSMN_HUMAN;sp|P14678-3|RSMB_HUMAN|: NA	P14678	0.309194	2	2	4	19.4932	0.228343	1.20003	1.44007	0.309194	19.3367	19.4213	19.7162	19.4984	4	0.213852	2	0.379559	0.0771266
sp|P00338|LDHA_HUMAN;sp|P00338-3|LDHA_HUMAN;sp|P00338-5|LDHA_HUMAN;sp|P00338-4|LDHA_HUMAN;sp|P00338-2|LDHA_HUMAN;sp|Q6ZMR3|LDH6A_HUMAN;sp|P07864|LDHC_HUMAN|: NA	P00338	0.313387	2	3	5	22.458	1.57772	1.18777	1.41081	0.313387	23.3506	19.9877	23.0585	23.4353	4	2.64435	2	-0.29212	3.44755
sp|P62277|RS13_HUMAN|: NA	P62277	0.315028	3	2	5	19.5173	-0.316258	-1.18302	1.39954	0.315028	19.9295	19.4213	19.4441	19.2741	4	0.239085	2	-0.485317	-0.1472
sp|P52597|HNRPF_HUMAN|: NA	P52597	0.320343	6	3	9	23.4089	1.60035	1.16779	1.36374	0.320343	20.8622	24.3552	24.2091	24.2091	4	2.46987	2	3.34682	-0.14611
sp|P08621-2|RU17_HUMAN;sp|P08621|RU17_HUMAN;sp|P08621-3|RU17_HUMAN;sp|P08621-4|RU17_HUMAN|: NA	P08621	0.320924	2	1	3	19.1123	-1.37812	-1.16615	1.35989	0.320924	21.2996	18.3031	18.5314	18.315	4	1.96576	2	-2.76813	0.0118782
sp|P52943|CRIP2_HUMAN;sp|P52943-2|CRIP2_HUMAN|: NA	P52943	0.321493	2	1	3	19.074	0.508184	1.16453	1.35614	0.321493	19.3367	18.3031	19.3568	19.2993	4	0.690246	2	0.0201066	0.996262
sp|P51665|PSMD7_HUMAN|: NA	P51665	0.324596	2	1	3	18.4966	-0.646646	-1.15579	1.33585	0.324596	19.3367	18.3031	18.6237	17.7228	4	0.093796	2	-0.712969	-0.580322
sp|P17844|DDX5_HUMAN;sp|P17844-2|DDX5_HUMAN|: NA	P17844	0.328539	8	7	15	24.1184	-0.46414	-1.14479	1.31055	0.328539	23.9345	24.7665	24.1141	23.6585	4	0.910481	2	0.179668	-1.10795
sp|Q04917|1433F_HUMAN|: NA	Q04917	0.330909	1	1	2	18.5141	0.493989	1.13825	1.2956	0.330909	18.2312	18.3031	19.2741	18.2481	4	0.776372	2	1.04297	-0.0549888
sp|Q01650|LAT1_HUMAN|: NA	Q01650	0.331016	2	2	4	19.521	0.28392	1.13795	1.29494	0.331016	19.3367	19.4213	19.897	19.4288	4	0.39089	2	0.560321	0.00751949
sp|O60925|PFD1_HUMAN|: NA	O60925	0.339791	1	1	2	18.1727	-0.188819	-1.11411	1.24124	0.339791	18.2312	18.3031	18.0739	18.0827	4	0.0446775	2	-0.157228	-0.220411
sp|Q12765|SCRN1_HUMAN;sp|Q12765-2|SCRN1_HUMAN;sp|Q12765-3|SCRN1_HUMAN|: NA	Q12765	0.340279	1	2	3	18.5519	-0.548616	-1.1128	1.23832	0.340279	18.2312	19.4213	18.2543	18.3009	4	0.808597	2	0.0231477	-1.12038
sp|P35659-2|DEK_HUMAN;sp|P35659|DEK_HUMAN|: NA	P35659	0.340342	2	2	4	19.2606	-0.236827	-1.11263	1.23795	0.340342	19.3367	19.4213	18.9783	19.3061	4	0.171937	2	-0.358405	-0.115249
sp|Q15424-2|SAFB1_HUMAN;sp|Q15424|SAFB1_HUMAN;sp|Q15424-4|SAFB1_HUMAN;sp|Q15424-3|SAFB1_HUMAN;sp|Q14151|SAFB2_HUMAN|: NA	Q15424	0.34073	6	4	10	20.9232	0.644818	1.11159	1.23563	0.34073	20.8622	20.3394	21.9092	20.582	4	0.568761	2	1.04699	0.242643
sp|Q8WVM8|SCFD1_HUMAN|: NA	Q8WVM8	0.34137	1	1	2	18.3784	0.22264	1.10988	1.23184	0.34137	18.2312	18.3031	18.3519	18.6276	4	0.144099	2	0.120746	0.324533
sp|P41250|SYG_HUMAN|: NA	P41250	0.34623	5	5	10	20.4454	-0.33141	-1.09698	1.20337	0.34623	20.6402	20.582	19.9579	20.6016	4	0.496313	2	-0.682356	0.0195367
sp|Q13148|TADBP_HUMAN;sp|Q13148-4|TADBP_HUMAN|: NA	Q13148	0.354067	2	1	3	19.1484	0.656987	1.07655	1.15896	0.354067	19.3367	18.3031	20.0254	18.9284	4	0.0448524	2	0.688702	0.625271
sp|P27348|1433T_HUMAN|: NA	P27348	0.355844	4	3	7	22.2592	-0.184778	-1.07198	1.14913	0.355844	22.3157	22.3875	22.1262	22.2075	4	0.00667654	2	-0.189499	-0.180057
sp|P55209-2|NP1L1_HUMAN;sp|P55209|NP1L1_HUMAN;sp|P55209-3|NP1L1_HUMAN|: NA	P55209	0.360089	3	3	6	20.0617	0.206143	1.06114	1.12601	0.360089	19.9295	19.9877	20.0409	20.2885	4	0.133912	2	0.111453	0.300833
sp|P62241|RS8_HUMAN|: NA	P62241	0.360129	6	6	12	22.7959	0.802843	1.06104	1.1258	0.360129	21.4469	23.342	23.1973	23.1973	4	1.34004	2	1.7504	-0.144712
sp|P51858|HDGF_HUMAN;sp|P51858-2|HDGF_HUMAN;sp|P51858-3|HDGF_HUMAN|: NA	P51858	0.364007	1	1	2	18.3757	0.217236	1.05124	1.10511	0.364007	18.2312	18.3031	18.3325	18.6362	4	0.163925	2	0.101324	0.333148
sp|P55735-2|SEC13_HUMAN;sp|P55735|SEC13_HUMAN;sp|P55735-3|SEC13_HUMAN|: NA	P55735	0.367994	1	1	2	18.1739	-0.186383	-1.04127	1.08425	0.367994	18.2312	18.3031	18.0067	18.1548	4	0.0538819	2	-0.224483	-0.148282
sp|O75874|IDHC_HUMAN|: NA	O75874	0.369013	1	2	3	18.5273	-0.59787	-1.03874	1.07898	0.369013	18.2312	19.4213	17.8463	18.6105	4	0.301203	2	-0.384887	-0.810853
sp|P07195|LDHB_HUMAN|: NA	P07195	0.37166	2	1	3	21.8465	2.03924	1.03219	1.06542	0.37166	23.3506	18.3031	23.0055	22.7267	4	3.37201	2	-0.345134	4.4236
sp|P00441|SODC_HUMAN|: NA	P00441	0.373461	2	2	4	21.8553	1.40365	1.02776	1.0563	0.373461	22.8856	19.4213	22.7267	22.3875	4	2.20979	2	-0.158904	2.96621
sp|Q9NQG5|RPR1B_HUMAN|: NA	Q9NQG5	0.376677	1	2	3	18.539	-0.574566	-1.0199	1.0402	0.376677	18.2312	19.4213	17.9009	18.6025	4	0.345473	2	-0.330279	-0.818853
sp|O75494-5|SRS10_HUMAN;sp|O75494-4|SRS10_HUMAN;sp|O75494-6|SRS10_HUMAN;sp|O75494-3|SRS10_HUMAN;sp|O75494-2|SRS10_HUMAN;sp|O75494|SRS10_HUMAN;sp|Q8WXF0|SRS12_HUMAN|: NA	O75494	0.381023	3	1	4	19.4688	0.705004	1.00938	1.01885	0.381023	19.9295	18.3031	20.1326	19.5099	4	0.709693	2	0.203176	1.20683
sp|Q05048|CSTF1_HUMAN|: NA	Q05048	0.38267	1	1	2	18.1805	-0.173284	-1.00542	1.01087	0.38267	18.2312	18.3031	18.1343	18.0534	4	0.108071	2	-0.0968665	-0.249702
sp|P14618|KPYM_HUMAN;sp|P14618-3|KPYM_HUMAN;sp|P14618-2|KPYM_HUMAN;sp|P30613-2|KPYR_HUMAN;sp|P30613|KPYR_HUMAN|: NA	P14618	0.385048	9	8	17	24.782	-0.230755	-0.999733	0.999466	0.385048	25.0701	24.7247	24.776	24.5573	4	0.0896189	2	-0.294125	-0.167385
sp|Q9NP97|DLRB1_HUMAN;sp|Q8TF09|DLRB2_HUMAN;sp|Q9NP97-2|DLRB1_HUMAN|: NA	Q9NP97	0.38513	2	1	3	19.6828	-1.8415	-0.999537	0.999074	0.38513	22.904	18.3031	19.2698	18.2543	4	2.53528	2	-3.63421	-0.0487801
sp|P25205|MCM3_HUMAN;sp|P25205-2|MCM3_HUMAN|: NA	P25205	0.385759	2	2	4	20.1027	-1.00282	-0.998036	0.996077	0.385759	19.3367	21.8716	19.4915	19.7111	4	1.63716	2	0.154825	-2.16047
sp|P13987|CD59_HUMAN|: NA	P13987	0.38649	1	1	2	19.3665	-1.3932	-0.996297	0.992608	0.38649	21.8231	18.3031	18.9529	18.3869	4	2.08878	2	-2.87019	0.0837918
sp|P04843|RPN1_HUMAN|: NA	P04843	0.386948	2	4	6	20.2496	-1.60398	-0.995209	0.990441	0.386948	19.3367	22.7664	18.3093	20.5859	4	0.815396	2	-1.02741	-2.18055
sp|P23381|SYWC_HUMAN;sp|P23381-2|SYWC_HUMAN|: NA	P23381	0.389589	1	1	2	18.1785	-0.17714	-0.988956	0.978034	0.389589	18.2312	18.3031	18.0154	18.1645	4	0.0545744	2	-0.21573	-0.13855
sp|P11279|LAMP1_HUMAN|: NA	P11279	0.391088	1	1	2	19.204	-1.22962	-0.985425	0.971062	0.391088	18.2312	21.4064	18.6094	18.5689	4	2.27393	2	0.378287	-2.83754
sp|Q15758|AAAT_HUMAN;sp|Q15758-3|AAAT_HUMAN;sp|Q15758-2|AAAT_HUMAN|: NA	Q15758	0.392956	1	2	3	18.5751	-0.502299	-0.981043	0.962445	0.392956	18.2312	19.4213	18.145	18.5029	4	0.588502	2	-0.0861649	-0.918432
sp|P62888|RL30_HUMAN|: NA	P62888	0.393837	3	2	5	22.5091	0.245676	0.978982	0.958405	0.393837	22.4503	22.3223	22.8637	22.4003	4	0.237212	2	0.41341	0.0779416
sp|P55072|TERA_HUMAN|: NA	P55072	0.395072	6	7	13	23.0077	-0.379693	-0.9761	0.952772	0.395072	23.5769	22.8182	22.5739	23.0618	4	0.881492	2	-1.003	0.243615
sp|Q9UBI6|GBG12_HUMAN|: NA	Q9UBI6	0.400166	1	2	3	19.1823	-1.20546	-0.964299	0.929873	0.400166	18.2312	21.339	18.2395	18.9197	4	1.71657	2	0.00833513	-2.41926
sp|Q16527|CSRP2_HUMAN|: NA	Q16527	0.406006	2	2	4	19.4711	0.184139	0.950935	0.904278	0.406006	19.3367	19.4213	19.4449	19.6814	4	0.107401	2	0.108195	0.260083
sp|Q15029-2|U5S1_HUMAN;sp|Q15029|U5S1_HUMAN;sp|Q15029-3|U5S1_HUMAN|: NA	Q15029	0.416532	4	4	8	20.244	-0.183611	-0.927277	0.859842	0.416532	20.3323	20.3394	20.2885	20.0159	4	0.197832	2	-0.0437221	-0.323499
sp|Q13595-2|TRA2A_HUMAN;sp|Q13595-4|TRA2A_HUMAN;sp|Q13595-3|TRA2A_HUMAN;sp|Q13595|TRA2A_HUMAN|: NA	Q13595	0.417564	1	1	2	18.1771	-0.180017	-0.924986	0.855599	0.417564	18.2312	18.3031	17.9642	18.21	4	0.122961	2	-0.266964	-0.0930701
sp|P26232-3|CTNA2_HUMAN;sp|P26232-2|CTNA2_HUMAN;sp|P26232-5|CTNA2_HUMAN;sp|P26232|CTNA2_HUMAN;sp|P26232-4|CTNA2_HUMAN;sp|P26232-6|CTNA2_HUMAN|: NA	P26232	0.417799	1	1	2	18.1886	-0.157107	-0.924465	0.854635	0.417799	18.2312	18.3031	18.0933	18.1267	4	0.0272722	2	-0.137822	-0.176391
sp|P35221|CTNA1_HUMAN;sp|P35221-2|CTNA1_HUMAN;sp|P35221-3|CTNA1_HUMAN|: NA	P35221	0.417799	1	1	2	18.1886	-0.157107	-0.924465	0.854635	0.417799	18.2312	18.3031	18.0933	18.1267	4	0.0272722	2	-0.137822	-0.176391
sp|Q14839|CHD4_HUMAN;sp|Q14839-2|CHD4_HUMAN;sp|Q12873-2|CHD3_HUMAN;sp|Q12873|CHD3_HUMAN;sp|Q12873-3|CHD3_HUMAN|: NA	Q14839	0.419368	1	3	4	18.7243	-0.770164	-0.920994	0.84823	0.419368	18.2312	19.9877	17.7601	18.9185	4	0.422961	2	-0.471086	-1.06924
sp|Q8N1F7|NUP93_HUMAN;sp|Q8N1F7-2|NUP93_HUMAN|: NA	Q8N1F7	0.423098	2	1	3	18.6079	-0.424061	-0.912788	0.833183	0.423098	19.3367	18.3031	18.6025	18.1892	4	0.438634	2	-0.734222	-0.1139
sp|P62249|RS16_HUMAN|: NA	P62249	0.424139	2	2	4	19.4664	0.174827	0.910509	0.829026	0.424139	19.3367	19.4213	19.6676	19.44	4	0.22077	2	0.330934	0.0187188
sp|P68400|CSK21_HUMAN;sp|Q8NEV1|CSK23_HUMAN;sp|P68400-2|CSK21_HUMAN|: NA	P68400	0.42427	4	2	6	20.6581	-0.46299	-0.910223	0.828506	0.42427	20.3323	21.4469	20.691	20.1622	4	1.16206	2	0.358709	-1.28469
sp|Q9NR30-2|DDX21_HUMAN;sp|Q9NR30|DDX21_HUMAN;sp|Q9BQ39|DDX50_HUMAN|: NA	Q9NR30	0.425132	3	1	4	19.6484	1.06429	0.908339	0.82508	0.425132	19.9295	18.3031	21.428	18.9332	4	0.61408	2	1.49851	0.630073
sp|Q15459|SF3A1_HUMAN;sp|Q15459-2|SF3A1_HUMAN|: NA	Q15459	0.431112	1	1	2	18.349	0.163693	0.89537	0.801687	0.431112	18.2312	18.3031	18.3427	18.5189	4	0.0737834	2	0.11152	0.215866
sp|Q9Y5B9|SP16H_HUMAN|: NA	Q9Y5B9	0.432148	2	4	6	20.0589	0.441717	0.893137	0.797693	0.432148	19.3367	20.3394	19.9544	20.6051	4	0.248857	2	0.617685	0.265749
sp|Q9UKV3-3|ACINU_HUMAN;sp|Q9UKV3-2|ACINU_HUMAN;sp|Q9UKV3-5|ACINU_HUMAN;sp|Q9UKV3|ACINU_HUMAN|: NA	Q9UKV3	0.436589	1	1	2	18.3603	0.186371	0.883626	0.780795	0.436589	18.2312	18.3031	18.6147	18.2922	4	0.278917	2	0.383595	-0.0108532
sp|Q9Y2W1|TR150_HUMAN|: NA	Q9Y2W1	0.437708	2	2	4	19.2677	-0.22259	-0.881243	0.776589	0.437708	19.3367	19.4213	18.9169	19.3959	4	0.278831	2	-0.419753	-0.0254266
sp|Q9BS26|ERP44_HUMAN|: NA	Q9BS26	0.445129	1	2	3	19.1723	-1.20437	-0.865569	0.749209	0.445129	18.2312	21.3178	17.6961	19.4441	4	0.946554	2	-0.535055	-1.87368
sp|Q08211|DHX9_HUMAN;sp|Q08211-2|DHX9_HUMAN|: NA	Q08211	0.445323	15	17	32	23.8248	1.02909	0.865161	0.748504	0.445323	21.7984	24.8222	24.3669	24.3119	4	2.17705	2	2.5685	-0.510315
sp|Q92747|ARC1A_HUMAN|: NA	Q92747	0.449408	1	1	2	18.342	0.1497	0.856632	0.733818	0.449408	18.2312	18.3031	18.3619	18.4717	4	0.0267536	2	0.130782	0.168617
sp|Q9UNZ2-6|NSF1C_HUMAN;sp|Q9UNZ2-4|NSF1C_HUMAN;sp|Q9UNZ2|NSF1C_HUMAN;sp|Q9UNZ2-5|NSF1C_HUMAN|: NA	Q9UNZ2	0.450457	1	1	2	18.1932	-0.147889	-0.854453	0.730089	0.450457	18.2312	18.3031	18.1645	18.0739	4	0.114928	2	-0.0666225	-0.229156
sp|P24844|MYL9_HUMAN|: NA	P24844	0.452135	1	1	2	18.5164	0.498657	0.850976	0.724159	0.452135	18.2312	18.3031	18.0455	19.486	4	0.967734	2	-0.185634	1.18295
sp|Q9Y2B0|CNPY2_HUMAN;sp|Q9Y2B0-2|CNPY2_HUMAN|: NA	Q9Y2B0	0.45312	3	3	6	20.6056	-0.685802	-0.848939	0.720698	0.45312	21.9092	19.9877	19.9359	20.5894	4	1.82086	2	-1.97334	0.601736
sp|P62316-2|SMD2_HUMAN;sp|P62316|SMD2_HUMAN|: NA	P62316	0.453483	3	2	5	21.1875	0.904769	0.848189	0.719424	0.453483	22.049	19.4213	21.962	21.3178	4	1.40253	2	-0.0869713	1.89651
sp|P55145|MANF_HUMAN|: NA	P55145	0.454209	1	1	2	19.5042	-1.31868	-0.846692	0.716887	0.454209	18.2312	22.096	18.3771	19.3127	4	2.07126	2	0.145921	-2.78329
sp|P61313|RL15_HUMAN;sp|P61313-2|RL15_HUMAN|: NA	P61313	0.463857	2	2	4	20.0349	-0.703283	-0.826983	0.683901	0.463857	19.3367	21.4365	19.893	19.4736	4	1.7814	2	0.556357	-1.96292
sp|Q9H0D6-2|XRN2_HUMAN;sp|Q9H0D6|XRN2_HUMAN|: NA	Q9H0D6	0.464388	4	2	6	20.0841	0.414719	0.825908	0.682123	0.464388	20.3323	19.4213	20.6942	19.8888	4	0.0745633	2	0.361995	0.467443
sp|Q15293|RCN1_HUMAN;sp|Q15293-2|RCN1_HUMAN|: NA	Q15293	0.46971	3	3	6	21.5165	0.774176	0.815193	0.664539	0.46971	19.9295	22.3293	21.8716	21.9356	4	1.6517	2	1.9421	-0.39375
sp|P11142|HSP7C_HUMAN;sp|P11142-2|HSP7C_HUMAN;sp|P54652|HSP72_HUMAN|: NA	P11142	0.470977	11	11	22	25.8719	0.185883	0.812657	0.660411	0.470977	25.5827	25.9752	26.0061	25.9235	4	0.335903	2	0.423403	-0.0516361
sp|P09493-8|TPM1_HUMAN;sp|P09493-7|TPM1_HUMAN|: NA	P09493	0.473734	12	14	26	25.7122	-0.151752	-0.807157	0.651502	0.473734	25.845	25.7312	25.5415	25.7312	4	0.21461	1	-0.303504	0
sp|P20042|IF2B_HUMAN|: NA	P20042	0.47396	1	2	3	18.6157	-0.421041	-0.806708	0.650778	0.47396	18.2312	19.4213	18.184	18.6264	4	0.52874	2	-0.0471657	-0.794917
sp|P40926|MDHM_HUMAN;sp|P40926-2|MDHM_HUMAN|: NA	P40926	0.478881	2	1	3	19.9514	-1.49892	-0.796963	0.635151	0.478881	23.0987	18.3031	19.3927	19.0113	4	3.1213	2	-3.70602	0.70817
sp|Q96A72|MGN2_HUMAN;sp|P61326-2|MGN_HUMAN;sp|P61326|MGN_HUMAN|: NA	Q96A72	0.488959	1	2	3	19.2234	-0.969396	-0.777259	0.604131	0.488959	18.2312	21.1851	18.1583	19.3192	4	1.26788	2	-0.0728691	-1.86592
sp|Q9UN86-2|G3BP2_HUMAN;sp|Q9UN86|G3BP2_HUMAN|: NA	Q9UN86	0.490985	1	1	2	18.1832	-0.167821	-0.773336	0.598049	0.490985	18.2312	18.3031	18.2734	17.9252	4	0.297046	2	0.0422221	-0.377864
sp|P18206-2|VINC_HUMAN;sp|P18206|VINC_HUMAN;sp|P18206-3|VINC_HUMAN|: NA	P18206	0.497266	1	1	2	19.5034	-1.10491	-0.761263	0.579521	0.497266	18.2312	21.8806	18.6387	19.2632	4	2.13894	2	0.407543	-2.61737
sp|P19022-2|CADH2_HUMAN;sp|P19022|CADH2_HUMAN|: NA	P19022	0.500683	1	1	2	18.3387	0.143119	0.754745	0.569641	0.500683	18.2312	18.3031	18.3009	18.5195	4	0.103709	2	0.0697858	0.216452
sp|P51149|RAB7A_HUMAN|: NA	P51149	0.503072	1	1	2	18.4044	0.274613	0.750209	0.562814	0.503072	18.2312	18.3031	18.1251	18.9583	4	0.538321	2	-0.106038	0.655263
sp|Q07021|C1QBP_HUMAN|: NA	Q07021	0.505207	1	2	3	19.3068	-0.979244	-0.74617	0.55677	0.505207	18.2312	21.3616	18.2312	19.4032	4	1.38486	1	0	-1.95849
sp|Q6P2Q9|PRP8_HUMAN|: NA	Q6P2Q9	0.505721	5	3	8	20.052	-0.523974	-0.7452	0.555323	0.505721	20.6402	19.9877	20.604	18.976	4	0.689759	2	-0.0362411	-1.01171
sp|P48643|TCPE_HUMAN;sp|P48643-2|TCPE_HUMAN|: NA	P48643	0.508014	4	3	7	22.3893	1.08295	0.740881	0.548904	0.508014	23.708	19.9877	22.8031	23.0585	4	2.81122	2	-0.904879	3.07079
sp|P26368-2|U2AF2_HUMAN;sp|P26368|U2AF2_HUMAN|: NA	P26368	0.508955	1	1	2	19.8459	-1.3249	-0.739113	0.546288	0.508955	18.2312	22.7856	19.44	18.9269	4	3.58332	2	1.20889	-3.85869
sp|Q9UHD8-4|SEPT9_HUMAN;sp|Q9UHD8-9|SEPT9_HUMAN;sp|Q9UHD8-3|SEPT9_HUMAN;sp|Q9UHD8-8|SEPT9_HUMAN;sp|Q9UHD8-7|SEPT9_HUMAN;sp|Q9UHD8-2|SEPT9_HUMAN;sp|Q9UHD8-5|SEPT9_HUMAN;sp|Q9UHD8|SEPT9_HUMAN|: NA	Q9UHD8	0.517781	3	4	7	20.3237	0.378509	0.722655	0.52223	0.517781	19.9295	20.3394	19.9094	21.1165	4	0.563661	2	-0.0200593	0.777077
sp|Q00796-2|DHSO_HUMAN;sp|Q00796|DHSO_HUMAN|: NA	Q00796	0.518977	1	1	2	18.2059	-0.12249	-0.720441	0.519035	0.518977	18.2312	18.3031	18.1267	18.1626	4	0.0254938	2	-0.104463	-0.140517
sp|P09972|ALDOC_HUMAN|: NA	P09972	0.528802	1	1	2	19.7716	-1.12846	-0.702406	0.493374	0.528802	22.3686	18.3031	19.485	18.9297	4	2.48211	2	-2.88358	0.626656
sp|Q9UK76|HN1_HUMAN;sp|Q9UK76-2|HN1_HUMAN;sp|Q9UK76-3|HN1_HUMAN|: NA	Q9UK76	0.531217	1	2	3	19.005	0.35743	0.698012	0.487221	0.531217	18.2312	19.4213	19.3629	19.0044	4	1.09507	2	1.13176	-0.416903
sp|Q9UHX1-6|PUF60_HUMAN;sp|Q9UHX1-5|PUF60_HUMAN;sp|Q9UHX1-4|PUF60_HUMAN;sp|Q9UHX1-3|PUF60_HUMAN;sp|Q9UHX1-2|PUF60_HUMAN;sp|Q9UHX1|PUF60_HUMAN|: NA	Q9UHX1	0.537122	2	2	4	19.452	0.14604	0.687333	0.472426	0.537122	19.3367	19.4213	19.362	19.6881	4	0.170786	2	0.0252761	0.266803
sp|P52907|CAZA1_HUMAN|: NA	P52907	0.542751	2	1	3	19.0582	0.476592	0.677236	0.458649	0.542751	19.3367	18.3031	20.0059	18.587	4	0.272464	2	0.669253	0.283931
sp|P09211|GSTP1_HUMAN|: NA	P09211	0.543457	2	2	4	23.2376	-0.189425	-0.675975	0.456943	0.543457	23.4946	23.1699	23.3817	22.904	4	0.108194	2	-0.11292	-0.265929
sp|P63000|RAC1_HUMAN;sp|P60763|RAC3_HUMAN;sp|P15153|RAC2_HUMAN;sp|P63000-2|RAC1_HUMAN|: NA	P63000	0.544058	1	1	2	18.3286	0.122892	0.674904	0.455495	0.544058	18.2312	18.3031	18.3044	18.4756	4	0.0701912	2	0.0732594	0.172525
sp|P12956|XRCC6_HUMAN;sp|P12956-2|XRCC6_HUMAN|: NA	P12956	0.545288	6	5	11	22.5746	0.141117	0.672712	0.452541	0.545288	22.3456	22.6624	22.6827	22.6076	4	0.277168	2	0.337105	-0.05487
sp|P62995-3|TRA2B_HUMAN;sp|P62995|TRA2B_HUMAN|: NA	P62995	0.546547	2	2	4	22.6459	0.125924	0.670473	0.449534	0.546547	22.4832	22.6827	22.6624	22.7553	4	0.0754647	2	0.179285	0.0725622
sp|P09429|HMGB1_HUMAN;sp|B2RPK0|HGB1A_HUMAN|: NA	P09429	0.546747	2	1	3	20.3284	0.921414	0.670116	0.449055	0.546747	21.4322	18.3031	21.5784	19.9997	4	1.09634	2	0.146182	1.69665
sp|P12268|IMDH2_HUMAN|: NA	P12268	0.547744	1	1	2	18.2104	-0.113341	-0.668346	0.446686	0.547744	18.2312	18.3031	18.1626	18.145	4	0.0632886	2	-0.0685891	-0.158093
sp|P78371|TCPB_HUMAN;sp|P78371-2|TCPB_HUMAN|: NA	P78371	0.552768	4	2	6	21.7106	0.941324	0.659461	0.434888	0.552768	23.0585	19.4213	22.2577	22.1048	4	2.46372	2	-0.800787	2.68344
sp|P08133-2|ANXA6_HUMAN;sp|P08133|ANXA6_HUMAN|: NA	P08133	0.556786	7	9	16	22.7057	0.298343	0.652398	0.425623	0.556786	22.0144	23.0987	22.7856	22.9242	4	0.668669	2	0.771163	-0.174478
sp|P39687|AN32A_HUMAN;sp|O43423|AN32C_HUMAN|: NA	P39687	0.562671	3	3	6	22.1732	0.882256	0.64212	0.412318	0.562671	23.4764	19.9877	22.4611	22.7675	4	2.6836	2	-1.01533	2.77985
sp|P41091|IF2G_HUMAN;sp|Q2VIR3|IF2GL_HUMAN;sp|Q2VIR3-2|IF2GL_HUMAN|: NA	P41091	0.562895	2	3	5	19.8599	0.395488	0.641731	0.411819	0.562895	19.3367	19.9877	19.3691	20.7463	4	0.513491	2	0.0323945	0.758581
sp|P46779-4|RL28_HUMAN;sp|P46779-5|RL28_HUMAN;sp|P46779|RL28_HUMAN;sp|P46779-2|RL28_HUMAN;sp|P46779-3|RL28_HUMAN|: NA	P46779	0.565158	1	1	2	18.2125	-0.109182	-0.6378	0.406789	0.565158	18.2312	18.3031	18.1892	18.1267	4	0.0950485	2	-0.0419722	-0.176391
sp|Q58FF6|H90B4_HUMAN|: NA	Q58FF6	0.565422	2	3	5	22.8809	0.283203	0.637343	0.406206	0.565422	22.2518	23.2269	22.8182	23.2269	4	0.40051	1	0.566407	0
sp|P55265-5|DSRAD_HUMAN;sp|P55265-3|DSRAD_HUMAN;sp|P55265-2|DSRAD_HUMAN;sp|P55265|DSRAD_HUMAN;sp|P55265-4|DSRAD_HUMAN|: NA	P55265	0.574733	1	1	2	18.3321	0.130004	0.621297	0.38601	0.574733	18.2312	18.3031	18.5548	18.2395	4	0.273787	2	0.3236	-0.0635927
sp|Q01844-2|EWS_HUMAN;sp|Q01844-6|EWS_HUMAN;sp|Q01844-3|EWS_HUMAN;sp|Q01844|EWS_HUMAN;sp|Q01844-5|EWS_HUMAN|: NA	Q01844	0.591918	1	1	2	18.3195	0.104797	0.59216	0.350654	0.591918	18.2312	18.3031	18.3063	18.4375	4	0.0418729	2	0.0751887	0.134406
sp|P07355|ANXA2_HUMAN;sp|P07355-2|ANXA2_HUMAN;sp|A6NMY6|AXA2L_HUMAN|: NA	P07355	0.59204	11	13	24	26.1975	-0.16026	-0.591954	0.35041	0.59204	26.0061	26.5491	26.0845	26.1502	4	0.337464	2	0.0783636	-0.398883
sp|P78527-2|PRKDC_HUMAN;sp|P78527|PRKDC_HUMAN|: NA	P78527	0.593048	7	7	14	21.0839	0.317788	0.590265	0.348412	0.593048	21.0836	20.7665	20.6051	21.8806	4	1.12612	2	-0.478496	1.11407
sp|P54727|RD23B_HUMAN;sp|P54727-2|RD23B_HUMAN;sp|P54725-2|RD23A_HUMAN;sp|P54725-3|RD23A_HUMAN;sp|P54725|RD23A_HUMAN|: NA	P54727	0.593567	1	1	2	18.168	-0.198161	-0.589395	0.347386	0.593567	18.2312	18.3031	18.4418	17.6961	4	0.578161	2	0.210661	-0.606983
sp|Q01081|U2AF1_HUMAN;sp|Q01081-2|U2AF1_HUMAN;sp|Q01081-3|U2AF1_HUMAN;sp|Q8WU68-3|U2AF4_HUMAN;sp|Q8WU68-2|U2AF4_HUMAN;sp|Q8WU68|U2AF4_HUMAN;sp|Q01081-4|U2AF1_HUMAN|: NA	Q01081	0.594179	2	2	4	20.5125	-0.711949	-0.588371	0.34618	0.594179	19.3367	22.4003	20.0098	20.3032	4	1.95883	2	0.673151	-2.09705
sp|O95777|LSM8_HUMAN|: NA	O95777	0.594473	2	2	4	19.2956	-0.16685	-0.587879	0.345602	0.594473	19.3367	19.4213	19.5036	18.9207	4	0.472076	2	0.166958	-0.500658
sp|P46940|IQGA1_HUMAN|: NA	P46940	0.60138	1	1	2	18.1899	-0.15441	-0.576367	0.332199	0.60138	18.2312	18.3031	18.3791	17.8463	4	0.427664	2	0.147994	-0.456815
sp|O00299|CLIC1_HUMAN|: NA	O00299	0.602094	1	1	2	18.3243	0.114308	0.575182	0.330835	0.602094	18.2312	18.3031	18.2481	18.5148	4	0.137701	2	0.016939	0.211678
sp|P46821|MAP1B_HUMAN|: NA	P46821	0.604173	3	2	5	19.5012	-0.34845	-0.571739	0.326885	0.604173	19.9295	19.4213	20.0353	18.6186	4	0.642459	2	0.105838	-0.802737
sp|P05388|RLA0_HUMAN;sp|P05388-2|RLA0_HUMAN;sp|Q8NHW5|RLA0L_HUMAN|: NA	P05388	0.604792	2	1	3	19.0786	0.517385	0.570715	0.325715	0.604792	19.3367	18.3031	20.358	18.3166	4	0.712595	2	1.02127	0.013504
sp|P78347-2|GTF2I_HUMAN;sp|P78347-4|GTF2I_HUMAN;sp|P78347-3|GTF2I_HUMAN;sp|P78347|GTF2I_HUMAN;sp|P78347-5|GTF2I_HUMAN|: NA	P78347	0.606482	3	2	5	19.5925	-0.165788	-0.567922	0.322536	0.606482	19.9295	19.4213	19.6825	19.3367	4	0.114774	2	-0.246946	-0.0846306
sp|Q05639|EF1A2_HUMAN|: NA	Q05639	0.611509	3	2	5	23.0448	1.11927	0.559648	0.313206	0.611509	19.9295	25.041	23.7325	23.4764	4	3.79547	2	3.80308	-1.56453
sp|P37802|TAGL2_HUMAN;sp|P37802-2|TAGL2_HUMAN|: NA	P37802	0.614354	2	2	4	19.3317	-0.0945328	-0.554986	0.308009	0.614354	19.3367	19.4213	19.2845	19.2845	4	0.0598428	2	-0.0522175	-0.136848
sp|Q15717|ELAV1_HUMAN;sp|Q15717-2|ELAV1_HUMAN|: NA	Q15717	0.617346	5	3	8	21.547	-0.390309	-0.550098	0.302607	0.617346	21.4064	22.078	22.1711	20.5326	4	1.63349	2	0.764744	-1.54536
sp|P62304|RUXE_HUMAN|: NA	P62304	0.628672	1	1	2	18.3753	0.216326	0.531735	0.282742	0.628672	18.2312	18.3031	18.9583	18.0085	4	0.722473	2	0.727191	-0.29454
sp|Q14847|LASP1_HUMAN;sp|Q14847-2|LASP1_HUMAN;sp|Q14847-3|LASP1_HUMAN;sp|O76041-2|NEBL_HUMAN|: NA	Q14847	0.631856	2	2	4	19.3341	-0.0897598	-0.526612	0.27732	0.631856	19.3367	19.4213	19.2812	19.2973	4	0.0485221	2	-0.0554495	-0.12407
sp|P05023-3|AT1A1_HUMAN;sp|P13637|AT1A3_HUMAN;sp|P50993|AT1A2_HUMAN;sp|P05023-4|AT1A1_HUMAN;sp|P05023|AT1A1_HUMAN;sp|P13637-2|AT1A3_HUMAN;sp|P13637-3|AT1A3_HUMAN;sp|P05023-2|AT1A1_HUMAN;sp|Q13733|AT1A4_HUMAN;sp|P20648|ATP4A_HUMAN|: NA	P05023	0.631993	2	2	4	19.3112	-0.13559	-0.526392	0.277089	0.631993	19.3367	19.4213	18.9953	19.4915	4	0.291023	2	-0.341374	0.0701943
sp|O00567|NOP56_HUMAN|: NA	O00567	0.634466	4	1	5	18.9858	-0.663673	-0.522425	0.272928	0.634466	20.3323	18.3031	19.913	17.3949	4	0.345731	2	-0.419204	-0.908142
sp|Q9BXP5-5|SRRT_HUMAN;sp|Q9BXP5-4|SRRT_HUMAN;sp|Q9BXP5-2|SRRT_HUMAN;sp|Q9BXP5-3|SRRT_HUMAN;sp|Q9BXP5|SRRT_HUMAN|: NA	Q9BXP5	0.634912	2	1	3	18.7058	-0.228083	-0.52171	0.272182	0.634912	19.3367	18.3031	18.6362	18.5474	4	0.668042	2	-0.700459	0.244294
sp|Q02952-3|AKA12_HUMAN;sp|Q02952-2|AKA12_HUMAN;sp|Q02952|AKA12_HUMAN|: NA	Q02952	0.635085	3	1	4	19.436	0.639519	0.521432	0.271892	0.635085	19.9295	18.3031	21.0872	18.4244	4	0.732842	2	1.15772	0.121322
sp|P13591-6|NCAM1_HUMAN;sp|P13591-5|NCAM1_HUMAN;sp|P13591-4|NCAM1_HUMAN;sp|P13591-3|NCAM1_HUMAN;sp|P13591-1|NCAM1_HUMAN;sp|P13591|NCAM1_HUMAN|: NA	P13591	0.64105	1	1	2	18.2112	-0.111881	-0.511909	0.262051	0.64105	18.2312	18.3031	17.978	18.3325	4	0.199795	2	-0.253157	0.0293959
sp|O95983-2|MBD3_HUMAN;sp|O95983|MBD3_HUMAN|: NA	O95983	0.647023	1	1	2	19.8368	-0.815308	-0.502429	0.252435	0.647023	18.2312	22.2577	18.9372	19.9211	4	2.15149	2	0.706026	-2.33664
sp|Q07283|TRHY_HUMAN|: NA	Q07283	0.647098	1	1	2	22.7011	0.0901911	0.502311	0.252317	0.647098	22.5814	22.7305	22.7068	22.7856	4	0.0496936	2	0.12533	0.0550524
sp|P07737|PROF1_HUMAN;CON__P02584|: NA	P07737	0.647498	1	1	2	19.7648	-0.750544	-0.501678	0.251681	0.647498	18.2312	22.049	19.3838	19.3952	4	2.69158	2	1.15269	-2.65378
sp|Q9NQP4|PFD4_HUMAN|: NA	Q9NQP4	0.64895	1	1	2	18.224	-0.0862133	-0.499383	0.249384	0.64895	18.2312	18.3031	18.1385	18.2233	4	0.00915662	2	-0.092688	-0.0797386
sp|Q96AE4|FUBP1_HUMAN;sp|Q96AE4-2|FUBP1_HUMAN;sp|Q96I24-2|FUBP3_HUMAN|: NA	Q96AE4	0.649068	4	4	8	20.2911	-0.0893789	-0.499196	0.249197	0.649068	20.3323	20.3394	20.164	20.3289	4	0.111549	2	-0.168256	-0.0105016
sp|Q14980-2|NUMA1_HUMAN;sp|Q14980|NUMA1_HUMAN;sp|Q14980-4|NUMA1_HUMAN;sp|Q14980-3|NUMA1_HUMAN;sp|Q14980-5|NUMA1_HUMAN|: NA	Q14980	0.656977	9	11	20	22.0526	-0.502972	-0.48675	0.236926	0.656977	23.5209	21.0872	21.3178	22.2843	4	2.40434	2	-2.2031	1.19715
sp|Q8NC51-3|PAIRB_HUMAN;sp|Q8NC51|PAIRB_HUMAN;sp|Q8NC51-4|PAIRB_HUMAN;sp|Q8NC51-2|PAIRB_HUMAN|: NA	Q8NC51	0.65805	1	1	2	18.3128	0.0914073	0.485069	0.235292	0.65805	18.2312	18.3031	18.4644	18.2527	4	0.200581	2	0.23324	-0.0504251
sp|P62851|RS25_HUMAN|: NA	P62851	0.665659	1	1	2	19.661	-0.652407	-0.473193	0.223912	0.665659	18.2312	21.7432	19.3998	19.2698	4	2.57534	2	1.16863	-2.47344
sp|P04083|ANXA1_HUMAN|: NA	P04083	0.667278	4	3	7	21.4701	-0.694102	-0.470677	0.221537	0.667278	23.6466	19.9877	21.5616	20.6845	4	1.96706	2	-2.08502	0.696819
sp|Q9P258|RCC2_HUMAN|: NA	Q9P258	0.684623	2	1	3	18.699	-0.241856	-0.443942	0.197084	0.684623	19.3367	18.3031	18.9978	18.1583	4	0.137262	2	-0.338915	-0.144797
sp|P09661|RU2A_HUMAN|: NA	P09661	0.688798	3	1	4	19.2892	0.345906	0.437565	0.191463	0.688798	19.9295	18.3031	20.0305	18.8939	4	0.346329	2	0.101014	0.590798
sp|P42166|LAP2A_HUMAN;sp|P42167-3|LAP2B_HUMAN;sp|P42167-2|LAP2B_HUMAN;sp|P42167|LAP2B_HUMAN|: NA	P42166	0.691909	4	1	5	19.1173	-0.400795	-0.432827	0.187339	0.691909	20.3323	18.3031	19.4984	18.3353	4	0.612368	2	-0.833805	0.0322139
sp|P47755|CAZA2_HUMAN;sp|P47755-2|CAZA2_HUMAN|: NA	P47755	0.694143	2	2	4	19.4158	0.0735765	0.429432	0.184412	0.694143	19.3367	19.4213	19.4288	19.4763	4	0.026267	2	0.0921501	0.0550029
sp|P05198|IF2A_HUMAN|: NA	P05198	0.694916	2	2	4	19.4165	0.075004	0.428259	0.183406	0.694916	19.3367	19.4213	19.4017	19.5063	4	0.0141266	2	0.065015	0.084993
sp|Q8WXF1-2|PSPC1_HUMAN;sp|Q8WXF1|PSPC1_HUMAN|: NA	Q8WXF1	0.702177	2	1	3	18.9527	0.265649	0.417275	0.174119	0.702177	19.3367	18.3031	19.6814	18.4897	4	0.111813	2	0.344713	0.186585
sp|P62701|RS4X_HUMAN;sp|P22090|RS4Y1_HUMAN;sp|Q8TD47|RS4Y2_HUMAN|: NA	P62701	0.702206	7	2	9	20.9974	-0.459217	-0.417231	0.174082	0.702206	21.0836	21.3704	22.1572	19.3783	4	2.16773	2	1.0736	-1.99203
sp|P09936|UCHL1_HUMAN|: NA	P09936	0.704486	1	1	2	20.0198	-0.663832	-0.413794	0.171226	0.704486	22.4003	18.3031	19.6716	19.7041	4	2.9201	2	-2.72866	1.40099
sp|P26583|HMGB2_HUMAN|: NA	P26583	0.716965	2	1	3	19.6247	-0.485955	-0.395093	0.156098	0.716965	21.4322	18.3031	19.3959	19.3675	4	2.19257	2	-2.03634	1.06443
sp|P63208|SKP1_HUMAN;sp|P63208-2|SKP1_HUMAN|: NA	P63208	0.725377	1	1	2	18.303	0.0717216	0.382583	0.14637	0.725377	18.2312	18.3031	18.2359	18.4418	4	0.0947681	2	0.00471046	0.138733
sp|Q13435|SF3B2_HUMAN|: NA	Q13435	0.727629	2	1	3	18.9976	0.355426	0.379246	0.143827	0.727629	19.3367	18.3031	20.2406	18.11	4	0.775729	2	0.903949	-0.193097
sp|P62906|RL10A_HUMAN|: NA	P62906	0.727653	1	1	2	19.8207	-0.533267	-0.37921	0.1438	0.727653	21.8716	18.3031	19.3787	19.7294	4	2.77123	2	-2.49282	1.42629
sp|P40227|TCPZ_HUMAN;sp|P40227-2|TCPZ_HUMAN|: NA	P40227	0.729257	1	1	2	18.2309	-0.0724991	-0.376837	0.142006	0.729257	18.2312	18.3031	18.0776	18.3116	4	0.114584	2	-0.153523	0.00852423
sp|P35908|K22E_HUMAN;CON__P35908v2;CON__P35908;CON__REFSEQ:XP_932229;CON__P07744;sp|Q7Z794|K2C1B_HUMAN;CON__Q7Z794;sp|P12035|K2C3_HUMAN;CON__P12035;sp|Q01546|K22O_HUMAN;CON__Q01546|: NA	P35908	0.730981	4	2	6	19.7965	-0.160558	-0.374289	0.140092	0.730981	20.3323	19.4213	19.9396	19.4929	4	0.328271	2	-0.392681	0.0715643
sp|Q15181|IPYR_HUMAN|: NA	Q15181	0.731912	2	1	3	20.7701	-0.503349	-0.372915	0.139065	0.731912	19.3367	22.7068	20.8622	20.1745	4	2.8693	2	1.52555	-2.53225
sp|P62847-2|RS24_HUMAN;sp|P62847-3|RS24_HUMAN;sp|P62847|RS24_HUMAN;sp|P62847-4|RS24_HUMAN|: NA	P62847	0.733343	1	1	2	20.8221	0.643188	0.370803	0.137495	0.733343	22.6979	18.3031	20.8509	21.4365	4	3.5217	2	-1.84703	3.1334
sp|Q9BWD1|THIC_HUMAN;sp|Q9BWD1-2|THIC_HUMAN|: NA	Q9BWD1	0.734072	2	1	3	20.0039	-0.579698	-0.369729	0.136699	0.734072	22.2843	18.3031	19.9244	19.5036	4	2.51767	2	-2.35996	1.20057
sp|P04406|G3P_HUMAN;sp|P04406-2|G3P_HUMAN|: NA	P04406	0.737848	5	5	10	25.6438	-0.0867336	-0.36417	0.13262	0.737848	25.7916	25.5827	25.7916	25.4092	4	0.12266	1	0	-0.173467
sp|P13010|XRCC5_HUMAN|: NA	P13010	0.742343	5	2	7	21.9659	0.33456	0.357573	0.127859	0.742343	20.6402	22.9569	22.3686	21.8977	4	1.97114	2	1.72837	-1.05925
sp|P02545-2|LMNA_HUMAN|: NA	P02545	0.746555	17	16	33	25.6883	-0.0883797	-0.351409	0.123488	0.746555	25.9235	25.5415	25.4966	25.7916	4	0.478714	2	-0.426882	0.250122
sp|O60832-2|DKC1_HUMAN;sp|O60832|DKC1_HUMAN|: NA	O60832	0.748256	3	1	4	18.972	-0.288631	-0.348924	0.121748	0.748256	19.9295	18.3031	19.4763	18.179	4	0.232649	2	-0.453139	-0.124124
sp|Q99829|CPNE1_HUMAN|: NA	Q99829	0.750004	2	1	3	18.9115	0.183146	0.346373	0.119974	0.750004	19.3367	18.3031	18.6186	19.3875	4	1.27456	2	-0.718106	1.0844
sp|Q5EB52-3|MEST_HUMAN;sp|Q5EB52-2|MEST_HUMAN;sp|Q5EB52|MEST_HUMAN|: NA	Q5EB52	0.750987	1	1	2	18.2321	-0.0700457	-0.34494	0.118983	0.750987	18.2312	18.3031	18.0534	18.3408	4	0.152352	2	-0.177775	0.0376832
sp|O00629|IMA3_HUMAN|: NA	O00629	0.751673	1	1	2	18.2997	0.0651785	0.34394	0.118295	0.751673	18.2312	18.3031	18.2233	18.4412	4	0.103222	2	-0.00781076	0.138168
sp|Q14019|COTL1_HUMAN|: NA	Q14019	0.752783	1	1	2	18.2975	0.0607878	0.342324	0.117186	0.752783	18.2312	18.3031	18.3961	18.2597	4	0.147298	2	0.164943	-0.0433673
sp|P62280|RS11_HUMAN|: NA	P62280	0.760194	1	1	2	21.1274	0.664413	0.331559	0.109931	0.760194	18.2312	23.3592	21.4722	21.4469	4	3.64396	2	3.24108	-1.91225
sp|P35527|K1C9_HUMAN;CON__P35527|: NA	P35527	0.773633	3	2	5	19.5623	-0.226188	-0.31216	0.0974439	0.773633	19.9295	19.4213	20.3181	18.5803	4	0.869501	2	0.388643	-0.841018
sp|Q99832-3|TCPH_HUMAN;sp|Q99832|TCPH_HUMAN;sp|Q99832-4|TCPH_HUMAN;sp|Q99832-2|TCPH_HUMAN|: NA	Q99832	0.784278	2	2	4	20.4899	-0.318851	-0.296901	0.0881501	0.784278	19.3367	21.962	19.9667	20.6942	4	1.34196	2	0.630057	-1.26776
sp|Q99623|PHB2_HUMAN;sp|Q99623-2|PHB2_HUMAN|: NA	Q99623	0.790155	4	3	7	21.4561	0.234301	0.288513	0.0832395	0.790155	20.3323	22.3456	21.7401	21.4064	4	1.65962	2	1.40783	-0.939225
sp|Q15691|MARE1_HUMAN|: NA	Q15691	0.792413	2	5	7	20.5399	-0.438739	-0.285298	0.0813948	0.792413	19.3367	22.1818	18.9681	21.673	4	0.0991762	2	-0.368611	-0.508867
sp|Q9HB71-3|CYBP_HUMAN;sp|Q9HB71|CYBP_HUMAN|: NA	Q9HB71	0.79407	2	2	4	19.3539	-0.0502076	-0.28294	0.0800553	0.79407	19.3367	19.4213	19.2649	19.3927	4	0.0304891	2	-0.0717666	-0.0286485
sp|P46060|RAGP1_HUMAN|: NA	P46060	0.795943	4	1	5	19.1675	-0.300252	-0.280278	0.0785558	0.795943	20.3323	18.3031	19.9211	18.1138	4	0.156901	2	-0.411197	-0.189306
sp|P25786|PSA1_HUMAN;sp|P25786-2|PSA1_HUMAN|: NA	P25786	0.797312	1	1	2	18.3007	0.067147	0.278333	0.0774692	0.797312	18.2312	18.3031	18.1138	18.5548	4	0.260958	2	-0.117378	0.251672
sp|P23528|COF1_HUMAN|: NA	P23528	0.798277	2	2	4	22.483	0.0611651	0.276963	0.0767086	0.798277	22.4323	22.4726	22.6979	22.3293	4	0.289049	2	0.265553	-0.143223
sp|P02461|CO3A1_HUMAN;sp|P02461-2|CO3A1_HUMAN;CON__P04258|: NA	P02461	0.799548	1	1	2	18.2394	-0.0554735	-0.275161	0.0757136	0.799548	18.2312	18.3031	18.0714	18.3519	4	0.147491	2	-0.159765	0.0488182
sp|P30050|RL12_HUMAN;sp|P30050-2|RL12_HUMAN|: NA	P30050	0.799636	2	2	4	23.2248	0.0550198	0.275036	0.075645	0.799636	23.1973	23.1973	23.3935	23.1112	4	0.199666	2	0.196205	-0.0861654
sp|Q99733|NP1L4_HUMAN;sp|Q99733-2|NP1L4_HUMAN|: NA	Q99733	0.810929	2	1	3	18.7233	-0.193092	-0.259066	0.0671152	0.810929	19.3367	18.3031	19.4032	17.8504	4	0.367076	2	0.0664693	-0.452654
sp|Q14697|GANAB_HUMAN;sp|Q14697-2|GANAB_HUMAN;sp|Q14697-3|GANAB_HUMAN|: NA	Q14697	0.812774	8	9	17	23.1034	-0.179185	-0.256465	0.0657744	0.812774	22.3223	24.0637	22.9892	23.0385	4	1.19652	2	0.666885	-1.02525
sp|P82979|SARNP_HUMAN|: NA	P82979	0.820492	1	1	2	18.2433	-0.0476478	-0.245608	0.0603231	0.820492	18.2312	18.3031	18.3408	18.0982	4	0.222398	2	0.109611	-0.204907
sp|Q12905|ILF2_HUMAN|: NA	Q12905	0.822264	4	3	7	21.9987	0.351127	0.24312	0.0591074	0.822264	23.6585	19.9877	22.3293	22.0192	4	2.37634	2	-1.3292	2.03146
sp|P67775-2|PP2AA_HUMAN;sp|P67775|PP2AA_HUMAN;sp|P62714|PP2AB_HUMAN|: NA	P67775	0.82288	2	2	4	19.4008	0.0434978	0.242256	0.0586882	0.82288	19.3367	19.4213	19.3496	19.4954	4	0.0432868	2	0.0128894	0.0741062
sp|P61981|1433G_HUMAN|: NA	P61981	0.825301	3	2	5	21.0034	-0.238388	-0.238862	0.057055	0.825301	19.9295	22.3157	21.2996	20.4688	4	2.27475	2	1.3701	-1.84688
sp|Q05519-2|SRS11_HUMAN;sp|Q05519|SRS11_HUMAN|: NA	Q05519	0.827217	1	1	2	18.2466	-0.0409508	-0.236178	0.0557802	0.827217	18.2312	18.3031	18.179	18.2734	4	0.0159029	2	-0.0521958	-0.0297058
sp|P02545|LMNA_HUMAN;sp|P02545-3|LMNA_HUMAN;sp|P02545-6|LMNA_HUMAN;sp|P02545-5|LMNA_HUMAN;sp|P02545-4|LMNA_HUMAN|: NA	P02545	0.827266	18	17	35	25.735	-0.0597089	-0.23611	0.055748	0.827266	25.9644	25.5653	25.5653	25.845	4	0.480033	2	-0.399143	0.279726
sp|Q14195|DPYL3_HUMAN;sp|Q14195-2|DPYL3_HUMAN|: NA	Q14195	0.82891	2	3	5	19.7062	0.087955	0.233808	0.0546664	0.82891	19.3367	19.9877	19.465	20.0353	4	0.0570657	2	0.128307	0.0476034
sp|Q14157-4|UBP2L_HUMAN;sp|Q14157-1|UBP2L_HUMAN;sp|Q14157-3|UBP2L_HUMAN;sp|Q14157|UBP2L_HUMAN;sp|Q14157-5|UBP2L_HUMAN|: NA	Q14157	0.834758	2	1	3	18.7661	-0.107555	-0.225636	0.0509118	0.834758	19.3367	18.3031	18.9603	18.4644	4	0.380235	2	-0.376422	0.161312
sp|O43399-6|TPD54_HUMAN;sp|O43399-2|TPD54_HUMAN;sp|O43399-4|TPD54_HUMAN;sp|O43399|TPD54_HUMAN;sp|O43399-3|TPD54_HUMAN;sp|O43399-5|TPD54_HUMAN;sp|O43399-7|TPD54_HUMAN|: NA	O43399	0.839727	2	1	3	18.8839	0.128024	0.218707	0.0478329	0.839727	19.3367	18.3031	19.4497	18.4461	4	0.021241	2	0.113005	0.143044
sp|Q9BQ67|GRWD1_HUMAN|: NA	Q9BQ67	0.845474	1	1	2	18.2464	-0.0413877	-0.21071	0.0443987	0.845474	18.2312	18.3031	18.0982	18.3533	4	0.12953	2	-0.132979	0.0502035
sp|P30086|PEBP1_HUMAN|: NA	P30086	0.848024	2	3	5	19.7394	0.154456	0.207168	0.0429185	0.848024	19.3367	19.9877	18.9423	20.691	4	0.776131	2	-0.394351	0.703264
sp|Q9Y383-3|LC7L2_HUMAN;sp|Q9Y383-2|LC7L2_HUMAN;sp|Q9Y383|LC7L2_HUMAN;sp|Q96HJ9-2|CG055_HUMAN;sp|Q9NQ29-2|LUC7L_HUMAN;sp|Q9NQ29-3|LUC7L_HUMAN;sp|Q9NQ29|LUC7L_HUMAN|: NA	Q9Y383	0.851808	1	2	3	18.7742	-0.104035	-0.201916	0.0407701	0.851808	18.2312	19.4213	18.5286	18.9159	4	0.567712	2	0.297398	-0.505468
sp|P08579|RU2B_HUMAN|: NA	P08579	0.8568	1	1	2	18.2851	0.0359365	0.194999	0.0380247	0.8568	18.2312	18.3031	18.21	18.3961	4	0.0807215	2	-0.0211422	0.0930152
sp|Q16576|RBBP7_HUMAN;sp|Q16576-2|RBBP7_HUMAN|: NA	Q16576	0.857275	2	2	4	19.3956	0.033203	0.194342	0.037769	0.857275	19.3367	19.4213	19.3952	19.4292	4	0.0357912	2	0.0585112	0.00789479
sp|Q9Y265|RUVB1_HUMAN;sp|Q9Y265-2|RUVB1_HUMAN|: NA	Q9Y265	0.858886	1	1	2	18.2504	-0.0333681	-0.192114	0.0369076	0.858886	18.2312	18.3031	18.2827	18.1848	4	0.120149	2	0.0515903	-0.118327
sp|Q9NVA2|SEP11_HUMAN;sp|Q9NVA2-2|SEP11_HUMAN|: NA	Q9NVA2	0.860367	1	2	3	18.9333	0.214059	0.190065	0.0361247	0.860367	18.2312	19.4213	17.7399	20.3407	4	0.997444	2	-0.491241	0.919358
sp|O75821|EIF3G_HUMAN|: NA	O75821	0.860602	1	1	2	18.2832	0.0321678	0.189741	0.0360016	0.860602	18.2312	18.3031	18.2922	18.3063	4	0.0408805	2	0.0610746	0.0032609
sp|P50995-2|ANX11_HUMAN;sp|P50995|ANX11_HUMAN;sp|P27216|ANX13_HUMAN;sp|P27216-2|ANX13_HUMAN|: NA	P50995	0.861488	2	1	3	18.8721	0.10444	0.188516	0.0355381	0.861488	19.3367	18.3031	19.3635	18.4851	4	0.109765	2	0.0268241	0.182055
sp|Q9ULV4|COR1C_HUMAN;sp|Q9ULV4-2|COR1C_HUMAN;sp|Q9ULV4-3|COR1C_HUMAN|: NA	Q9ULV4	0.861598	4	3	7	20.1884	0.0567908	0.188364	0.0354809	0.861598	20.3323	19.9877	20.489	19.9445	4	0.141431	2	0.156797	-0.0432157
sp|Q9Y221-2|NIP7_HUMAN;sp|Q9Y221|NIP7_HUMAN|: NA	Q9Y221	0.863753	1	1	2	18.284	0.0337284	0.185386	0.034368	0.863753	18.2312	18.3031	18.2158	18.3859	4	0.0694348	2	-0.0153694	0.0828262
sp|Q03252|LMNB2_HUMAN|: NA	Q03252	0.864527	5	7	12	22.5453	-0.200423	-0.184318	0.033973	0.864527	21.6326	23.6585	21.5086	23.3817	4	0.108042	2	-0.124026	-0.276821
sp|P49327|FAS_HUMAN|: NA	P49327	0.869686	2	1	3	18.8685	0.0973203	0.177201	0.0314002	0.869686	19.3367	18.3031	19.3463	18.4881	4	0.123993	2	0.00964394	0.184997
sp|P31939-2|PUR9_HUMAN;sp|P31939|PUR9_HUMAN|: NA	P31939	0.872024	4	1	5	19.2312	-0.172941	-0.173979	0.0302688	0.872024	20.3323	18.3031	19.8888	18.4007	4	0.382612	2	-0.443488	0.0976066
sp|P84098|RL19_HUMAN|: NA	P84098	0.882243	1	2	3	20.4299	0.269752	0.159925	0.0255761	0.882243	18.2312	22.359	19.9445	21.1851	4	2.04152	2	1.71333	-1.17382
sp|P26641|EF1G_HUMAN;sp|P26641-2|EF1G_HUMAN|: NA	P26641	0.895334	6	6	12	23.535	0.0259732	0.14198	0.0201583	0.895334	23.4427	23.6013	23.6013	23.4946	4	0.187543	2	0.158586	-0.10664
sp|P18124|RL7_HUMAN|: NA	P18124	0.903573	2	1	3	20.0894	-0.281456	-0.130718	0.0170871	0.903573	22.1572	18.3031	21.9194	17.978	4	0.0617005	2	-0.237827	-0.325085
sp|Q13162|PRDX4_HUMAN|: NA	Q13162	0.908113	5	4	9	22.7465	-0.0744501	-0.124521	0.0155055	0.908113	22.0728	23.4946	22.904	22.5146	4	1.28073	2	0.831166	-0.980066
sp|P18754|RCC1_HUMAN;sp|P18754-2|RCC1_HUMAN|: NA	P18754	0.910625	2	3	5	19.6862	0.0480372	0.121095	0.0146639	0.910625	19.3367	19.9877	19.3824	20.038	4	0.00322363	2	0.0457577	0.0503166
sp|Q09028-3|RBBP4_HUMAN;sp|Q09028|RBBP4_HUMAN;sp|Q09028-4|RBBP4_HUMAN;sp|Q09028-2|RBBP4_HUMAN|: NA	Q09028	0.911921	3	3	6	21.3918	-0.138377	-0.119327	0.014239	0.911921	22.9342	19.9877	21.3456	21.2996	4	2.05096	2	-1.58862	1.31187
sp|P42677|RS27_HUMAN;sp|Q71UM5|RS27L_HUMAN|: NA	P42677	0.914637	1	2	3	19.9894	-0.171697	-0.115626	0.0133693	0.914637	18.2312	21.9194	19.4694	20.3378	4	1.99393	2	1.23823	-1.58162
sp|P60842|IF4A1_HUMAN;sp|P60842-2|IF4A1_HUMAN;sp|Q14240|IF4A2_HUMAN;sp|Q14240-2|IF4A2_HUMAN|: NA	P60842	0.918777	2	4	6	21.2263	0.132192	0.109989	0.0120975	0.918777	21.981	20.3394	20.0033	22.5814	4	2.9838	2	-1.97767	2.24206
sp|P09493-3|TPM1_HUMAN;sp|P09493-9|TPM1_HUMAN;sp|P09493-2|TPM1_HUMAN|: NA	P09493	0.920117	16	18	34	25.9905	-0.0205881	-0.108164	0.0116995	0.920117	26.1173	25.8843	25.9698	25.9906	4	0.179525	2	-0.147532	0.106355
sp|P09493-4|TPM1_HUMAN;sp|P09493-10|TPM1_HUMAN;sp|P09493|TPM1_HUMAN;sp|P09493-5|TPM1_HUMAN|: NA	P09493	0.920117	16	18	34	25.9905	-0.0205881	-0.108164	0.0116995	0.920117	26.1173	25.8843	25.9698	25.9906	4	0.179525	2	-0.147532	0.106355
sp|P38159|RBMX_HUMAN;sp|P38159-2|RBMX_HUMAN;sp|P38159-3|RBMX_HUMAN;sp|Q96E39|RMXL1_HUMAN;sp|O75526|RMXL2_HUMAN;sp|Q8N7X1|RMXL3_HUMAN|: NA	P38159	0.925812	4	3	7	22.4915	0.0244568	0.100418	0.0100838	0.925812	22.7068	22.2518	22.5037	22.5037	4	0.321714	2	-0.203029	0.251943
sp|P61978-3|HNRPK_HUMAN|: NA	P61978	0.926714	8	8	16	24.4445	-0.0314253	-0.0991923	0.00983912	0.926714	24.7991	24.1213	24.4965	24.361	4	0.383447	2	-0.302563	0.239712
sp|P61978|HNRPK_HUMAN;sp|P61978-2|HNRPK_HUMAN|: NA	P61978	0.926714	8	8	16	24.4445	-0.0314253	-0.0991923	0.00983912	0.926714	24.7991	24.1213	24.4965	24.361	4	0.383447	2	-0.302563	0.239712
sp|Q13642-1|FHL1_HUMAN;sp|Q13642-5|FHL1_HUMAN;sp|Q13642-4|FHL1_HUMAN;sp|Q13642|FHL1_HUMAN;sp|Q13642-3|FHL1_HUMAN|: NA	Q13642	0.927201	2	3	5	19.6421	-0.0402034	-0.0985292	0.00970801	0.927201	19.3367	19.9877	19.272	19.972	4	0.0346264	2	-0.064688	-0.0157188
sp|P28074-3|PSB5_HUMAN;sp|P28074|PSB5_HUMAN|: NA	P28074	0.928032	2	2	4	19.3879	0.0177752	0.0973999	0.00948674	0.928032	19.3367	19.4213	19.3127	19.4809	4	0.059112	2	-0.0240233	0.0595736
sp|O00571|DDX3X_HUMAN;sp|O00571-2|DDX3X_HUMAN;sp|O15523-2|DDX3Y_HUMAN;sp|O15523|DDX3Y_HUMAN;sp|O15523-3|DDX3Y_HUMAN|: NA	O00571	0.929695	2	4	6	19.8775	0.0789592	0.0951404	0.0090517	0.929695	19.3367	20.3394	19.0015	20.8325	4	0.585718	2	-0.335206	0.493124
sp|Q14498-3|RBM39_HUMAN;sp|Q14498-2|RBM39_HUMAN;sp|Q14498|RBM39_HUMAN|: NA	Q14498	0.930833	3	1	4	19.0816	-0.0693918	-0.0935943	0.00875989	0.930833	19.9295	18.3031	19.4929	18.6009	4	0.519279	2	-0.436578	0.297794
sp|P62913-2|RL11_HUMAN;sp|P62913|RL11_HUMAN|: NA	P62913	0.932069	2	1	3	18.8466	0.0534426	0.0919156	0.00844848	0.932069	19.3367	18.3031	19.3675	18.3791	4	0.0319941	2	0.0308193	0.0760659
sp|P50897-2|PPT1_HUMAN;sp|P50897|PPT1_HUMAN|: NA	P50897	0.940745	1	1	2	18.26	-0.014244	-0.0801412	0.00642261	0.940745	18.2312	18.3031	18.3218	18.184	4	0.14828	2	0.0906055	-0.119094
sp|O75533|SF3B1_HUMAN;sp|O75533-2|SF3B1_HUMAN|: NA	O75533	0.943716	5	1	6	19.4272	-0.0889694	-0.0761127	0.00579314	0.943716	20.6402	18.3031	20.2998	18.4656	4	0.355654	2	-0.340455	0.162516
sp|O95816|BAG2_HUMAN;sp|O95816-2|BAG2_HUMAN|: NA	O95816	0.947233	1	1	2	18.2611	-0.0120893	-0.0713459	0.00509024	0.947233	18.2312	18.3031	18.255	18.255	4	0.0508607	2	0.0238746	-0.0480532
sp|Q01105-2|SET_HUMAN;sp|Q01105-3|SET_HUMAN;sp|Q01105-4|SET_HUMAN;sp|Q01105|SET_HUMAN;sp|P0DME0|SETLP_HUMAN|: NA	Q01105	0.952262	1	1	2	21.0106	-0.165365	-0.0645331	0.00416452	0.952262	18.2312	23.9554	19.3192	22.5366	4	1.7726	2	1.08805	-1.41878
sp|P09496-2|CLCA_HUMAN;sp|P09496-5|CLCA_HUMAN;sp|P09496-4|CLCA_HUMAN;sp|P09496-3|CLCA_HUMAN;sp|P09496|CLCA_HUMAN|: NA	P09496	0.954249	1	3	4	19.0832	-0.0525504	-0.0618429	0.00382454	0.954249	18.2312	19.9877	18.4461	19.6676	4	0.378333	2	0.214972	-0.320073
sp|P52292|IMA1_HUMAN|: NA	P52292	0.964533	2	2	4	19.3832	0.00848702	0.0479252	0.00229683	0.964533	19.3367	19.4213	19.3253	19.4497	4	0.0281245	2	-0.0114	0.0283741
sp|O00231|PSD11_HUMAN;sp|O00231-2|PSD11_HUMAN|: NA	O00231	0.973334	2	2	4	19.3823	0.0065288	0.0360254	0.00129783	0.973334	19.3367	19.4213	19.3061	19.465	4	0.052534	2	-0.0306184	0.043676
sp|P07741|APT_HUMAN;sp|P07741-2|APT_HUMAN|: NA	P07741	0.973514	1	1	2	21.5046	-0.143703	-0.0357827	0.0012804	0.973514	18.2312	24.9218	17.5146	25.351	4	0.810198	2	-0.716599	0.429194
sp|P27695|APEX1_HUMAN|: NA	P27695	0.974265	1	1	2	18.2633	-0.00767738	-0.0347676	0.00120878	0.974265	18.2312	18.3031	18.4412	18.0776	4	0.307978	2	0.210096	-0.22545
sp|P83731|RL24_HUMAN|: NA	P83731	0.974523	1	1	2	18.2701	0.00593912	0.0344177	0.00118458	0.974523	18.2312	18.3031	18.315	18.2312	4	0.110121	2	0.0838061	-0.0719278
sp|P18669|PGAM1_HUMAN;sp|P15259|PGAM2_HUMAN;sp|Q8N0Y7|PGAM4_HUMAN|: NA	P18669	0.975295	3	3	6	22.463	0.0638517	0.0333745	0.00111386	0.975295	24.8744	19.9877	22.359	22.6309	4	3.64769	2	-2.51545	2.64316
sp|Q01995|TAGL_HUMAN|: NA	Q01995	0.980325	2	1	3	21.9579	-0.0148355	-0.0265772	0.000706348	0.980325	21.6462	22.2843	22.5553	21.3456	4	1.30662	2	0.909084	-0.938755
sp|Q9Y333|LSM2_HUMAN|: NA	Q9Y333	0.981193	1	1	2	18.2693	0.00434614	0.0254041	0.00064537	0.981193	18.2312	18.3031	18.2412	18.3018	4	0.00802943	2	0.0100238	-0.00133153
sp|Q7KZF4|SND1_HUMAN|: NA	Q7KZF4	0.988493	4	2	6	19.8808	0.00799415	0.0155423	0.000241562	0.988493	20.3323	19.4213	20.3122	19.4574	4	0.0397002	2	-0.0200782	0.0360664
sp|P60866|RS20_HUMAN;sp|P60866-2|RS20_HUMAN|: NA	P60866	0.992292	2	2	4	21.2056	0.0159721	0.0104107	0.000108382	0.992292	19.3367	23.0585	21.8231	20.604	4	3.49378	2	2.48645	-2.4545
sp|P25787|PSA2_HUMAN|: NA	P25787	0.992678	1	2	3	18.8295	0.00661088	0.00988897	9.77916e-05	0.992678	18.2312	19.4213	18.2527	19.413	4	0.0210602	2	0.0215027	-0.00828094
sp|Q9H8Y8-2|GORS2_HUMAN;sp|Q9H8Y8|GORS2_HUMAN;sp|Q9H8Y8-3|GORS2_HUMAN|: NA	Q9H8Y8	0.994991	1	2	3	18.824	-0.00445852	-0.00676506	4.57661e-05	0.994991	18.2312	19.4213	18.2597	19.3838	4	0.0466959	2	0.0285605	-0.0374775

## Sheet: ZIC4_results_ZIC4silacR1R2
Protein	ID	avg log2 L/H	P-value	b1t1 Ratio counts	b2t1 Ratio counts	Ratio counts total	A	Coef	t	P-value	F	F P-value	H 1	H 2	L 1	L 2	N	sd log2 L/H	N log2 L/H	log2 L/H 1	log2 L/H 2	ID		Protein Ids GFP
sp|Q9NX04-2|CA109_HUMAN;sp|Q9NX04|CA109_HUMAN|: NA	Q9NX04-2	-5.08888	0.000613461	1	1	2	19.654	-5.08888	-9.94453	0.000613461	98.8936	0.000613461	22.7021	21.6947	16.9953	17.2237	4	0.873826	2	-5.70677	-4.47099	Q9NX04-2		P31942-2
sp|Q04695|K1C17_HUMAN;CON__Q04695;CON__Q9QWL7;sp|P02533|K1C14_HUMAN;CON__P02533|: NA	Q04695	3.22574	0.000933951	1	1	2	20.3952	3.22574	8.90495	0.000933951	79.2981	0.000933951	18.7549	18.8098	21.9177	22.0985	4	0.0889716	2	3.16283	3.28865	Q04695		P47736
sp|Q969Q0|RL36L_HUMAN;sp|P83881|RL36A_HUMAN|: NA	Q969Q0	-2.67986	0.00206942	1	1	2	20.4328	-2.67986	-7.20478	0.00206942	51.9088	0.00206942	21.9177	21.6277	19.1374	19.0483	4	0.141954	2	-2.78024	-2.57949	Q969Q0		Q9HDC9-2
sp|Q8N4Y2-2|EFC4A_HUMAN;sp|Q8N4Y2-3|EFC4A_HUMAN;sp|Q8N4Y2|EFC4A_HUMAN|: NA	Q8N4Y2-2	2.48666	0.00325485	1	1	2	20.0257	2.48666	6.37175	0.00325485	40.5992	0.00325485	18.7549	18.8098	21.0459	21.4921	4	0.276692	2	2.29101	2.68231	Q8N4Y2-2		P07910-2
sp|Q13011|ECH1_HUMAN|: NA	Q13011	-2.37343	0.00359775	2	2	4	21.1282	-2.37343	-6.19917	0.00359775	38.4297	0.00359775	22.5064	22.1234	19.9922	19.8907	4	0.199018	2	-2.51415	-2.2327	Q13011		P61803
sp|P62847-2|RS24_HUMAN;sp|P62847-3|RS24_HUMAN;sp|P62847|RS24_HUMAN;sp|P62847-4|RS24_HUMAN|: NA	P62847-2	-2.29021	0.00371617	1	1	2	21.8868	-2.29021	-6.14422	0.00371617	37.7515	0.00371617	22.8766	23.1873	20.7464	20.737	4	0.226376	2	-2.13014	-2.45028	P62847-2		P45880-2
sp|Q15181|IPYR_HUMAN|: NA	Q15181	-2.17589	0.00519607	1	1	2	21.2329	-2.17589	-5.599	0.00519607	31.3488	0.00519607	22.3192	22.3225	19.9259	20.3641	4	0.307595	2	-2.39339	-1.95839	Q15181		P27824
sp|P62995-3|TRA2B_HUMAN;sp|P62995|TRA2B_HUMAN|: NA	P62995-3	2.4704	0.00523682	3	2	5	21.4807	2.4704	5.58679	0.00523682	31.2122	0.00523682	20.5672	19.9238	22.5361	22.8957	4	0.709317	2	1.96883	2.97196	P62995-3		P61026
sp|O76014|KRT37_HUMAN;sp|O76015|KRT38_HUMAN;CON__O76015;CON__O76014|: NA	O76014	2.72453	0.0065393	2	1	3	20.7018	2.72453	5.24845	0.0065393	27.5462	0.0065393	19.8693	18.8098	22.0297	22.0985	4	0.797788	2	2.16041	3.28865	O76014		P60174-1
sp|P20962|PTMS_HUMAN|: NA	P20962	-2.00806	0.00658918	1	1	2	19.7137	-2.00806	-5.23717	0.00658918	27.4279	0.00658918	20.8934	20.542	18.6136	18.8057	4	0.384343	2	-2.27983	-1.73628	P20962		P62753
sp|P08670|VIME_HUMAN;sp|P07197-2|NFM_HUMAN;sp|P07196|NFL_HUMAN;sp|P07197|NFM_HUMAN;sp|P12036-2|NFH_HUMAN;sp|P12036|NFH_HUMAN|: NA	P08670	1.85008	0.00702146	31	20	51	26.7365	1.85008	5.14361	0.00702146	26.4567	0.00702146	25.7388	25.8842	27.6615	27.6615	4	0.102811	2	1.92278	1.77738	P08670		P09012
sp|Q07020-2|RL18_HUMAN;sp|Q07020|RL18_HUMAN|: NA	Q07020-2	-1.96796	0.0082263	1	1	2	19.6108	-1.96796	-4.91613	0.0082263	24.1683	0.0082263	20.3396	20.8499	18.5935	18.6601	4	0.313783	2	-1.74608	-2.18983	Q07020-2		Q15005
sp|P62826|RAN_HUMAN|: NA	P62826	2.40909	0.00940798	2	2	4	21.1011	2.40909	4.72947	0.00940798	22.3678	0.00940798	19.8693	19.9238	22.8168	21.7944	4	0.761433	2	2.9475	1.87067	P62826		P07910
sp|P13645|K1C10_HUMAN;CON__P13645;sp|Q7Z3Y7|K1C28_HUMAN;CON__Q148H6;CON__Q7Z3Y7;CON__P02535-1;sp|Q7Z3Z0|K1C25_HUMAN;CON__Q7Z3Z0;sp|Q7Z3Y8|K1C27_HUMAN;CON__Q7Z3Y8|: NA	P13645	1.83374	0.0101519	4	5	9	21.8789	1.83374	4.62604	0.0101519	21.4003	0.0101519	21.1777	20.7464	22.6793	22.9123	4	0.469668	2	1.50163	2.16584	P13645		P49721
sp|Q12931-2|TRAP1_HUMAN;sp|Q12931|TRAP1_HUMAN|: NA	Q12931-2	-2.57259	0.0105346	2	2	4	20.9473	-2.57259	-4.57636	0.0105346	20.9431	0.0105346	22.0885	22.3787	19.0673	20.2548	4	0.634484	2	-3.02124	-2.12394	Q12931-2		A5A3E0
sp|Q7Z739|YTHD3_HUMAN;sp|Q9BYJ9|YTHD1_HUMAN|: NA	Q7Z739	-1.93124	0.0107912	2	1	3	19.2199	-1.93124	-4.54427	0.0107912	20.6504	0.0107912	19.8693	20.5017	18.3344	18.174	4	0.560594	2	-1.53484	-2.32764	Q7Z739		P24534
sp|P13010|XRCC5_HUMAN|: NA	P13010	1.8048	0.0112414	3	3	6	21.3853	1.8048	4.49014	0.0112414	20.1613	0.0112414	20.5672	20.3985	22.0393	22.5361	4	0.470566	2	1.47206	2.13754	P13010		Q6NSJ2-2
sp|P55769|NH2L1_HUMAN|: NA	P55769	1.53076	0.0138855	2	2	4	20.6619	1.53076	4.21781	0.0138855	17.7899	0.0138855	19.8693	19.9238	21.3315	21.5231	4	0.096896	2	1.46225	1.59928	P55769		Q02543
sp|P43243|MATR3_HUMAN;sp|P43243-2|MATR3_HUMAN|: NA	P43243	1.70954	0.0139013	8	8	16	22.9878	1.70954	4.21637	0.0139013	17.7777	0.0139013	22.0297	22.2363	23.5901	24.095	4	0.210903	2	1.56041	1.85868	P43243		P00558-2
sp|Q5SZD4|GLYL3_HUMAN|: NA	Q5SZD4	-1.49941	0.0145424	1	1	2	20.2441	-1.49941	-4.15982	0.0145424	17.3041	0.0145424	20.9288	21.0589	19.4482	19.5407	4	0.0265967	2	-1.48061	-1.51822	Q5SZD4		Q71UI9
sp|P84550-2|SKOR1_HUMAN|: NA	P84550-2	-3.00905	0.0146149	1	1	2	23.4469	-3.00905	-4.15361	0.0146149	17.2525	0.0146149	24.8797	25.0233	21.0589	22.8259	4	1.14792	2	-3.82075	-2.19735	P84550-2		P11940-2
sp|Q9NVW2|RNF12_HUMAN|: NA	Q9NVW2	3.90994	0.0152169	1	1	2	20.7373	3.90994	4.10348	0.0152169	16.8385	0.0152169	18.7549	18.8098	21.4509	23.9337	4	1.71671	2	2.69604	5.12384	Q9NVW2		Q7L985
sp|Q9NRG1-2|PRDC1_HUMAN;sp|Q9NRG1|PRDC1_HUMAN|: NA	Q9NRG1-2	-6.72949	0.0161923	1	1	2	20.4743	-6.72949	-11.7395	0.000324423	137.816	0.000324423	24.4598	23.2182	16.9953	17.2237	4	1.03946	2	-7.46449	-5.99448	Q9NRG1-2		P40429
sp|O43169|CYB5B_HUMAN|: NA	O43169	-3.42554	0.0164231	1	1	2	21.5519	-3.42554	-4.00989	0.0164231	16.0792	0.0164231	23.974	22.5554	20.6681	19.0102	4	0.169266	2	-3.30585	-3.54523	O43169		P04792
sp|Q8NI77|KI18A_HUMAN|: NA	Q8NI77	-2.94745	0.0164317	2	1	3	21.9455	-2.94745	-4.00924	0.0164317	16.074	0.0164317	24.318	22.5204	20.378	20.5655	4	1.4037	2	-3.94002	-1.95489	Q8NI77		Q3ZCM7
sp|P18077|RL35A_HUMAN|: NA	P18077	-1.50295	0.0202271	1	1	2	20.4271	-1.50295	-3.76158	0.0202271	14.1495	0.0202271	21.3651	20.992	19.5018	19.8495	4	0.509683	2	-1.86335	-1.14255	P18077		P14314-2
sp|P51946|CCNH_HUMAN|: NA	P51946	1.42825	0.0209201	1	1	2	19.4965	1.42825	3.7224	0.0209201	13.8563	0.0209201	18.7549	18.8098	20.41	20.0112	4	0.32082	2	1.6551	1.20139	P51946		P25705-2
sp|P17661|DESM_HUMAN|: NA	P17661	1.66283	0.0244588	17	11	28	25.2184	1.66283	3.54402	0.0244588	12.5601	0.0244588	24.0674	24.7065	26.3367	25.7629	4	0.857658	2	2.26929	1.05637	P17661		Q86UK0-2
sp|P18669|PGAM1_HUMAN;sp|P15259|PGAM2_HUMAN;sp|Q8N0Y7|PGAM4_HUMAN|: NA	P18669	1.46061	0.0250699	3	3	6	21.5467	1.46061	3.51635	0.0250699	12.3647	0.0250699	20.5672	21.0655	22.1085	22.4455	4	0.114031	2	1.54124	1.37997	P18669		P10809
sp|Q08945|SSRP1_HUMAN|: NA	Q08945	1.41324	0.027228	3	3	6	21.1895	1.41324	3.42469	0.027228	11.7285	0.027228	20.5672	20.3985	21.6152	22.177	4	0.516586	2	1.04795	1.77852	Q08945		P38646
sp|P62263|RS14_HUMAN|: NA	P62263	-1.76059	0.028732	2	1	3	20.9376	-1.76059	-3.36579	0.028732	11.3286	0.028732	21.9242	21.7117	20.5852	19.5294	4	0.596274	2	-1.33896	-2.18222	P62263		O95399
sp|Q9BSJ8|ESYT1_HUMAN;sp|Q9BSJ8-2|ESYT1_HUMAN|: NA	Q9BSJ8	-1.20873	0.0299207	5	2	7	20.9824	-1.20873	-3.32177	0.0299207	11.0342	0.0299207	21.4877	21.6857	20.4164	20.3396	4	0.194364	2	-1.0713	-1.34617	Q9BSJ8		P50914
sp|Q12797-7|ASPH_HUMAN;sp|Q12797-6|ASPH_HUMAN;sp|Q12797-2|ASPH_HUMAN;sp|Q12797|ASPH_HUMAN;sp|Q12797-4|ASPH_HUMAN;sp|Q12797-3|ASPH_HUMAN;sp|Q12797-9|ASPH_HUMAN;sp|Q12797-5|ASPH_HUMAN;sp|Q12797-8|ASPH_HUMAN;sp|Q12797-10|ASPH_HUMAN|: NA	Q12797-7	-1.29305	0.0311331	1	1	2	18.1358	-1.29305	-3.27896	0.0311331	10.7516	0.0311331	18.7549	18.8098	17.2524	17.7262	4	0.296138	2	-1.50246	-1.08365	Q12797-7		Q07065
sp|P52926-3|HMGA2_HUMAN;sp|P52926-6|HMGA2_HUMAN;sp|P52926-4|HMGA2_HUMAN;sp|P52926-5|HMGA2_HUMAN;sp|P52926-2|HMGA2_HUMAN;sp|P52926|HMGA2_HUMAN|: NA	P52926-3	1.1283	0.0359046	1	1	2	19.3465	1.1283	3.12783	0.0359046	9.7833	0.0359046	18.7549	18.8098	19.9882	19.8331	4	0.14857	2	1.23336	1.02325	P52926-3		P11021
sp|P00367|DHE3_HUMAN;sp|P00367-3|DHE3_HUMAN;sp|P00367-2|DHE3_HUMAN;sp|P49448|DHE4_HUMAN|: NA	P00367	-3.92336	0.0396549	3	1	4	20.8824	-3.92336	-3.02479	0.0396549	9.14936	0.0396549	23.2803	22.408	20.6178	17.2237	4	1.78322	2	-2.66244	-5.18429	P00367		P36873
sp|P09429|HMGB1_HUMAN;sp|B2RPK0|HGB1A_HUMAN|: NA	P09429	1.77501	0.0397319	1	1	2	19.6698	1.77501	3.0228	0.0397319	9.1373	0.0397319	18.7549	18.8098	21.2129	19.9018	4	0.965934	2	2.45802	1.09199	P09429		P62136
sp|O95983-2|MBD3_HUMAN;sp|O95983|MBD3_HUMAN|: NA	O95983-2	-1.38934	0.0417503	1	1	2	20.8509	-1.38934	-2.97209	0.0417503	8.83333	0.0417503	21.7944	21.2968	19.8108	20.5017	4	0.840401	2	-1.9836	-0.795091	O95983-2		Q15019
sp|P60842|IF4A1_HUMAN;sp|P60842-2|IF4A1_HUMAN;sp|Q14240|IF4A2_HUMAN;sp|Q14240-2|IF4A2_HUMAN|: NA	P60842	2.20899	0.0423122	3	1	4	20.793	2.20899	2.95849	0.0423122	8.75264	0.0423122	20.5672	18.8098	22.177	21.618	4	0.847358	2	1.60981	2.80816	P60842		Q9BVC6
sp|Q9BQ61|CS043_HUMAN|: NA	Q9BQ61	-1.24286	0.0427056	1	1	2	18.1609	-1.24286	-2.94909	0.0427056	8.69711	0.0427056	18.7549	18.8098	17.2237	17.8553	4	0.407748	2	-1.53118	-0.954541	Q9BQ61		Q9UMS4
sp|Q15046|SYK_HUMAN;sp|Q15046-2|SYK_HUMAN|: NA	Q15046	-1.70918	0.0428833	2	1	3	19.6397	-1.70918	-2.94487	0.0428833	8.67228	0.0428833	19.8693	21.1192	18.9406	18.6295	4	1.10385	2	-0.928645	-2.48972	Q15046		O75635-2
sp|P48643|TCPE_HUMAN;sp|P48643-2|TCPE_HUMAN|: NA	P48643	-1.84695	0.045942	2	4	6	23.3205	-1.84695	-2.8754	0.045942	8.26794	0.045942	23.5444	24.9435	22.1234	22.6706	4	0.602328	2	-1.42104	-2.27286	P48643		P83881
sp|Q03701|CEBPZ_HUMAN|: NA	Q03701	-1.20289	0.0511799	1	1	2	18.1809	-1.20289	-2.76813	0.0511799	7.66255	0.0511799	18.7549	18.8098	17.2303	17.9286	4	0.454852	2	-1.52452	-0.88126	Q03701		Q96PK6
sp|Q92688-2|AN32B_HUMAN;sp|Q92688|AN32B_HUMAN|: NA	Q92688-2	-1.30306	0.0526971	2	2	4	21.8783	-1.30306	-2.73943	0.0526971	7.50446	0.0526971	22.3475	22.7122	20.8228	21.6309	4	0.313533	2	-1.52476	-1.08136	Q92688-2		Q16777
sp|Q9HCE3|ZN532_HUMAN|: NA	Q9HCE3	-2.07203	0.0592775	1	1	2	22.7244	-2.07203	-2.62515	0.0592775	6.89142	0.0592775	24.1952	23.3257	20.7993	22.5775	4	1.8722	2	-3.39587	-0.748186	Q9HCE3		P27797
sp|Q08211|DHX9_HUMAN;sp|Q08211-2|DHX9_HUMAN|: NA	Q08211	1.47364	0.0615371	18	17	35	24.0742	1.47364	2.58925	0.0615371	6.70423	0.0615371	22.9098	23.765	24.3567	25.2653	4	0.0378264	2	1.44689	1.50038	Q08211		P14866
sp|P62888|RL30_HUMAN|: NA	P62888	1.48184	0.0695312	3	2	5	21.9468	1.48184	2.47344	0.0695312	6.1179	0.0695312	20.5672	21.8446	22.9123	22.4633	4	1.22073	2	2.34503	0.618655	P62888		P62269
sp|P84098|RL19_HUMAN|: NA	P84098	0.905222	0.0730059	1	1	2	19.235	0.905222	2.42776	0.0730059	5.89404	0.0730059	18.7549	18.8098	19.534	19.8411	4	0.178298	2	0.779146	1.0313	P84098		Q13243-3
sp|P29401|TKT_HUMAN;sp|P29401-2|TKT_HUMAN|: NA	P29401	-0.993631	0.0749134	6	4	10	23.0947	-0.993631	-2.40373	0.0749134	5.77792	0.0749134	23.6892	23.4938	22.8766	22.3192	4	0.25589	2	-0.81269	-1.17457	P29401		P46783
sp|P18206-2|VINC_HUMAN;sp|P18206|VINC_HUMAN;sp|P18206-3|VINC_HUMAN|: NA	P18206-2	-0.999057	0.0768977	4	2	6	20.9072	-0.999057	-2.37946	0.0768977	5.66183	0.0768977	21.1777	21.6358	20.6208	20.1946	4	0.625303	2	-0.556901	-1.44121	P18206-2		Q02878
sp|P62258|1433E_HUMAN;sp|P62258-2|1433E_HUMAN|: NA	P62258	0.94578	0.0801462	3	3	6	20.9558	0.94578	2.34122	0.0801462	5.4813	0.0801462	20.5672	20.3985	21.1739	21.6834	4	0.479607	2	0.606647	1.28491	P62258		Q99729-3
sp|P11142|HSP7C_HUMAN;sp|P11142-2|HSP7C_HUMAN;sp|P54652|HSP72_HUMAN|: NA	P11142	-0.915578	0.0806208	12	11	23	26.1276	-0.915578	-2.33578	0.0806208	5.45586	0.0806208	26.5003	26.6704	25.4554	25.8842	4	0.182901	2	-1.04491	-0.786247	P11142		Q9Y3U8
sp|P62491-2|RB11A_HUMAN;sp|Q15907-2|RB11B_HUMAN;sp|P62491|RB11A_HUMAN;sp|Q15907|RB11B_HUMAN|: NA	P62491-2	-0.967575	0.0837887	2	2	4	21.1782	-0.967575	-2.30037	0.0837887	5.29172	0.0837887	21.9588	21.3651	20.5895	20.7993	4	0.568156	2	-1.36932	-0.565828	P62491-2		P04844-2
sp|Q8N684-2|CPSF7_HUMAN;sp|Q8N684|CPSF7_HUMAN;sp|Q8N684-3|CPSF7_HUMAN|: NA	Q8N684-2	-0.868575	0.0855152	1	1	2	18.3481	-0.868575	-2.28171	0.0855152	5.20619	0.0855152	18.7549	18.8098	17.7262	18.1014	4	0.226425	2	-1.02868	-0.708468	Q8N684-2		Q16643
sp|Q58FF6|H90B4_HUMAN|: NA	Q58FF6	-1.15383	0.0857366	2	2	4	23.649	-1.15383	-2.27935	0.0857366	5.19541	0.0857366	24.0276	24.4242	22.6069	23.5372	4	0.377339	2	-1.42065	-0.887013	Q58FF6		P68431
sp|Q13247-3|SRSF6_HUMAN;sp|Q13247|SRSF6_HUMAN;sp|Q08170|SRSF4_HUMAN;sp|Q13247-2|SRSF6_HUMAN|: NA	Q13247-3	1.07851	0.0866896	3	2	5	20.7848	1.07851	2.26925	0.0866896	5.14951	0.0866896	20.5672	19.9238	21.0203	21.6277	4	0.884527	2	0.453056	1.70397	Q13247-3		P07237
sp|P04406|G3P_HUMAN;sp|P04406-2|G3P_HUMAN|: NA	P04406	-1.29308	0.0881898	5	5	10	25.6162	-1.29308	-2.25362	0.0881898	5.07878	0.0881898	26.8944	25.6311	24.9435	24.9959	4	0.930378	2	-1.95095	-0.635201	P04406		P04264
sp|Q99623|PHB2_HUMAN;sp|Q99623-2|PHB2_HUMAN|: NA	Q99623	1.33054	0.0891778	7	4	11	22.8794	1.33054	2.24348	0.0891778	5.0332	0.0891778	21.8383	22.59	24.095	22.9943	4	1.30983	2	2.25673	0.404352	Q99623		Q14257
sp|P51572|BAP31_HUMAN;sp|P51572-2|BAP31_HUMAN|: NA	P51572	1.57783	0.094866	1	1	2	19.5713	1.57783	2.18747	0.094866	4.78504	0.094866	18.7549	18.8098	19.4793	21.2411	4	1.20694	2	0.724394	2.43127	P51572		O75607
sp|Q13263|TIF1B_HUMAN;sp|Q13263-2|TIF1B_HUMAN|: NA	Q13263	1.14959	0.0959196	8	8	16	23.0279	1.14959	2.17751	0.0959196	4.74157	0.0959196	22.0297	22.8766	23.2552	23.9502	4	0.107411	2	1.22554	1.07364	Q13263		P05141
sp|Q03252|LMNB2_HUMAN|: NA	Q03252	0.98358	0.0975919	6	7	13	22.3661	0.98358	2.16195	0.0975919	4.67404	0.0975919	22.2256	21.5231	22.6706	23.0452	4	0.761583	2	0.445059	1.5221	Q03252		P12236
sp|P06733|ENOA_HUMAN;sp|P06733-2|ENOA_HUMAN;sp|P13929-3|ENOB_HUMAN;sp|P09104-2|ENOG_HUMAN;sp|P13929-2|ENOB_HUMAN;sp|P13929|ENOB_HUMAN;sp|P09104|ENOG_HUMAN|: NA	P06733	2.03483	0.103305	2	3	5	22.1299	2.03483	2.11095	0.103305	4.45613	0.103305	19.8693	22.3556	23.343	22.9515	4	2.03495	2	3.47375	0.5959	P06733		P35580
sp|Q9NZI8|IF2B1_HUMAN;sp|Q9NZI8-2|IF2B1_HUMAN|: NA	Q9NZI8	0.919115	0.103633	4	4	8	21.6043	0.919115	2.10812	0.103633	4.44415	0.103633	21.1777	21.1118	22.416	21.7117	4	0.451426	2	1.23832	0.599908	Q9NZI8		Q16658
sp|Q01650|LAT1_HUMAN|: NA	Q01650	0.755788	0.105869	2	2	4	20.2744	0.755788	2.08907	0.105869	4.36421	0.105869	19.8693	19.9238	20.5655	20.7391	4	0.0841878	2	0.696258	0.815318	Q01650		P62308
sp|P22695|QCR2_HUMAN|: NA	P22695	-1.32045	0.106529	2	1	3	19.062	-1.32045	-2.08353	0.106529	4.34112	0.106529	19.8693	19.5752	19.1236	17.68	4	0.812885	2	-0.745656	-1.89525	P22695		P60660-2
sp|Q9Y5J1|UTP18_HUMAN|: NA	Q9Y5J1	-0.837854	0.107159	1	1	2	18.3634	-0.837854	-2.07828	0.107159	4.31926	0.107159	18.7549	18.8098	17.68	18.209	4	0.335198	2	-1.07487	-0.600833	Q9Y5J1		P27816-5
sp|P20929|NEBU_HUMAN;sp|P20929-3|NEBU_HUMAN;sp|P20929-2|NEBU_HUMAN;sp|P20929-4|NEBU_HUMAN|: NA	P20929	-2.43448	0.108399	1	1	2	19.8132	-2.43448	-2.06805	0.108399	4.27684	0.108399	20.2548	21.8061	19.9683	17.2237	4	3.03771	2	-0.286494	-4.58246	P20929		P62140
sp|P42704|LPPRC_HUMAN|: NA	P42704	-1.55629	0.113364	2	2	4	19.9623	-1.55629	-2.02833	0.113364	4.11414	0.113364	19.8693	21.6116	18.7931	19.5752	4	0.678904	2	-1.07623	-2.03635	P42704		P08195-2
sp|P41091|IF2G_HUMAN;sp|Q2VIR3|IF2GL_HUMAN;sp|Q2VIR3-2|IF2GL_HUMAN|: NA	P41091	0.849969	0.114044	2	2	4	20.3215	0.849969	2.02304	0.114044	4.0927	0.114044	19.8693	19.9238	20.4341	21.0589	4	0.403277	2	0.564809	1.13513	P41091		P53999
sp|P39687|AN32A_HUMAN;sp|O43423|AN32C_HUMAN|: NA	P39687	-1.36481	0.119728	3	1	4	22.1905	-1.36481	-1.98013	0.119728	3.92092	0.119728	23.5901	22.1557	21.9242	21.092	4	0.425828	2	-1.66591	-1.0637	P39687		Q9H4B7
sp|P67936|TPM4_HUMAN;sp|P67936-2|TPM4_HUMAN|: NA	P67936	-0.723029	0.1201	12	10	22	24.9989	-0.723029	-1.97741	0.1201	3.91013	0.1201	25.4554	25.2653	24.5681	24.7065	4	0.232246	2	-0.887252	-0.558807	P67936		O60506-2
sp|P26232-2|CTNA2_HUMAN;sp|P26232-5|CTNA2_HUMAN;sp|P26232|CTNA2_HUMAN;sp|P26232-3|CTNA2_HUMAN;sp|P26232-4|CTNA2_HUMAN;sp|P26232-6|CTNA2_HUMAN|: NA	P26232-2	-1.44091	0.122453	1	1	2	18.8962	-1.44091	-1.96035	0.122453	3.84296	0.122453	18.7549	20.4785	18.4469	17.9047	4	1.60218	2	-0.307999	-2.57382	P26232-2		P37108
sp|P26373|RL13_HUMAN;sp|P26373-2|RL13_HUMAN|: NA	P26373	-0.747753	0.126572	4	2	6	22.0452	-0.747753	-1.93133	0.126572	3.73005	0.126572	22.4455	22.3926	21.8836	21.4589	4	0.262889	2	-0.561862	-0.933644	P26373		Q16629-3
sp|A6NHQ2|FBLL1_HUMAN|: NA	A6NHQ2	1.39871	0.128571	2	1	3	20.0389	1.39871	1.91762	0.128571	3.67728	0.128571	19.8693	18.8098	21.4589	20.0176	4	0.27001	2	1.58964	1.20778	A6NHQ2		P43487-2
sp|Q9NVA2|SEP11_HUMAN;sp|Q9NVA2-2|SEP11_HUMAN|: NA	Q9NVA2	-2.03263	0.128783	3	1	4	22.2589	-2.03263	-1.91618	0.128783	3.67176	0.128783	24.5338	22.0167	21.8645	20.6208	4	0.900509	2	-2.66939	-1.39588	Q9NVA2		Q15233
sp|P04040|CATA_HUMAN|: NA	P04040	-3.15239	0.128809	1	1	2	19.3513	-3.15239	-1.91601	0.128809	3.67109	0.128809	23.0452	18.8098	16.9953	18.5548	4	4.09756	2	-6.0498	-0.25498	P04040		P62942
sp|Q5VV52-2|ZN691_HUMAN;sp|Q5VV52|ZN691_HUMAN;sp|Q5VV52-3|ZN691_HUMAN|: NA	Q5VV52-2	-1.06899	0.131435	1	1	2	23.9298	-1.06899	-1.89838	0.131435	3.60384	0.131435	24.3947	24.5338	22.7863	24.0043	4	0.762927	2	-1.60846	-0.529516	Q5VV52-2		P06454-2
sp|Q14697|GANAB_HUMAN;sp|Q14697-2|GANAB_HUMAN;sp|Q14697-3|GANAB_HUMAN|: NA	Q14697	1.04607	0.146866	12	13	25	23.598	1.04607	1.80194	0.146866	3.24699	0.146866	22.5968	23.5531	23.6892	24.5528	4	0.065599	2	1.09245	0.999683	Q14697		Q6S8J7-2
sp|Q5TF21|SOGA3_HUMAN|: NA	Q5TF21	-2.79413	0.14963	1	1	2	19.3648	-2.79413	-1.78582	0.14963	3.18915	0.14963	18.7549	22.7688	18.7117	17.2237	4	3.89046	2	-0.0431561	-5.5451	Q5TF21		P11047
sp|P46777|RL5_HUMAN|: NA	P46777	1.10019	0.152241	4	2	6	21.1008	1.10019	1.77088	0.152241	3.13602	0.152241	21.1777	19.9238	21.9953	21.3065	4	0.399538	2	0.817669	1.3827	P46777		P34932
sp|P25705|ATPA_HUMAN;sp|P25705-2|ATPA_HUMAN;sp|P25705-3|ATPA_HUMAN|: NA	P25705	-1.05361	0.154598	9	4	13	23.8416	-1.05361	-1.75763	0.154598	3.08927	0.154598	24.6036	24.1331	23.9502	22.6793	4	0.565894	2	-0.653458	-1.45375	P25705		P49915-2
sp|P56537|IF6_HUMAN;sp|P56537-2|IF6_HUMAN|: NA	P56537	1.33804	0.160502	2	1	3	20.0086	1.33804	1.72537	0.160502	2.97689	0.160502	19.8693	18.8098	21.4877	19.8675	4	0.396549	2	1.61845	1.05764	P56537		Q09666
sp|P63104|1433Z_HUMAN;sp|P63104-2|1433Z_HUMAN|: NA	P63104	-0.678092	0.16388	3	2	5	22.5024	-0.678092	-1.70746	0.16388	2.91543	0.16388	22.9807	22.7021	21.9588	22.3678	4	0.486198	2	-1.02189	-0.334298	P63104		P14625
sp|P07195|LDHB_HUMAN|: NA	P07195	-0.69249	0.164317	1	1	2	23.0206	-0.69249	-1.70517	0.164317	2.90761	0.164317	23.4338	23.3	22.408	22.9408	4	0.471363	2	-1.02579	-0.359186	P07195		Q9BUJ2-4
sp|P09651-3|ROA1_HUMAN;sp|P09651-2|ROA1_HUMAN;sp|P09651|ROA1_HUMAN;sp|Q32P51|RA1L2_HUMAN|: NA	P09651-3	0.74259	0.169096	18	14	32	26.5231	0.74259	1.68057	0.169096	2.82432	0.169096	25.8033	26.5003	26.7768	27.012	4	0.326602	2	0.973533	0.511648	P09651-3		Q9BVA1
sp|P52597|HNRPF_HUMAN|: NA	P52597	1.98774	0.171073	3	3	6	23.1109	1.98774	1.67061	0.171073	2.79092	0.171073	20.5672	23.6667	23.7276	24.4819	4	1.65833	2	3.16035	0.815119	P52597		P14854
sp|P68104-2|EF1A1_HUMAN|: NA	P68104-2	1.87778	0.172865	6	3	9	24.037	1.87778	1.66168	0.172865	2.76117	0.172865	21.6358	24.5605	25.339	24.6128	4	2.58155	2	3.70321	0.0523515	P68104-2		Q02790
sp|Q5VTE0|EF1A3_HUMAN;sp|P68104|EF1A1_HUMAN|: NA	Q5VTE0	1.87778	0.172865	6	3	9	24.037	1.87778	1.66168	0.172865	2.76117	0.172865	21.6358	24.5605	25.339	24.6128	4	2.58155	2	3.70321	0.0523515	Q5VTE0		P05783
sp|P98179|RBM3_HUMAN|: NA	P98179	0.709306	0.173652	1	1	2	19.137	0.709306	1.65779	0.173652	2.74827	0.173652	18.7549	18.8098	19.8241	19.1592	4	0.508974	2	1.0692	0.349407	P98179		P14174
sp|P09493-8|TPM1_HUMAN;sp|P09493-7|TPM1_HUMAN;sp|P09493-6|TPM1_HUMAN|: NA	P09493-8	-0.665795	0.174008	11	12	23	25.7086	-0.665795	-1.65603	0.174008	2.74245	0.174008	26.2798	25.8033	25.2653	25.4861	4	0.493094	2	-1.01447	-0.317125	P09493-8		O76003
sp|P09622|DLDH_HUMAN;sp|P09622-2|DLDH_HUMAN;sp|P09622-3|DLDH_HUMAN|: NA	P09622	-0.606128	0.175026	2	2	4	19.5935	-0.606128	-1.65104	0.175026	2.72594	0.175026	19.8693	19.9238	19.4137	19.1671	4	0.212917	2	-0.455573	-0.756683	P09622		Q15056-2
sp|P61981|1433G_HUMAN|: NA	P61981	-0.675088	0.176923	3	3	6	22.4175	-0.675088	-1.64181	0.176923	2.69556	0.176923	22.8957	22.6143	21.8273	22.3326	4	0.556322	2	-1.06847	-0.281709	P61981		P62314
sp|P12277|KCRB_HUMAN|: NA	P12277	-0.6036	0.178851	4	4	8	22.9933	-0.6036	-1.63255	0.178851	2.66521	0.178851	23.4125	23.1777	22.6143	22.7688	4	0.275245	2	-0.798228	-0.408973	P12277		P46782
sp|P39656-2|OST48_HUMAN;sp|P39656|OST48_HUMAN;sp|P39656-3|OST48_HUMAN|: NA	P39656-2	-0.779757	0.179453	3	3	6	20.547	-0.779757	-1.62967	0.179453	2.65584	0.179453	20.5672	21.3065	19.9018	20.4124	4	0.16171	2	-0.665411	-0.894103	P39656-2		P23284
sp|Q9UKV3-3|ACINU_HUMAN;sp|Q9UKV3-2|ACINU_HUMAN;sp|Q9UKV3-5|ACINU_HUMAN;sp|Q9UKV3|ACINU_HUMAN|: NA	Q9UKV3-3	-1.03259	0.179549	4	2	6	20.0344	-1.03259	-1.62922	0.179549	2.65435	0.179549	21.1777	19.9238	19.905	19.1313	4	0.339519	2	-1.27266	-0.792512	Q9UKV3-3		P06748-2
sp|P06753-5|TPM3_HUMAN;sp|P06753-2|TPM3_HUMAN;sp|P06753-4|TPM3_HUMAN;sp|P06753-3|TPM3_HUMAN;sp|P06753-6|TPM3_HUMAN;sp|P06753-7|TPM3_HUMAN|: NA	P06753-5	-0.613097	0.181252	13	11	24	25.1524	-0.613097	-1.62115	0.181252	2.62812	0.181252	25.4317	25.4861	24.6684	25.0233	4	0.212461	2	-0.763329	-0.462864	P06753-5		P07437
sp|O95831-3|AIFM1_HUMAN;sp|O95831|AIFM1_HUMAN;sp|O95831-2|AIFM1_HUMAN;sp|O95831-5|AIFM1_HUMAN;sp|O95831-6|AIFM1_HUMAN;sp|O95831-4|AIFM1_HUMAN|: NA	O95831-3	-0.669375	0.182096	2	2	4	19.5618	-0.669375	-1.61717	0.182096	2.61525	0.182096	19.8693	19.9238	19.5227	18.9316	4	0.456481	2	-0.346594	-0.992155	O95831-3		P05787
sp|P09493-3|TPM1_HUMAN;sp|P09493-4|TPM1_HUMAN;sp|P09493-10|TPM1_HUMAN;sp|P09493-9|TPM1_HUMAN;sp|P09493|TPM1_HUMAN;sp|P09493-2|TPM1_HUMAN;sp|P09493-5|TPM1_HUMAN|: NA	P09493-3	-0.720481	0.189831	15	15	30	26.1635	-0.720481	-1.58166	0.189831	2.50164	0.189831	26.9231	26.1244	25.8033	25.8033	4	0.564763	2	-1.11983	-0.321133	P09493-3		P09234
sp|P04083|ANXA1_HUMAN|: NA	P04083	-1.56228	0.190727	3	2	5	21.7047	-1.56228	-1.57764	0.190727	2.48895	0.190727	23.3	21.6717	21.9347	19.9124	4	0.278643	2	-1.36525	-1.75931	P04083		P99999
sp|P09211|GSTP1_HUMAN|: NA	P09211	-0.615598	0.195014	1	1	2	22.6651	-0.615598	-1.55869	0.195014	2.4295	0.195014	22.9515	22.9943	22.1179	22.5968	4	0.308401	2	-0.83367	-0.397526	P09211		Q13428
sp|Q15393|SF3B3_HUMAN;sp|Q15393-3|SF3B3_HUMAN;sp|Q15393-2|SF3B3_HUMAN|: NA	Q15393	0.726676	0.195016	4	4	8	21.252	0.726676	1.55868	0.195016	2.42947	0.195016	21.1777	20.5996	21.3065	21.9242	4	0.845532	2	0.128795	1.32456	Q15393		P62244
sp|P30086|PEBP1_HUMAN|: NA	P30086	-0.581787	0.197784	2	2	4	19.6056	-0.581787	-1.54667	0.197784	2.39218	0.197784	19.8693	19.9238	19.146	19.4834	4	0.20006	2	-0.723251	-0.440323	P30086		P41223
sp|P38159|RBMX_HUMAN;sp|P38159-2|RBMX_HUMAN;sp|P38159-3|RBMX_HUMAN;sp|O75526|RMXL2_HUMAN;sp|Q8N7X1|RMXL3_HUMAN|: NA	P38159	0.743403	0.203477	6	3	9	23.0369	0.743403	1.5225	0.203477	2.31801	0.203477	23.0741	22.2563	23.6395	23.1777	4	0.251745	2	0.565393	0.921414	P38159		Q13509
sp|P30049|ATPD_HUMAN|: NA	P30049	0.672455	0.206172	1	1	2	19.1186	0.672455	1.5113	0.206172	2.28403	0.206172	18.7549	18.8098	19.8289	19.0807	4	0.567901	2	1.07402	0.270888	P30049		P51991
sp|Q15366-4|PCBP2_HUMAN;sp|Q15366-5|PCBP2_HUMAN;sp|Q15366-3|PCBP2_HUMAN;sp|Q15366-2|PCBP2_HUMAN;sp|Q15366-7|PCBP2_HUMAN;sp|Q15366-8|PCBP2_HUMAN;sp|Q15366-6|PCBP2_HUMAN;sp|Q15366|PCBP2_HUMAN;sp|P57721-2|PCBP3_HUMAN;sp|P57721-3|PCBP3_HUMAN;sp|P57721-5|PCBP3_HUMAN;sp|P57721-4|PCBP3_HUMAN;sp|P57721|PCBP3_HUMAN|: NA	Q15366-4	1.20102	0.206456	3	1	4	20.289	1.20102	1.51013	0.206456	2.28048	0.206456	20.5672	18.8098	21.3651	20.414	4	0.57008	2	0.797912	1.60413	Q15366-4		Q5T3F8-3
sp|P06753|TPM3_HUMAN|: NA	P06753	-0.569094	0.207187	7	8	15	24.8396	-0.569094	-1.50712	0.207187	2.27141	0.207187	25.1008	25.1476	24.3795	24.7306	4	0.21514	2	-0.721221	-0.416967	P06753		P06576
sp|P49792|RBP2_HUMAN;sp|Q99666|RGPD5_HUMAN;sp|O14715|RGPD8_HUMAN;sp|P0DJD0|RGPD1_HUMAN;sp|P0DJD1|RGPD2_HUMAN|: NA	P49792	-0.600281	0.208337	1	1	2	18.4822	-0.600281	-1.50241	0.208337	2.25723	0.208337	18.7549	18.8098	17.9286	18.4356	4	0.319623	2	-0.826289	-0.374273	P49792		P60981
sp|Q96FJ2|DYL2_HUMAN;sp|P63167|DYL1_HUMAN|: NA	Q96FJ2	0.902568	0.209706	1	1	2	19.2336	0.902568	1.49683	0.209706	2.24051	0.209706	18.7549	18.8098	19.0017	20.3681	4	0.927344	2	0.246837	1.5583	Q96FJ2		Q01082
sp|O43852-5|CALU_HUMAN;sp|O43852|CALU_HUMAN;sp|O43852-3|CALU_HUMAN;sp|O43852-9|CALU_HUMAN;sp|O43852-6|CALU_HUMAN;sp|O43852-2|CALU_HUMAN;sp|O43852-4|CALU_HUMAN;sp|O43852-13|CALU_HUMAN;sp|O43852-14|CALU_HUMAN;sp|O43852-11|CALU_HUMAN;sp|O43852-10|CALU_HUMAN;sp|O43852-15|CALU_HUMAN;sp|O43852-8|CALU_HUMAN;sp|O43852-12|CALU_HUMAN;sp|O43852-7|CALU_HUMAN|: NA	O43852-5	-0.953939	0.227743	3	5	8	23.751	-0.953939	-1.42667	0.227743	2.03539	0.227743	24.4819	23.974	22.5204	24.0276	4	1.42481	2	-1.96143	0.053556	O43852-5		O43390
sp|O43175|SERA_HUMAN|: NA	O43175	0.628706	0.230272	3	3	6	20.7972	0.628706	1.41728	0.230272	2.00869	0.230272	20.5672	20.3985	20.7494	21.4738	4	0.631556	2	0.182129	1.07528	O43175		P21796
sp|Q9BS26|ERP44_HUMAN|: NA	Q9BS26	-1.16106	0.230332	3	4	7	21.5029	-1.16106	-1.41706	0.230332	2.00806	0.230332	21.5599	22.6069	20.0275	21.8172	4	0.525241	2	-1.53246	-0.789654	Q9BS26		P46776
sp|Q92922|SMRC1_HUMAN|: NA	Q92922	0.913608	0.237011	2	2	4	20.3533	0.913608	1.39276	0.237011	1.93978	0.237011	19.8693	19.9238	20.0365	21.5837	4	1.0555	2	0.167254	1.65996	Q92922		Q15365
sp|P55795|HNRH2_HUMAN|: NA	P55795	0.695226	0.238108	3	3	6	23.0804	0.695226	1.38883	0.238108	1.92886	0.238108	23.1181	22.3475	23.1181	23.738	4	0.983198	1	0	1.39045	P55795		P63173
sp|P62917|RL8_HUMAN|: NA	P62917	0.627704	0.244971	1	1	2	19.0962	0.627704	1.36468	0.244971	1.86234	0.244971	18.7549	18.8098	19.8184	19.0017	4	0.616368	2	1.06354	0.191866	P62917		P05387
sp|P35232|PHB_HUMAN;sp|P35232-2|PHB_HUMAN|: NA	P35232	1.28759	0.249134	8	7	15	23.8886	1.28759	1.35034	0.249134	1.82342	0.249134	22.0297	24.4598	24.7931	24.2716	4	2.08717	2	2.76345	-0.188261	P35232		P07339
sp|Q16181-2|SEPT7_HUMAN;sp|Q16181|SEPT7_HUMAN;sp|Q6ZU15|SEP14_HUMAN|: NA	Q16181-2	-1.08529	0.250981	2	3	5	20.3449	-1.08529	-1.34406	0.250981	1.8065	0.250981	19.8693	21.9057	19.7983	19.8061	4	1.43449	2	-0.0709489	-2.09963	Q16181-2		P61247
sp|P11216|PYGB_HUMAN|: NA	P11216	-0.466557	0.262665	1	1	2	18.5491	-0.466557	-1.30534	0.262665	1.7039	0.262665	18.7549	18.8098	18.3522	18.2793	4	0.0904078	2	-0.402629	-0.530484	P11216		Q13838
sp|P07942|LAMB1_HUMAN|: NA	P07942	-1.6361	0.270811	1	1	2	19.715	-1.6361	-1.27932	0.270811	1.63665	0.270811	22.2563	18.8098	18.8057	18.9882	4	2.56606	2	-3.45058	0.178378	P07942		P49411
sp|Q9HDC9|APMAP_HUMAN;sp|Q9HDC9-2|APMAP_HUMAN|: NA	Q9HDC9	-0.893056	0.272327	4	3	7	21.8029	-0.893056	-1.27456	0.272327	1.6245	0.272327	22.846	21.6528	20.7539	21.9588	4	1.69574	2	-2.09212	0.306012	Q9HDC9		Q86U42-2
sp|O60716-32|CTND1_HUMAN;sp|O60716-31|CTND1_HUMAN;sp|O60716-29|CTND1_HUMAN;sp|O60716-27|CTND1_HUMAN;sp|O60716-30|CTND1_HUMAN;sp|O60716-28|CTND1_HUMAN;sp|O60716-26|CTND1_HUMAN;sp|O60716-25|CTND1_HUMAN;sp|O60716-24|CTND1_HUMAN;sp|O60716-23|CTND1_HUMAN;sp|O60716-21|CTND1_HUMAN;sp|O60716-19|CTND1_HUMAN;sp|O60716-22|CTND1_HUMAN;sp|O60716-20|CTND1_HUMAN;sp|O60716-16|CTND1_HUMAN;sp|O60716-18|CTND1_HUMAN…	O60716-32	-0.689732	0.272482	2	1	3	18.9947	-0.689732	-1.27408	0.272482	1.62327	0.272482	19.8693	18.8098	18.8683	18.4313	4	0.440139	2	-1.00096	-0.378507	O60716-32		Q13347
sp|Q99567|NUP88_HUMAN|: NA	Q99567	-0.503376	0.273336	1	1	2	18.5307	-0.503376	-1.27141	0.273336	1.61648	0.273336	18.7549	18.8098	18.037	18.521	4	0.30338	2	-0.717898	-0.288855	Q99567		P62805
sp|P18754|RCC1_HUMAN;sp|P18754-2|RCC1_HUMAN|: NA	P18754	0.810362	0.273986	2	2	4	20.3017	0.810362	1.26938	0.273986	1.61133	0.273986	19.8693	19.9238	19.9629	21.4509	4	1.01366	2	0.0935978	1.52713	P18754		P68133
sp|P53675-2|CLH2_HUMAN;sp|P53675|CLH2_HUMAN|: NA	P53675-2	-0.516179	0.275546	5	3	8	22.8211	-0.516179	-1.26454	0.275546	1.59906	0.275546	23.1777	22.9807	22.8259	22.3002	4	0.232423	2	-0.35183	-0.680527	P53675-2		O15061-2
sp|Q9UKM9-2|RALY_HUMAN;sp|Q9UKM9|RALY_HUMAN|: NA	Q9UKM9-2	1.04895	0.275623	4	2	6	21.0752	1.04895	1.2643	0.275623	1.59846	0.275623	21.1777	19.9238	22.4455	20.7539	4	0.309533	2	1.26782	0.830079	Q9UKM9-2		Q00839
sp|Q93077|H2A1C_HUMAN;sp|Q7L7L0|H2A3_HUMAN;sp|P04908|H2A1B_HUMAN;sp|Q71UI9-5|H2AV_HUMAN|: NA	Q93077	1.26957	0.275635	4	5	9	26.3327	1.26957	1.26426	0.275635	1.59836	0.275635	24.3795	27.0164	27.012	26.9231	4	1.92735	2	2.63241	-0.0932724	Q93077		P30048-2
sp|P55265-5|DSRAD_HUMAN;sp|P55265-3|DSRAD_HUMAN;sp|P55265-2|DSRAD_HUMAN;sp|P55265|DSRAD_HUMAN;sp|P55265-4|DSRAD_HUMAN|: NA	P55265-5	0.50084	0.278249	1	1	2	19.0328	0.50084	1.25621	0.278249	1.57807	0.278249	18.7549	18.8098	19.0324	19.534	4	0.315843	2	0.277506	0.724174	P55265-5		Q9Y4L1
sp|P32119|PRDX2_HUMAN|: NA	P32119	0.598053	0.278947	3	2	5	21.3121	0.598053	1.25407	0.278947	1.5727	0.278947	20.5672	21.4589	21.6071	21.6152	4	0.624793	2	1.03985	0.156258	P32119		Q92945
sp|P26641|EF1G_HUMAN;sp|P26641-2|EF1G_HUMAN|: NA	P26641	0.786682	0.283082	6	5	11	23.3232	0.786682	1.24152	0.283082	1.54137	0.283082	22.3225	23.5372	23.3	24.1331	4	0.269846	2	0.977492	0.595872	P26641		P62873-2
sp|P68032|ACTC_HUMAN;sp|P68133|ACTS_HUMAN|: NA	P68032	0.891815	0.288482	8	7	15	27.686	0.891815	1.22537	0.288482	1.50154	0.288482	26.3482	28.1319	28.1319	28.1319	4	1.26122	1	1.78363	0	P68032		P19338
sp|P62195|PRS8_HUMAN;sp|P62195-2|PRS8_HUMAN|: NA	P62195	-0.988327	0.293793	2	1	3	19.3472	-0.988327	-1.20978	0.293793	1.46357	0.293793	20.8728	18.8098	18.7967	18.9093	4	1.53834	2	-2.0761	0.0994441	P62195		Q71U36-2
sp|P37198|NUP62_HUMAN|: NA	P37198	-0.735741	0.294262	2	1	3	18.9717	-0.735741	-1.20841	0.294262	1.46026	0.294262	19.8693	18.8098	19.0521	18.1555	4	0.115193	2	-0.817195	-0.654287	P37198		Q01082-3
sp|P34897-3|GLYM_HUMAN;sp|P34897|GLYM_HUMAN;sp|P34897-2|GLYM_HUMAN|: NA	P34897-3	-1.26559	0.294718	4	1	5	20.8697	-1.26559	-1.20709	0.294718	1.45707	0.294718	21.1777	21.8273	21.5837	18.89	4	2.36406	2	0.406055	-2.93723	P34897-3		P02452
sp|P16104|H2AX_HUMAN;sp|Q96QV6|H2A1A_HUMAN|: NA	P16104	1.25262	0.29602	3	4	7	26.2459	1.25262	1.20332	0.29602	1.44798	0.29602	24.2458	26.9933	26.9088	26.8356	4	1.99454	2	2.66297	-0.157732	P16104		P48681
sp|P62736|ACTA_HUMAN;sp|P63267|ACTH_HUMAN;sp|P63267-2|ACTH_HUMAN|: NA	P62736	0.826265	0.296514	8	6	14	27.5876	0.826265	1.20189	0.296514	1.44455	0.296514	26.3482	28.0008	28.0008	28.0008	4	1.16851	1	1.65253	0	P62736		Q9UKM9
sp|P55072|TERA_HUMAN|: NA	P55072	-0.48671	0.2977	6	6	12	23.0361	-0.48671	-1.19848	0.2977	1.43635	0.2977	23.5531	23.0059	22.7688	22.8168	4	0.420921	2	-0.784346	-0.189074	P55072		P13639
sp|Q00325-2|MPCP_HUMAN;sp|Q00325|MPCP_HUMAN|: NA	Q00325-2	0.646239	0.3021	1	1	2	19.1055	0.646239	1.18591	0.3021	1.40639	0.3021	18.7549	18.8098	20.0076	18.8496	4	0.857721	2	1.25274	0.0397381	Q00325-2		P68363
sp|P48735-2|IDHP_HUMAN;sp|P48735|IDHP_HUMAN|: NA	P48735-2	-1.07088	0.302408	3	2	5	21.196	-1.07088	-1.18504	0.302408	1.40431	0.302408	20.5672	22.8957	20.7391	20.5821	4	1.75751	2	0.171863	-2.31363	P48735-2		P68402
sp|Q15691|MARE1_HUMAN|: NA	Q15691	-0.862611	0.305363	3	1	4	21.0362	-0.862611	-1.17671	0.305363	1.38464	0.305363	20.5672	22.3678	20.5991	20.6107	4	1.26496	2	0.0318493	-1.75707	Q15691		P13667
sp|P23526|SAHH_HUMAN;sp|P23526-2|SAHH_HUMAN|: NA	P23526	0.604801	0.311181	2	1	3	19.642	0.604801	1.16051	0.311181	1.34679	0.311181	19.8693	18.8098	20.0176	19.8711	4	0.645556	2	0.148324	1.06128	P23526		Q15084-3
sp|P60709|ACTB_HUMAN;sp|Q6S8J3|POTEE_HUMAN;sp|Q562R1|ACTBL_HUMAN;sp|A5A3E0|POTEF_HUMAN;sp|P0CG38|POTEI_HUMAN;sp|Q9BYX7|ACTBM_HUMAN;sp|P0CG39|POTEJ_HUMAN|: NA	P60709	0.732748	0.311222	11	15	26	28.1133	0.732748	1.1604	0.311222	1.34653	0.311222	27.0142	28.4797	28.4797	28.4797	4	1.03626	1	1.4655	0	P60709		P31946-2
sp|P63261|ACTG_HUMAN|: NA	P63261	0.732748	0.311222	11	15	26	28.1133	0.732748	1.1604	0.311222	1.34653	0.311222	27.0142	28.4797	28.4797	28.4797	4	1.03626	1	1.4655	0	P63261		P61604
sp|Q01105-2|SET_HUMAN;sp|Q01105-3|SET_HUMAN;sp|Q01105-4|SET_HUMAN;sp|Q01105|SET_HUMAN;sp|P0DME0|SETLP_HUMAN|: NA	Q01105-2	-2.57243	0.312208	1	1	2	20.105	-2.57243	-1.15769	0.312208	1.34024	0.312208	18.7549	24.0276	20.4139	17.2237	4	5.98417	2	1.65902	-6.80388	Q01105-2		Q15149-7
sp|P48444|COPD_HUMAN;sp|P48444-2|COPD_HUMAN|: NA	P48444	-0.662663	0.312626	2	1	3	19.0082	-0.662663	-1.15654	0.312626	1.33758	0.312626	19.8693	18.8098	19.0193	18.3344	4	0.264854	2	-0.849944	-0.475383	P48444		O43707
sp|Q8IUE6|H2A2B_HUMAN|: NA	Q8IUE6	2.86314	0.322906	2	2	4	24.8278	2.86314	1.12872	0.322906	1.27402	0.322906	19.8693	26.9231	26.1589	26.3598	4	4.84569	2	6.28956	-0.563276	Q8IUE6		Q1KMD3
sp|Q99832|TCPH_HUMAN;sp|Q99832-3|TCPH_HUMAN;sp|Q99832-4|TCPH_HUMAN;sp|Q99832-2|TCPH_HUMAN|: NA	Q99832	-1.08989	0.325866	4	1	5	21.2035	-1.08989	-1.12087	0.325866	1.25634	0.325866	21.1777	22.3192	21.7944	19.5227	4	2.41358	2	0.616766	-2.79655	Q99832		P12814-2
sp|P22392-2|NDKB_HUMAN;sp|P22392|NDKB_HUMAN;sp|O60361|NDK8_HUMAN|: NA	P22392-2	-0.733337	0.328777	4	2	6	23.0152	-0.733337	-1.1132	0.328777	1.23922	0.328777	23.8373	22.9265	23.2803	22.0168	4	0.249396	2	-0.556988	-0.909686	P22392-2		Q92522
sp|P08865|RSSA_HUMAN|: NA	P08865	-0.444917	0.328902	4	4	8	23.6483	-0.444917	-1.11288	0.328902	1.23849	0.328902	23.6221	24.1194	23.366	23.4856	4	0.26711	2	-0.256042	-0.633792	P08865		O75369-2
sp|Q15417|CNN3_HUMAN;sp|Q15417-3|CNN3_HUMAN;sp|Q15417-2|CNN3_HUMAN|: NA	Q15417	-0.404177	0.330433	1	1	2	18.5803	-0.404177	-1.10887	0.330433	1.22959	0.330433	18.7549	18.8098	18.485	18.2714	4	0.189893	2	-0.269902	-0.538452	Q15417		P22314-2
sp|P62316|SMD2_HUMAN;sp|P62316-2|SMD2_HUMAN|: NA	P62316	0.998953	0.332828	2	3	5	21.0693	0.998953	1.10264	0.332828	1.21582	0.332828	19.8693	21.2703	20.6311	22.5064	4	0.335299	2	0.761861	1.23605	P62316		Q13200-3
sp|P52434|RPAB3_HUMAN;sp|P52434-3|RPAB3_HUMAN;sp|P52434-2|RPAB3_HUMAN;sp|P52434-4|RPAB3_HUMAN;sp|P52434-5|RPAB3_HUMAN|: NA	P52434	-0.393903	0.334802	1	1	2	18.5854	-0.393903	-1.09754	0.334802	1.20459	0.334802	18.7549	18.8098	18.33	18.4469	4	0.0437463	2	-0.424836	-0.36297	P52434		P63267
sp|P62701|RS4X_HUMAN;sp|P22090|RS4Y1_HUMAN;sp|Q8TD47|RS4Y2_HUMAN|: NA	P62701	-0.992211	0.338229	4	1	5	20.4924	-0.992211	-1.08874	0.338229	1.18536	0.338229	21.1777	20.7993	21.1596	18.833	4	1.37764	2	-0.0180693	-1.96635	P62701		P62937
sp|Q14315|FLNC_HUMAN;sp|Q14315-2|FLNC_HUMAN|: NA	Q14315	0.457447	0.342058	19	11	30	23.7327	0.457447	1.07901	0.342058	1.16426	0.342058	23.7276	23.2803	24.1952	23.7276	4	0.0143644	2	0.467604	0.44729	Q14315		Q7Z406
sp|P12270|TPR_HUMAN;sp|P12270-2|TPR_HUMAN|: NA	P12270	0.539327	0.342324	9	9	18	21.9378	0.539327	1.07833	0.342324	1.16281	0.342324	22.1234	21.2129	22.0167	22.3982	4	0.913635	2	-0.106711	1.18536	P12270		P30101
sp|O14979-3|HNRDL_HUMAN;sp|O14979-2|HNRDL_HUMAN;sp|O14979|HNRDL_HUMAN|: NA	O14979-3	0.493609	0.349312	2	2	4	21.9272	0.493609	1.06084	0.349312	1.12537	0.349312	21.7457	21.6152	21.7581	22.59	4	0.680476	2	0.0124401	0.974778	O14979-3		P62266
sp|P19367-4|HXK1_HUMAN;sp|P19367-2|HXK1_HUMAN;sp|P19367|HXK1_HUMAN;sp|P19367-3|HXK1_HUMAN|: NA	P19367-4	-1.17983	0.355207	1	1	2	19.6666	-1.17983	-1.04632	0.355207	1.09478	0.355207	18.7549	21.7581	19.0093	19.144	4	2.02833	2	0.254415	-2.61408	P19367-4		P52272-2
sp|Q9UQ35|SRRM2_HUMAN;sp|Q9UQ35-3|SRRM2_HUMAN;sp|Q9UQ35-2|SRRM2_HUMAN|: NA	Q9UQ35	-0.557651	0.357754	1	1	2	18.5035	-0.557651	-1.04011	0.357754	1.08182	0.357754	18.7549	18.8098	17.6621	18.7873	4	0.756771	2	-1.09277	-0.0225329	Q9UQ35		Q969H8
sp|P63000|RAC1_HUMAN;sp|P63000-2|RAC1_HUMAN;sp|P60763|RAC3_HUMAN;sp|P15153|RAC2_HUMAN|: NA	P63000	0.421228	0.358456	1	1	2	18.993	0.421228	1.0384	0.358456	1.07828	0.358456	18.7549	18.8098	18.9316	19.4755	4	0.34573	2	0.17676	0.665697	P63000		Q9H0E2-2
sp|Q02952-3|AKA12_HUMAN;sp|Q02952-2|AKA12_HUMAN;sp|Q02952|AKA12_HUMAN|: NA	Q02952-3	0.435719	0.362429	4	4	8	21.1065	0.435719	1.02881	0.362429	1.05846	0.362429	21.1777	20.5996	21.1815	21.4673	4	0.610818	2	0.00380512	0.867632	Q02952-3		P62857
sp|P31947-2|1433S_HUMAN;sp|P31947|1433S_HUMAN|: NA	P31947-2	0.415164	0.363117	1	1	2	18.9899	0.415164	1.02716	0.363117	1.05507	0.363117	18.7549	18.8098	18.9299	19.4651	4	0.339593	2	0.175035	0.655293	P31947-2		P22087
sp|Q04917|1433F_HUMAN|: NA	Q04917	0.415164	0.363117	1	1	2	18.9899	0.415164	1.02716	0.363117	1.05507	0.363117	18.7549	18.8098	18.9299	19.4651	4	0.339593	2	0.175035	0.655293	Q04917		P63244
sp|Q9UHD8-7|SEPT9_HUMAN;sp|Q9UHD8-2|SEPT9_HUMAN;sp|Q9UHD8-5|SEPT9_HUMAN;sp|Q9UHD8|SEPT9_HUMAN;sp|Q9UHD8-3|SEPT9_HUMAN;sp|Q9UHD8-4|SEPT9_HUMAN;sp|Q9UHD8-9|SEPT9_HUMAN;sp|Q9UHD8-8|SEPT9_HUMAN|: NA	Q9UHD8-7	0.701373	0.364203	2	4	6	20.5852	0.701373	1.02456	0.364203	1.04973	0.364203	19.8693	20.5996	20.2	21.6717	4	0.524213	2	0.330699	1.07205	Q9UHD8-7		O00148
sp|Q13148|TADBP_HUMAN;sp|Q13148-4|TADBP_HUMAN|: NA	Q13148	-0.888556	0.367625	2	1	3	20.5346	-0.888556	-1.01641	0.367625	1.0331	0.367625	19.8693	22.0885	20.2548	19.9259	4	1.80182	2	0.385521	-2.16263	Q13148		P0DMV9
sp|Q16851-2|UGPA_HUMAN;sp|Q16851|UGPA_HUMAN|: NA	Q16851-2	-0.568474	0.368676	2	1	3	19.0553	-0.568474	-1.01393	0.368676	1.02804	0.368676	19.8693	18.8098	19.0706	18.4715	4	0.325505	2	-0.79864	-0.338307	Q16851-2		Q06830
sp|O00231|PSD11_HUMAN;sp|O00231-2|PSD11_HUMAN|: NA	O00231	0.505513	0.386221	2	1	3	19.5923	0.505513	0.973259	0.386221	0.947232	0.386221	19.8693	18.8098	19.8872	19.8029	4	0.689509	2	0.0179561	0.99307	O00231		P17066
sp|P52907|CAZA1_HUMAN|: NA	P52907	0.47621	0.388242	3	2	5	20.4836	0.47621	0.968677	0.388242	0.938335	0.388242	20.5672	19.9238	21.073	20.3704	4	0.0418503	2	0.505803	0.446618	P52907		P35579
sp|P13637-3|AT1A3_HUMAN|: NA	P13637-3	-1.16184	0.391616	2	3	5	20.8763	-1.16184	-0.961076	0.391616	0.923666	0.391616	19.8693	23.0452	19.9596	20.6311	4	1.77082	2	0.0903159	-2.414	P13637-3		Q16352
sp|Q05682-5|CALD1_HUMAN;sp|Q05682-4|CALD1_HUMAN;sp|Q05682-3|CALD1_HUMAN;sp|Q05682-6|CALD1_HUMAN;sp|Q05682-2|CALD1_HUMAN;sp|Q05682|CALD1_HUMAN|: NA	Q05682-5	0.4299	0.392375	10	7	17	22.8474	0.4299	0.959372	0.392375	0.920395	0.392375	22.4787	22.7863	23.4125	22.7122	4	0.712677	2	0.933839	-0.0740387	Q05682-5		Q86V81
sp|Q14103-3|HNRPD_HUMAN;sp|Q14103|HNRPD_HUMAN;sp|Q14103-4|HNRPD_HUMAN;sp|Q14103-2|HNRPD_HUMAN|: NA	Q14103-3	0.685688	0.395328	3	1	4	20.0314	0.685688	0.952775	0.395328	0.907781	0.395328	20.5672	18.8098	20.3681	20.3803	4	1.25128	2	-0.1991	1.57048	Q14103-3		P61353
sp|P07858|CATB_HUMAN|: NA	P07858	-1.20556	0.395904	1	1	2	19.8975	-1.20556	-0.951495	0.395904	0.905343	0.395904	22.1907	18.8098	19.0483	19.5411	4	2.73914	2	-3.14242	0.731304	P07858		P60900
sp|O00567|NOP56_HUMAN|: NA	O00567	-0.379631	0.405451	3	3	6	20.2931	-0.379631	-0.930477	0.405451	0.865787	0.405451	20.5672	20.3985	20.3704	19.8361	4	0.258508	2	-0.196838	-0.562423	O00567		P49773
sp|P78406|RAE1L_HUMAN|: NA	P78406	-0.339908	0.405504	1	1	2	18.6124	-0.339908	-0.930362	0.405504	0.865574	0.405504	18.7549	18.8098	18.5548	18.33	4	0.197848	2	-0.200009	-0.479808	P78406		P23246
sp|P78527-2|PRKDC_HUMAN;sp|P78527|PRKDC_HUMAN|: NA	P78527-2	0.595048	0.407268	6	6	12	21.59	0.595048	0.926525	0.407268	0.858449	0.407268	21.6358	20.9491	21.2196	22.5554	4	1.43013	2	-0.416205	1.6063	P78527-2		O00479
sp|Q96AG4|LRC59_HUMAN|: NA	Q96AG4	-1.36267	0.411791	1	1	2	20.108	-1.36267	-0.91675	0.411791	0.840431	0.411791	22.7688	18.8098	18.9882	19.8651	4	3.41942	2	-3.78056	1.05522	Q96AG4		P18085
sp|Q9Y490|TLN1_HUMAN;sp|Q9Y4G6|TLN2_HUMAN|: NA	Q9Y490	-0.386669	0.413999	3	2	5	20.0522	-0.386669	-0.912011	0.413999	0.831764	0.413999	20.5672	19.9238	19.8936	19.8241	4	0.40582	2	-0.673627	-0.0997106	Q9Y490		P84077
sp|P68371|TBB4B_HUMAN;sp|P04350|TBB4A_HUMAN;sp|A6NNZ2|TBB8L_HUMAN;sp|Q9H4B7|TBB1_HUMAN;CON__ENSEMBL:ENSBTAP00000025008|: NA	P68371	-0.770617	0.417311	15	8	23	24.9795	-0.770617	-0.904942	0.417311	0.81892	0.417311	25.8842	24.8454	25.5488	23.6395	4	0.615576	2	-0.335338	-1.20589	P68371		P84085
sp|P39019|RS19_HUMAN|: NA	P39019	-0.392164	0.418249	3	3	6	22.3428	-0.392164	-0.902949	0.418249	0.815317	0.418249	22.7452	22.3326	22.429	21.8645	4	0.107397	2	-0.316222	-0.468105	P39019		P07900
sp|Q8N163-2|CCAR2_HUMAN;sp|Q8N163|CCAR2_HUMAN|: NA	Q8N163-2	0.510522	0.421116	7	4	11	21.4742	0.510522	0.896878	0.421116	0.80439	0.421116	21.8383	20.5996	21.8061	21.6528	4	0.76743	2	-0.0321331	1.05318	Q8N163-2		O00422
sp|P60866|RS20_HUMAN;sp|P60866-2|RS20_HUMAN|: NA	P60866	-0.812694	0.42147	1	1	2	19.5201	-0.812694	-0.896131	0.42147	0.80305	0.42147	18.7549	21.0981	19.1349	19.0927	4	1.68672	2	0.38	-2.00539	P60866		Q13310-2
sp|O75390|CISY_HUMAN|: NA	O75390	-0.723709	0.422274	2	1	3	20.4988	-0.723709	-0.894437	0.422274	0.800017	0.422274	19.8693	21.852	20.3803	19.8936	4	1.74616	2	0.511016	-1.95843	O75390		Q13541
sp|Q01995|TAGL_HUMAN|: NA	Q01995	1.41736	0.424616	1	1	2	21.6451	1.41736	0.889514	0.424616	0.791235	0.424616	18.7549	23.1181	22.3926	22.3151	4	3.14005	2	3.63771	-0.802987	Q01995		Q9Y6M1-5
sp|P41250|SYG_HUMAN|: NA	P41250	-0.738905	0.426113	3	1	4	19.3191	-0.738905	-0.886381	0.426113	0.785671	0.426113	20.5672	18.8098	19.5407	18.3586	4	0.406785	2	-1.02655	-0.451265	P41250		Q00610-2
sp|P62633-2|CNBP_HUMAN;sp|P62633-8|CNBP_HUMAN;sp|P62633-5|CNBP_HUMAN;sp|P62633|CNBP_HUMAN;sp|P62633-4|CNBP_HUMAN;sp|P62633-6|CNBP_HUMAN;sp|P62633-7|CNBP_HUMAN;sp|P62633-3|CNBP_HUMAN|: NA	P62633-2	-0.48412	0.428486	2	1	3	19.0975	-0.48412	-0.881429	0.428486	0.776917	0.428486	19.8693	18.8098	19.1098	18.601	4	0.389377	2	-0.759451	-0.208789	P62633-2		P08238
sp|Q9H0D6-2|XRN2_HUMAN;sp|Q9H0D6|XRN2_HUMAN|: NA	Q9H0D6-2	-0.430244	0.430962	2	2	4	19.6814	-0.430244	-0.876289	0.430962	0.767883	0.430962	19.8693	19.9238	18.992	19.9406	4	0.632266	2	-0.877323	0.0168355	Q9H0D6-2		P38919
sp|Q9NR30|DDX21_HUMAN;sp|Q9NR30-2|DDX21_HUMAN;sp|Q9BQ39|DDX50_HUMAN|: NA	Q9NR30	0.378875	0.43238	1	1	2	18.9718	0.378875	0.873357	0.43238	0.762752	0.43238	18.7549	18.8098	18.8139	19.5085	4	0.452297	2	0.059053	0.698698	Q9NR30		P41219
sp|Q96EP5-2|DAZP1_HUMAN;sp|Q96EP5|DAZP1_HUMAN|: NA	Q96EP5-2	0.589212	0.440238	2	3	5	20.4285	0.589212	0.857242	0.440238	0.734864	0.440238	19.8693	20.3985	19.9406	21.5056	4	0.73241	2	0.0713195	1.1071	Q96EP5-2		Q8NBS9-2
sp|O75874|IDHC_HUMAN|: NA	O75874	-0.335827	0.443223	1	1	2	18.6144	-0.335827	-0.851182	0.443223	0.724511	0.443223	18.7549	18.8098	18.209	18.684	4	0.297035	2	-0.545862	-0.125792	O75874		P62318-2
sp|Q16531|DDB1_HUMAN|: NA	Q16531	-0.637209	0.443336	2	2	4	20.425	-0.637209	-0.850953	0.443336	0.724121	0.443336	19.8693	21.618	19.8029	20.41	4	0.807259	2	-0.0663904	-1.20803	Q16531		P61019-2
sp|P31943|HNRH1_HUMAN|: NA	P31943	0.536935	0.443417	8	9	17	24.8785	0.536935	0.850789	0.443417	0.723842	0.443417	24.1194	25.1008	24.6036	25.6904	4	0.0744942	2	0.484259	0.58961	P31943		P26599
sp|Q15424-2|SAFB1_HUMAN;sp|Q15424|SAFB1_HUMAN;sp|Q15424-4|SAFB1_HUMAN;sp|Q15424-3|SAFB1_HUMAN;sp|Q14151|SAFB2_HUMAN|: NA	Q15424-2	0.803059	0.447726	2	4	6	20.636	0.803059	0.842102	0.447726	0.709136	0.447726	19.8693	20.5996	19.8495	22.2256	4	1.16371	2	-0.0198106	1.62593	Q15424-2		P19105
sp|O75494-5|SRS10_HUMAN;sp|O75494-4|SRS10_HUMAN;sp|O75494-6|SRS10_HUMAN;sp|O75494-3|SRS10_HUMAN;sp|Q8WXF0|SRS12_HUMAN;sp|O75494-2|SRS10_HUMAN;sp|O75494|SRS10_HUMAN|: NA	O75494-5	-0.291671	0.460062	1	1	2	18.6365	-0.291671	-0.817601	0.460062	0.668471	0.460062	18.7549	18.8098	18.4715	18.5098	4	0.0117879	2	-0.283336	-0.300007	O75494-5		Q07955
sp|P17987|TCPA_HUMAN|: NA	P17987	0.46249	0.467535	6	3	9	21.2484	0.46249	0.803009	0.467535	0.644824	0.467535	21.6358	20.3985	21.6277	21.3315	4	0.665418	2	-0.00803144	0.933012	P17987		P63241
sp|P61978-3|HNRPK_HUMAN|: NA	P61978-3	-0.350356	0.471124	8	5	13	24.4736	-0.350356	-0.796066	0.471124	0.633721	0.471124	24.6619	24.6358	23.9351	24.6619	4	0.532389	2	-0.726812	0.0260998	P61978-3		P29373
sp|P61978|HNRPK_HUMAN;sp|P61978-2|HNRPK_HUMAN|: NA	P61978	-0.350356	0.471124	8	5	13	24.4736	-0.350356	-0.796066	0.471124	0.633721	0.471124	24.6619	24.6358	23.9351	24.6619	4	0.532389	2	-0.726812	0.0260998	P61978		P09382
sp|O95777|LSM8_HUMAN|: NA	O95777	-0.411752	0.474818	2	1	3	19.1337	-0.411752	-0.788963	0.474818	0.622463	0.474818	19.8693	18.8098	19.0108	18.8448	4	0.631748	2	-0.858466	0.0349611	O95777		P29692
sp|Q9NQP4|PFD4_HUMAN|: NA	Q9NQP4	-0.280564	0.476124	1	1	2	18.6421	-0.280564	-0.786463	0.476124	0.618523	0.476124	18.7549	18.8098	18.521	18.4826	4	0.0660164	2	-0.233883	-0.327245	Q9NQP4		P52565
sp|P67809|YBOX1_HUMAN;sp|Q9Y2T7|YBOX2_HUMAN|: NA	P67809	0.292379	0.480983	4	3	7	21.4811	0.292379	0.777206	0.480983	0.604049	0.480983	21.1777	21.4921	21.5599	21.6947	4	0.127074	2	0.382234	0.202525	P67809		Q13151
sp|Q9NR28-2|DBLOH_HUMAN;sp|Q9NR28-3|DBLOH_HUMAN;sp|Q9NR28|DBLOH_HUMAN|: NA	Q9NR28-2	0.34268	0.484644	1	1	2	18.9537	0.34268	0.770278	0.484644	0.593328	0.484644	18.7549	18.8098	18.7511	19.4989	4	0.489919	2	-0.00374468	0.689105	Q9NR28-2		P51532-5
sp|P23528|COF1_HUMAN;sp|Q9Y281-3|COF2_HUMAN|: NA	P23528	-0.281868	0.492152	2	1	3	22.2818	-0.281868	-0.756195	0.492152	0.57183	0.492152	22.268	22.5775	22.1261	22.1557	4	0.197954	2	-0.141894	-0.421843	P23528		Q9UHB9-4
sp|O43399-6|TPD54_HUMAN;sp|O43399-2|TPD54_HUMAN;sp|O43399-4|TPD54_HUMAN;sp|O43399|TPD54_HUMAN;sp|O43399-3|TPD54_HUMAN;sp|O43399-5|TPD54_HUMAN;sp|O43399-7|TPD54_HUMAN|: NA	O43399-6	0.27425	0.494803	1	1	2	18.9195	0.27425	0.75126	0.494803	0.564391	0.494803	18.7549	18.8098	19.1671	18.9461	4	0.195136	2	0.412232	0.136269	O43399-6		O60220
sp|P30041|PRDX6_HUMAN|: NA	P30041	-0.562729	0.497472	4	4	8	21.6088	-0.562729	-0.746314	0.497472	0.556984	0.497472	21.9859	21.7944	20.3985	22.2563	4	1.44902	2	-1.58734	0.461885	P30041		P31150
sp|Q9Y5J9|TIM8B_HUMAN|: NA	Q9Y5J9	-0.28682	0.501598	1	1	2	18.6389	-0.28682	-0.738705	0.501598	0.545685	0.501598	18.7549	18.8098	18.2793	18.7117	4	0.266852	2	-0.475513	-0.0981272	Q9Y5J9		P46781
sp|Q9Y5B9|SP16H_HUMAN|: NA	Q9Y5B9	0.287233	0.501768	7	4	11	21.8782	0.287233	0.738393	0.501768	0.545224	0.501768	21.8383	21.6309	22.2163	21.8273	4	0.128438	2	0.378052	0.196413	Q9Y5B9		Q99878
sp|P18124|RL7_HUMAN|: NA	P18124	-0.794666	0.506533	2	2	4	20.8923	-0.794666	-0.729667	0.506533	0.532414	0.506533	22.6556	19.9238	20.9695	20.0205	4	1.26063	2	-1.68607	0.0967328	P18124
sp|Q13813-3|SPTN1_HUMAN;sp|Q13813|SPTN1_HUMAN;sp|Q13813-2|SPTN1_HUMAN|: NA	Q13813-3	0.416806	0.518756	37	18	55	24.6089	0.416806	0.707559	0.518756	0.50064	0.518756	24.9959	23.8051	25.1008	24.5338	4	0.441101	2	0.1049	0.728712	Q13813-3
sp|Q2TAY7|SMU1_HUMAN;sp|Q2TAY7-2|SMU1_HUMAN|: NA	Q2TAY7	-0.258435	0.520568	1	1	2	18.6531	-0.258435	-0.704316	0.520568	0.49606	0.520568	18.7549	18.8098	18.6461	18.4018	4	0.211612	2	-0.108802	-0.408067	Q2TAY7
sp|Q63HN8|RN213_HUMAN;sp|Q63HN8-4|RN213_HUMAN|: NA	Q63HN8	-0.322572	0.522047	1	1	2	23.7386	-0.322572	-0.701672	0.522047	0.492343	0.522047	24.095	23.7048	23.2182	23.9365	4	0.783857	2	-0.876843	0.231699	Q63HN8
sp|P04843|RPN1_HUMAN|: NA	P04843	-0.390851	0.525196	8	8	16	23.1179	-0.390851	-0.696065	0.525196	0.484506	0.525196	23.0365	23.5901	22.3787	23.4662	4	0.377446	2	-0.657746	-0.123957	P04843
sp|Q96AE4|FUBP1_HUMAN;sp|Q96AE4-2|FUBP1_HUMAN|: NA	Q96AE4	-0.381134	0.526029	1	2	3	19.1487	-0.381134	-0.694585	0.526029	0.482448	0.526029	18.7549	19.9238	18.9071	19.0093	4	0.754294	2	0.152232	-0.9145	Q96AE4
sp|Q16778|H2B2E_HUMAN;sp|P33778|H2B1B_HUMAN;sp|P23527|H2B1O_HUMAN;sp|P06899|H2B1J_HUMAN;sp|Q8N257|H2B3B_HUMAN;sp|Q6DRA6|H2B2D_HUMAN;sp|Q6DN03|H2B2C_HUMAN|: NA	Q16778	1.80042	0.526419	2	1	3	22.6115	1.80042	0.693894	0.526419	0.481489	0.526419	24.6128	18.8098	25.6607	21.3628	4	1.06422	2	1.0479	2.55293	Q16778
sp|Q99880|H2B1L_HUMAN;sp|Q99879|H2B1M_HUMAN;sp|Q99877|H2B1N_HUMAN;sp|Q93079|H2B1H_HUMAN;sp|Q5QNW6|H2B2F_HUMAN;sp|P62807|H2B1C_HUMAN;sp|P58876|H2B1D_HUMAN;sp|P57053|H2BFS_HUMAN;sp|O60814|H2B1K_HUMAN;sp|Q5QNW6-2|H2B2F_HUMAN;sp|Q96A08|H2B1A_HUMAN|: NA	Q99880	1.80042	0.526419	2	1	3	22.6115	1.80042	0.693894	0.526419	0.481489	0.526419	24.6128	18.8098	25.6607	21.3628	4	1.06422	2	1.0479	2.55293	Q99880
sp|P12956|XRCC6_HUMAN;sp|P12956-2|XRCC6_HUMAN|: NA	P12956	-0.384741	0.530029	5	6	11	22.7961	-0.384741	-0.687505	0.530029	0.472664	0.530029	22.4633	23.5138	22.3002	22.9074	4	0.313465	2	-0.163088	-0.606395	P12956
sp|Q14974|IMB1_HUMAN;sp|Q14974-2|IMB1_HUMAN|: NA	Q14974	0.39742	0.534154	3	2	5	21.0188	0.39742	0.680244	0.534154	0.462733	0.534154	20.5672	21.073	21.8172	20.6178	4	1.20576	2	1.25002	-0.455181	Q14974
sp|Q5JTV8|TOIP1_HUMAN;sp|Q5JTV8-3|TOIP1_HUMAN;sp|Q5JTV8-2|TOIP1_HUMAN|: NA	Q5JTV8	-0.35565	0.539089	2	1	3	19.1617	-0.35565	-0.671609	0.539089	0.451059	0.539089	19.8693	18.8098	18.833	19.1349	4	0.962625	2	-1.03633	0.325029	Q5JTV8
sp|P12004|PCNA_HUMAN|: NA	P12004	-0.671382	0.539613	1	1	2	19.5877	-0.671382	-0.670697	0.539613	0.449834	0.539613	18.7549	21.092	18.6503	19.8538	4	0.801614	2	-0.104555	-1.23821	P12004
sp|P05023-4|AT1A1_HUMAN;sp|P05023|AT1A1_HUMAN;sp|P05023-2|AT1A1_HUMAN;sp|P05023-3|AT1A1_HUMAN;sp|P13637|AT1A3_HUMAN;sp|P50993|AT1A2_HUMAN;sp|P13637-2|AT1A3_HUMAN;sp|P20648|ATP4A_HUMAN|: NA	P05023-4	-0.528135	0.540975	2	2	4	20.5434	-0.528135	-0.668325	0.540975	0.446658	0.540975	19.8693	21.7457	19.9596	20.5991	4	0.874621	2	0.0903159	-1.14659	P05023-4
sp|Q15029-2|U5S1_HUMAN;sp|Q15029|U5S1_HUMAN;sp|Q15029-3|U5S1_HUMAN|: NA	Q15029-2	0.331892	0.547238	5	4	9	21.2096	0.331892	0.657473	0.547238	0.432271	0.547238	21.4877	20.5996	21.1396	21.6116	4	0.961733	2	-0.348156	1.01194	Q15029-2
sp|P51149|RAB7A_HUMAN|: NA	P51149	0.486854	0.547999	3	1	4	19.932	0.486854	0.656162	0.547999	0.430548	0.547999	20.5672	18.8098	20.4291	19.9217	4	0.88389	2	-0.138151	1.11186	P51149
sp|Q14137|BOP1_HUMAN;sp|Q14137-2|BOP1_HUMAN|: NA	Q14137	-0.310792	0.549338	2	2	4	19.7411	-0.310792	-0.653854	0.549338	0.427525	0.549338	19.8693	19.9238	19.144	20.0275	4	0.586157	2	-0.725268	0.103683	Q14137
sp|Q8WVM8|SCFD1_HUMAN|: NA	Q8WVM8	-0.670133	0.549492	1	1	2	19.6867	-0.670133	-0.65359	0.549492	0.427181	0.549492	18.7549	21.2887	18.8829	19.8203	4	1.12881	2	0.128056	-1.46832	Q8WVM8
sp|P18583-8|SON_HUMAN;sp|P18583-6|SON_HUMAN;sp|P18583-2|SON_HUMAN;sp|P18583-10|SON_HUMAN;sp|P18583-3|SON_HUMAN;sp|P18583-4|SON_HUMAN;sp|P18583-7|SON_HUMAN;sp|P18583|SON_HUMAN;sp|P18583-5|SON_HUMAN;sp|P18583-9|SON_HUMAN|: NA	P18583-8	-0.234328	0.549985	1	1	2	18.6652	-0.234328	-0.652742	0.549985	0.426073	0.549985	18.7549	18.8098	18.4885	18.6075	4	0.0453197	2	-0.266374	-0.202282	P18583-8
sp|P26640|SYVC_HUMAN;sp|P26640-2|SYVC_HUMAN|: NA	P26640	-0.840587	0.550782	1	1	2	19.5369	-0.840587	-0.651372	0.550782	0.424285	0.550782	18.7549	21.1596	17.8553	20.378	4	0.0834142	2	-0.89957	-0.781604	P26640
sp|Q15717|ELAV1_HUMAN;sp|Q15717-2|ELAV1_HUMAN|: NA	Q15717	-0.357944	0.550958	3	3	6	21.2437	-0.357944	-0.651071	0.550958	0.423893	0.550958	20.8499	21.9953	20.9288	21.2006	4	0.61773	2	0.0788576	-0.794745	Q15717
sp|P62158|CALM_HUMAN|: NA	P62158	1.08912	0.552154	3	1	4	20.2331	1.08912	0.649017	0.552154	0.421224	0.552154	20.5672	18.8098	22.9074	18.6479	4	1.76919	2	2.34013	-0.161885	P62158
sp|Q14980-2|NUMA1_HUMAN;sp|Q14980|NUMA1_HUMAN;sp|Q14980-4|NUMA1_HUMAN;sp|Q14980-3|NUMA1_HUMAN;sp|Q14980-5|NUMA1_HUMAN|: NA	Q14980-2	-0.376737	0.555424	6	3	9	20.8288	-0.376737	-0.643421	0.555424	0.41399	0.555424	21.6358	20.3985	20.8499	20.4309	4	0.578601	2	-0.78587	0.0323949	Q14980-2
sp|Q05639|EF1A2_HUMAN|: NA	Q05639	0.824161	0.558958	4	2	6	23.3351	0.824161	0.637399	0.558958	0.406278	0.558958	21.1777	24.6684	23.8051	23.6892	4	2.55023	2	2.62745	-0.979125	Q05639
sp|P46087-2|NOP2_HUMAN;sp|P46087|NOP2_HUMAN;sp|P46087-4|NOP2_HUMAN;sp|P46087-3|NOP2_HUMAN|: NA	P46087-2	0.225686	0.563225	1	1	2	18.8952	0.225686	0.630163	0.563225	0.397106	0.563225	18.7549	18.8098	19.0564	18.9597	4	0.107283	2	0.301546	0.149826	P46087-2
sp|Q92841-1|DDX17_HUMAN;sp|Q92841-3|DDX17_HUMAN;sp|Q92841|DDX17_HUMAN;sp|Q92841-2|DDX17_HUMAN|: NA	Q92841-1	-0.277836	0.563309	7	6	13	23.5965	-0.277836	-0.63002	0.563309	0.396926	0.563309	23.5372	23.9337	23.1502	23.765	4	0.154338	2	-0.386969	-0.168703	Q92841-1
sp|P20340-4|RAB6A_HUMAN;sp|Q9NRW1-2|RAB6B_HUMAN;sp|Q9NRW1|RAB6B_HUMAN;sp|P20340-2|RAB6A_HUMAN;sp|P20340|RAB6A_HUMAN;sp|Q14964|RB39A_HUMAN|: NA	P20340-4	0.424121	0.567226	1	1	2	18.9944	0.424121	0.623412	0.567226	0.388642	0.567226	18.7549	18.8098	20.0205	18.3924	4	1.1901	2	1.26565	-0.417406	P20340-4
sp|Q12906|ILF3_HUMAN;sp|Q12906-7|ILF3_HUMAN;sp|Q12906-5|ILF3_HUMAN;sp|Q12906-4|ILF3_HUMAN;sp|Q12906-2|ILF3_HUMAN;sp|Q12906-6|ILF3_HUMAN;sp|Q12906-3|ILF3_HUMAN;sp|Q96SI9-2|STRBP_HUMAN;sp|Q96SI9|STRBP_HUMAN|: NA	Q12906	0.466538	0.581657	5	7	12	23.2968	0.466538	0.599323	0.581657	0.359189	0.581657	22.2898	23.8373	22.9408	24.1194	4	0.26082	2	0.650965	0.28211	Q12906
sp|P35908|K22E_HUMAN;CON__P35908v2;CON__P35908|: NA	P35908	-0.328874	0.583567	1	2	3	19.1749	-0.328874	-0.596165	0.583567	0.355413	0.583567	18.7549	19.9238	18.9158	19.1051	4	0.692643	2	0.160899	-0.818646	P35908
sp|O60264|SMCA5_HUMAN|: NA	O60264	-0.304002	0.589725	2	1	3	19.1876	-0.304002	-0.586031	0.589725	0.343433	0.589725	19.8693	18.8098	19.0147	19.0564	4	0.778634	2	-0.854579	0.246575	O60264
sp|Q07021|C1QBP_HUMAN|: NA	Q07021	0.409716	0.590837	2	1	3	20.7302	0.409716	0.584209	0.590837	0.3413	0.590837	19.8693	21.1815	21.4738	20.3964	4	1.68971	2	1.60452	-0.785088	Q07021
sp|P09661|RU2A_HUMAN|: NA	P09661	-0.626342	0.592619	2	2	4	20.8747	-0.626342	-0.581291	0.592619	0.337899	0.592619	19.8693	22.5064	20.0112	21.1118	4	1.0865	2	0.141933	-1.39462	P09661
sp|Q9NY12-2|GAR1_HUMAN;sp|Q9NY12|GAR1_HUMAN|: NA	Q9NY12-2	-0.202833	0.600265	1	1	2	18.6809	-0.202833	-0.568841	0.600265	0.32358	0.600265	18.7549	18.8098	18.5909	18.5681	4	0.0549434	2	-0.163982	-0.241684	Q9NY12-2
sp|Q68DK7|MSL1_HUMAN|: NA	Q68DK7	-0.21571	0.600405	1	1	2	18.6745	-0.21571	-0.568615	0.600405	0.323323	0.600405	18.7549	18.8098	18.3843	18.7489	4	0.218926	2	-0.370514	-0.0609066	Q68DK7
sp|P07737|PROF1_HUMAN|: NA	P07737	-0.56063	0.603049	1	1	2	19.7773	-0.56063	-0.564334	0.603049	0.318473	0.603049	18.7549	21.3604	19.5206	19.4733	4	1.87583	2	0.765781	-1.88704	P07737
sp|P47756-2|CAPZB_HUMAN;sp|P47756|CAPZB_HUMAN|: NA	P47756-2	-0.352536	0.605862	2	1	3	19.1633	-0.352536	-0.559793	0.605862	0.313369	0.605862	19.8693	18.8098	19.4891	18.485	4	0.0391203	2	-0.380198	-0.324874	P47756-2
sp|P61019|RAB2A_HUMAN;sp|P61019-2|RAB2A_HUMAN;sp|Q8WUD1|RAB2B_HUMAN;sp|Q8WUD1-2|RAB2B_HUMAN|: NA	P61019	0.367757	0.610969	1	1	2	18.9662	0.367757	0.551582	0.610969	0.304243	0.610969	18.7549	18.8098	18.3586	19.9416	4	1.08053	2	-0.396294	1.13181	P61019
sp|P09874|PARP1_HUMAN|: NA	P09874	0.470875	0.611697	3	5	8	21.1611	0.470875	0.550414	0.611697	0.302956	0.611697	20.5672	21.2841	20.3641	22.429	4	0.953164	2	-0.203114	1.14486	P09874
sp|P50897-2|PPT1_HUMAN;sp|P50897|PPT1_HUMAN|: NA	P50897-2	0.262053	0.612155	1	1	2	18.9134	0.262053	0.549682	0.612155	0.30215	0.612155	18.7549	18.8098	18.5997	19.4891	4	0.590023	2	-0.155157	0.679262	P50897-2
sp|Q8NEV1|CSK23_HUMAN;sp|P68400|CSK21_HUMAN;sp|P68400-2|CSK21_HUMAN|: NA	Q8NEV1	0.335867	0.613311	2	3	5	20.3018	0.335867	0.547832	0.613311	0.300119	0.613311	19.8693	20.3985	19.8203	21.1192	4	0.544204	2	-0.0489437	0.720677	Q8NEV1
sp|Q13162|PRDX4_HUMAN|: NA	Q13162	0.253423	0.613652	5	3	8	22.5442	0.253423	0.547285	0.613652	0.299521	0.613652	22.1557	22.6793	22.9943	22.3475	4	0.827622	2	0.838641	-0.331794	Q13162
sp|Q92769-3|HDAC2_HUMAN;sp|Q92769|HDAC2_HUMAN;sp|Q13547|HDAC1_HUMAN|: NA	Q92769-3	-0.499712	0.620835	1	1	2	19.6377	-0.499712	-0.535841	0.620835	0.287126	0.620835	18.7549	21.0203	18.9597	19.8161	4	0.996326	2	0.204797	-1.20422	Q92769-3
sp|Q96A72|MGN2_HUMAN;sp|P61326|MGN_HUMAN;sp|P61326-2|MGN_HUMAN|: NA	Q96A72	-0.322247	0.621769	4	2	6	20.3896	-0.322247	-0.53436	0.621769	0.28554	0.621769	21.1777	19.9238	20.5017	19.9553	4	0.500298	2	-0.676011	0.0315167	Q96A72
sp|O43660-2|PLRG1_HUMAN;sp|O43660|PLRG1_HUMAN|: NA	O43660-2	0.185308	0.632425	1	1	2	18.875	0.185308	0.517546	0.632425	0.267854	0.632425	18.7549	18.8098	18.9206	19.0147	4	0.0276815	2	0.165734	0.204881	O43660-2
sp|P07355|ANXA2_HUMAN;sp|P07355-2|ANXA2_HUMAN;sp|A6NMY6|AXA2L_HUMAN|: NA	P07355	-0.221314	0.634576	14	15	29	26.5858	-0.221314	-0.514173	0.634576	0.264374	0.634576	26.9747	26.4181	26.6704	26.2798	4	0.117396	2	-0.304326	-0.138302	P07355
sp|Q8WXI9|P66B_HUMAN;sp|Q86YP4-2|P66A_HUMAN;sp|Q86YP4|P66A_HUMAN;sp|Q86YP4-3|P66A_HUMAN|: NA	Q8WXI9	-0.191907	0.634617	1	1	2	18.6864	-0.191907	-0.514108	0.634617	0.264307	0.634617	18.7549	18.8098	18.4349	18.746	4	0.181121	2	-0.319979	-0.0638352	Q8WXI9
sp|Q9Y2W1|TR150_HUMAN|: NA	Q9Y2W1	-0.718772	0.642066	5	2	7	21.2654	-0.718772	-0.502481	0.642066	0.252487	0.642066	23.3257	19.9238	21.852	19.9599	4	1.06758	2	-1.47367	0.0361219	Q9Y2W1
sp|O75340-2|PDCD6_HUMAN;sp|O75340|PDCD6_HUMAN|: NA	O75340-2	-0.300381	0.643539	2	1	3	19.1894	-0.300381	-0.500191	0.643539	0.250191	0.643539	19.8693	18.8098	19.4647	18.6136	4	0.14732	2	-0.404552	-0.19621	O75340-2
sp|P50991-2|TCPD_HUMAN;sp|P50991|TCPD_HUMAN|: NA	P50991-2	0.498137	0.644475	1	2	3	20.1679	0.498137	0.498737	0.644475	0.248739	0.644475	18.7549	21.0828	19.8137	21.0203	4	0.792889	2	1.05879	-0.0625199	P50991-2
sp|Q14195-2|DPYL3_HUMAN;sp|Q14195|DPYL3_HUMAN;sp|Q14117|DPYS_HUMAN|: NA	Q14195-2	0.215939	0.644961	5	3	8	21.4724	0.215939	0.497983	0.644961	0.247987	0.644961	21.4877	21.2411	21.9057	21.255	4	0.285711	2	0.417968	0.0139112	Q14195-2
sp|Q13283|G3BP1_HUMAN|: NA	Q13283	-0.431197	0.646115	3	1	4	19.4729	-0.431197	-0.496193	0.646115	0.246208	0.646115	20.5672	18.8098	19.9416	18.573	4	0.274915	2	-0.625592	-0.236803	Q13283
sp|P51659|DHB4_HUMAN;sp|P51659-3|DHB4_HUMAN;sp|P51659-2|DHB4_HUMAN|: NA	P51659	0.259887	0.647701	5	3	8	21.0731	0.259887	0.493737	0.647701	0.243776	0.647701	21.4877	20.3985	21.2161	21.1899	4	0.751649	2	-0.271609	0.791383	P51659
sp|P40925-2|MDHC_HUMAN;sp|P40925|MDHC_HUMAN;sp|P40925-3|MDHC_HUMAN|: NA	P40925-2	0.180156	0.649819	1	1	2	18.8724	0.180156	0.490463	0.649819	0.240554	0.649819	18.7549	18.8098	18.8381	19.0869	4	0.137092	2	0.0832174	0.277094	P40925-2
sp|P27348|1433T_HUMAN|: NA	P27348	0.232856	0.655023	5	3	8	22.0594	0.232856	0.482443	0.655023	0.232751	0.655023	21.4877	22.3982	22.2256	22.1261	4	0.714146	2	0.737834	-0.272121	P27348
sp|P55884|EIF3B_HUMAN;sp|P55884-2|EIF3B_HUMAN|: NA	P55884	-0.190409	0.655447	1	1	2	18.6871	-0.190409	-0.481791	0.655447	0.232122	0.655447	18.7549	18.8098	18.8316	18.3522	4	0.377865	2	0.0767822	-0.4576	P55884
sp|Q9Y696|CLIC4_HUMAN|: NA	Q9Y696	-0.193354	0.655628	2	2	4	19.7999	-0.193354	-0.481513	0.655628	0.231855	0.655628	19.8693	19.9238	19.4435	19.9629	4	0.328759	2	-0.425822	0.0391137	Q9Y696
sp|Q5EB52-2|MEST_HUMAN;sp|Q5EB52|MEST_HUMAN;sp|Q5EB52-3|MEST_HUMAN|: NA	Q5EB52-2	-0.46822	0.66606	1	2	3	19.7303	-0.46822	-0.465553	0.66606	0.216739	0.66606	18.7549	21.1739	18.9638	20.0284	4	0.957723	2	0.208993	-1.14543	Q5EB52-2
sp|P23396|RS3_HUMAN;sp|P23396-2|RS3_HUMAN|: NA	P23396	0.404797	0.666772	3	3	6	21.8648	0.404797	0.464469	0.666772	0.215731	0.666772	20.5672	22.7576	21.8446	22.2898	4	1.23404	2	1.27739	-0.4678	P23396
sp|P62249|RS16_HUMAN|: NA	P62249	0.304102	0.671531	3	2	5	20.3976	0.304102	0.45724	0.671531	0.209069	0.671531	20.5672	19.9238	21.2703	19.8289	4	0.564265	2	0.703098	-0.0948933	P62249
sp|P62277|RS13_HUMAN|: NA	P62277	-0.272682	0.672018	2	1	3	19.2032	-0.272682	-0.456501	0.672018	0.208393	0.672018	19.8693	18.8098	19.4834	18.6503	4	0.160027	2	-0.385839	-0.159526	P62277
sp|P09496-2|CLCA_HUMAN;sp|P09496-5|CLCA_HUMAN;sp|P09496-4|CLCA_HUMAN;sp|P09496-3|CLCA_HUMAN;sp|P09496|CLCA_HUMAN|: NA	P09496-2	0.250751	0.672993	3	2	5	20.3709	0.250751	0.455024	0.672993	0.207047	0.672993	20.5672	19.9238	20.992	20.0005	4	0.24614	2	0.424799	0.0767039	P09496-2
sp|Q12905|ILF2_HUMAN|: NA	Q12905	0.492349	0.676164	3	4	7	22.2888	0.492349	0.450229	0.676164	0.202706	0.676164	23.4856	20.5996	22.3678	22.7021	4	2.27706	2	-1.11778	2.10248	Q12905
sp|P11279|LAMP1_HUMAN;sp|P11279-2|LAMP1_HUMAN|: NA	P11279	-0.409479	0.676263	1	1	2	19.7262	-0.409479	-0.45008	0.676263	0.202572	0.676263	18.7549	21.107	19.5411	19.5018	4	1.69105	2	0.786275	-1.60523	P11279
sp|P07954-2|FUMH_HUMAN;sp|P07954|FUMH_HUMAN|: NA	P07954-2	0.332996	0.68147	1	2	3	19.5058	0.332996	0.442232	0.68147	0.195569	0.68147	18.7549	19.9238	18.9461	20.3985	4	0.200473	2	0.19124	0.474752	P07954-2
sp|O14980|XPO1_HUMAN|: NA	O14980	-0.166203	0.683893	1	1	2	18.6992	-0.166203	-0.438591	0.683893	0.192362	0.683893	18.7549	18.8098	18.4356	18.7967	4	0.216515	2	-0.319302	-0.0131037	O14980
sp|Q9Y230|RUVB2_HUMAN;sp|Q9Y230-2|RUVB2_HUMAN|: NA	Q9Y230	-0.424614	0.684903	4	1	5	19.7814	-0.424614	-0.437076	0.684903	0.191035	0.684903	21.1777	18.8098	20.0284	19.1098	4	1.02477	2	-1.14924	0.300009	Q9Y230
sp|Q9Y617|SERC_HUMAN;sp|Q9Y617-2|SERC_HUMAN|: NA	Q9Y617	-0.383827	0.685471	3	1	4	19.4966	-0.383827	-0.436224	0.685471	0.190291	0.685471	20.5672	18.8098	20.0159	18.5935	4	0.236879	2	-0.551326	-0.216328	Q9Y617
sp|P04075|ALDOA_HUMAN;sp|P04075-2|ALDOA_HUMAN;sp|P09972|ALDOC_HUMAN|: NA	P04075	-0.162644	0.687227	6	5	11	22.8345	-0.162644	-0.433593	0.687227	0.188003	0.687227	22.7576	23.0741	22.7021	22.8043	4	0.15149	2	-0.055524	-0.269763	P04075
sp|P82979|SARNP_HUMAN|: NA	P82979	-0.358934	0.695579	1	2	3	19.1598	-0.358934	-0.421128	0.695579	0.177349	0.695579	18.7549	19.9238	18.0627	19.898	4	0.471206	2	-0.692127	-0.0257413	P82979
sp|O75694-2|NU155_HUMAN;sp|O75694|NU155_HUMAN|: NA	O75694-2	-0.369667	0.70041	1	3	4	19.3919	-0.369667	-0.413955	0.70041	0.171359	0.70041	18.7549	20.3985	18.4018	20.0123	4	0.0234351	2	-0.353096	-0.386238	O75694-2
sp|P63208|SKP1_HUMAN;sp|P63208-2|SKP1_HUMAN|: NA	P63208	0.152812	0.70052	1	1	2	18.8587	0.152812	0.413792	0.70052	0.171223	0.70052	18.7549	18.8098	18.7997	19.0706	4	0.152746	2	0.0448037	0.26082	P63208
sp|Q92499|DDX1_HUMAN;sp|Q92499-3|DDX1_HUMAN;sp|Q92499-2|DDX1_HUMAN|: NA	Q92499	-0.309339	0.703596	11	9	20	24.4644	-0.309339	-0.409237	0.703596	0.167475	0.703596	25.5488	23.6892	24.4242	24.1952	4	1.15298	2	-1.12462	0.505942	Q92499
sp|P21333-2|FLNA_HUMAN;sp|P21333|FLNA_HUMAN|: NA	P21333-2	0.261314	0.704242	34	21	55	25.6956	0.261314	0.408282	0.704242	0.166694	0.704242	26.1589	24.971	26.2798	25.3727	4	0.19849	2	0.120961	0.401667	P21333-2
sp|P19022-2|CADH2_HUMAN;sp|P19022|CADH2_HUMAN|: NA	P19022-2	0.146838	0.705244	1	1	2	18.8558	0.146838	0.406802	0.705244	0.165488	0.705244	18.7549	18.8098	18.8496	19.0088	4	0.0737212	2	0.0947092	0.198967	P19022-2
sp|O75367-2|H2AY_HUMAN;sp|O75367-3|H2AY_HUMAN;sp|O75367|H2AY_HUMAN;sp|Q9P0M6|H2AW_HUMAN|: NA	O75367-2	0.341581	0.707005	1	2	3	19.5101	0.341581	0.404202	0.707005	0.163379	0.707005	18.7549	19.9238	18.7766	20.5852	4	0.452378	2	0.0217014	0.661461	O75367-2
sp|P47755|CAZA2_HUMAN;sp|P47755-2|CAZA2_HUMAN|: NA	P47755	0.144371	0.718588	2	2	4	19.9687	0.144371	0.387185	0.718588	0.149912	0.718588	19.8693	19.9238	20.1946	19.8872	4	0.255829	2	0.325269	-0.036528	P47755
sp|Q53GG5-3|PDLI3_HUMAN;sp|Q53GG5-2|PDLI3_HUMAN;sp|Q53GG5|PDLI3_HUMAN|: NA	Q53GG5-3	-0.140185	0.719421	1	1	2	18.7122	-0.140185	-0.385965	0.719421	0.148969	0.719421	18.7549	18.8098	18.7399	18.5444	4	0.177095	2	-0.0149594	-0.26541	Q53GG5-3
sp|P15531|NDKA_HUMAN;sp|P15531-2|NDKA_HUMAN|: NA	P15531	-0.196811	0.728715	3	2	5	22.6251	-0.196811	-0.372415	0.728715	0.138693	0.728715	22.5204	22.9265	23.0365	22.0168	4	1.00816	2	0.516064	-0.909686	P15531
sp|P52292|IMA1_HUMAN|: NA	P52292	-0.210278	0.73162	2	1	3	19.2344	-0.210278	-0.368197	0.73162	0.135569	0.73162	19.8693	18.8098	19.4655	18.7931	4	0.273658	2	-0.403783	-0.0167724	P52292
sp|P42677|RS27_HUMAN|: NA	P42677	-0.300009	0.732627	1	1	2	19.6388	-0.300009	-0.366738	0.732627	0.134497	0.732627	18.7549	20.8228	19.5294	19.4482	4	1.5197	2	0.774583	-1.3746	P42677
sp|Q15061|WDR43_HUMAN|: NA	Q15061	0.133428	0.735516	1	1	2	18.8491	0.133428	0.362553	0.735516	0.131445	0.735516	18.7549	18.8098	18.7873	19.0442	4	0.142821	2	0.0324382	0.234418	Q15061
sp|P27695|APEX1_HUMAN|: NA	P27695	-0.219304	0.738171	2	1	3	19.2299	-0.219304	-0.358714	0.738171	0.128676	0.738171	19.8693	18.8098	19.5752	18.6653	4	0.105716	2	-0.294057	-0.144552	P27695
sp|Q969G3-6|SMCE1_HUMAN;sp|Q969G3-5|SMCE1_HUMAN;sp|Q969G3-3|SMCE1_HUMAN;sp|Q969G3-2|SMCE1_HUMAN;sp|Q969G3-4|SMCE1_HUMAN;sp|Q969G3|SMCE1_HUMAN|: NA	Q969G3-6	0.220934	0.738795	1	2	3	19.4498	0.220934	0.357813	0.738795	0.12803	0.738795	18.7549	19.9238	19.1592	19.9613	4	0.259429	2	0.404378	0.0374902	Q969G3-6
sp|Q01518-2|CAP1_HUMAN;sp|Q01518|CAP1_HUMAN|: NA	Q01518-2	-0.129074	0.743116	1	1	2	18.7178	-0.129074	-0.351581	0.743116	0.123609	0.743116	18.7549	18.8098	18.53	18.7766	4	0.135487	2	-0.224878	-0.0332697	Q01518-2
sp|O43189-2|PHF1_HUMAN;sp|O43189|PHF1_HUMAN|: NA	O43189-2	-0.207439	0.748845	1	1	2	21.8966	-0.207439	-0.343345	0.748845	0.117885	0.748845	21.9953	22.0052	21.107	22.4787	4	0.96292	2	-0.888326	0.473449	O43189-2
sp|O75643|U520_HUMAN;sp|O75643-2|U520_HUMAN|: NA	O75643	-0.223018	0.749549	2	2	4	19.785	-0.223018	-0.342334	0.749549	0.117193	0.749549	19.8693	19.9238	18.9075	20.4396	4	1.04482	2	-0.961817	0.515782	O75643
sp|O75533|SF3B1_HUMAN;sp|O75533-2|SF3B1_HUMAN|: NA	O75533	0.190163	0.754497	6	3	9	21.1122	0.190163	0.335247	0.754497	0.112391	0.754497	21.6358	20.3985	21.255	21.1596	4	0.807407	2	-0.38076	0.761086	O75533
sp|Q9H307|PININ_HUMAN;sp|Q9H307-2|PININ_HUMAN|: NA	Q9H307	-0.267641	0.75504	3	1	4	19.5547	-0.267641	-0.334471	0.75504	0.111871	0.75504	20.5672	18.8098	19.9124	18.9294	4	0.547603	2	-0.654854	0.119573	Q9H307
sp|P78347-2|GTF2I_HUMAN;sp|P78347-4|GTF2I_HUMAN;sp|P78347-3|GTF2I_HUMAN;sp|P78347|GTF2I_HUMAN;sp|P78347-5|GTF2I_HUMAN|: NA	P78347-2	0.121729	0.757032	1	1	2	18.8432	0.121729	0.331624	0.757032	0.109975	0.757032	18.7549	18.8098	18.7811	19.027	4	0.13504	2	0.0262414	0.217217	P78347-2
sp|Q14839|CHD4_HUMAN;sp|Q14839-2|CHD4_HUMAN;sp|Q8TDI0|CHD5_HUMAN;sp|Q12873-2|CHD3_HUMAN;sp|Q12873|CHD3_HUMAN;sp|Q12873-3|CHD3_HUMAN|: NA	Q14839	-0.322656	0.758418	2	4	6	20.0731	-0.322656	-0.329645	0.758418	0.108666	0.758418	19.8693	20.5996	18.684	21.1396	4	1.21989	2	-1.18525	0.539939	Q14839
sp|O75915|PRAF3_HUMAN|: NA	O75915	-0.129842	0.760063	1	1	2	18.7174	-0.129842	-0.327299	0.760063	0.107124	0.760063	18.7549	18.8098	18.408	18.897	4	0.306961	2	-0.346897	0.0872124	O75915
sp|P40227|TCPZ_HUMAN;sp|P40227-2|TCPZ_HUMAN;sp|Q92526-2|TCPW_HUMAN;sp|Q92526|TCPW_HUMAN|: NA	P40227	-0.113265	0.766791	1	1	2	18.7257	-0.113265	-0.317724	0.766791	0.100948	0.766791	18.7549	18.8098	18.6653	18.6729	4	0.0334949	2	-0.089581	-0.13695	P40227
sp|P50990-2|TCPQ_HUMAN;sp|P50990|TCPQ_HUMAN;sp|P50990-3|TCPQ_HUMAN|: NA	P50990-2	0.130105	0.768931	7	4	11	22.1704	0.130105	0.314686	0.768931	0.0990272	0.768931	22.3787	21.8319	22.3475	22.1234	4	0.228166	2	-0.0312323	0.291443	P50990-2
sp|O75347|TBCA_HUMAN;sp|O75347-2|TBCA_HUMAN|: NA	O75347	-0.455565	0.769049	1	1	2	20.2657	-0.455565	-0.314519	0.769049	0.0989222	0.769049	22.177	18.8098	19.0102	21.0655	4	3.83431	2	-3.16683	2.2557	O75347
sp|Q9BWF3|RBM4_HUMAN;sp|Q9BWF3-4|RBM4_HUMAN;sp|Q9BWF3-3|RBM4_HUMAN;sp|Q9BWF3-2|RBM4_HUMAN;sp|Q9BQ04|RBM4B_HUMAN|: NA	Q9BWF3	0.441482	0.770729	1	4	5	19.898	0.441482	0.312137	0.770729	0.0974293	0.770729	18.7549	20.5996	18.4313	21.8061	4	1.0819	2	-0.323535	1.2065	Q9BWF3
sp|P57088|TMM33_HUMAN|: NA	P57088	-0.112636	0.772067	1	1	2	18.726	-0.112636	-0.31024	0.772067	0.0962488	0.772067	18.7549	18.8098	18.573	18.7664	4	0.0978567	2	-0.181831	-0.0434412	P57088
sp|P52209-2|6PGD_HUMAN;sp|P52209|6PGD_HUMAN|: NA	P52209-2	0.115272	0.774873	1	1	2	18.84	0.115272	0.306269	0.774873	0.0938008	0.774873	18.7549	18.8098	18.728	19.0673	4	0.201035	2	-0.0268808	0.257426	P52209-2
sp|Q6P2Q9|PRP8_HUMAN|: NA	Q6P2Q9	-0.35333	0.776407	1	3	4	19.4	-0.35333	-0.3041	0.776407	0.0924769	0.776407	18.7549	20.3985	17.9047	20.542	4	0.702633	2	-0.850166	0.143506	Q6P2Q9
sp|P40926|MDHM_HUMAN;sp|P40926-2|MDHM_HUMAN|: NA	P40926	0.385814	0.779207	4	2	6	21.7101	0.385814	0.300147	0.779207	0.0900881	0.779207	23.1107	19.9238	22.59	21.2161	4	1.28204	2	-0.520725	1.29235	P40926
sp|P13987|CD59_HUMAN|: NA	P13987	-0.156088	0.780726	2	1	3	20.293	-0.156088	-0.298004	0.780726	0.0888066	0.780726	19.8693	20.8728	20.414	20.0159	4	0.991128	2	0.544746	-0.856921	P13987
sp|P50454|SERPH_HUMAN|: NA	P50454	0.159822	0.78272	8	9	17	25.9416	0.159822	0.295194	0.78272	0.0871395	0.78272	26.4181	25.3053	25.8842	26.1589	4	0.981143	2	-0.533951	0.853595	P50454
sp|P02786|TFR1_HUMAN|: NA	P02786	0.134859	0.788941	4	3	7	20.8555	0.134859	0.286446	0.788941	0.0820512	0.788941	21.1777	20.3985	21.1118	20.7342	4	0.283953	2	-0.0659257	0.335644	P02786
sp|P05455|LA_HUMAN|: NA	P05455	-0.290171	0.790194	3	1	4	19.5434	-0.290171	-0.284687	0.790194	0.0810468	0.790194	20.5672	18.8098	20.4124	18.3843	4	0.191363	2	-0.154857	-0.425485	P05455
sp|Q8N1F7|NUP93_HUMAN;sp|Q8N1F7-2|NUP93_HUMAN|: NA	Q8N1F7	-0.316224	0.792969	4	1	5	19.8356	-0.316224	-0.280796	0.792969	0.0788467	0.792969	21.1777	18.8098	20.6002	18.7549	4	0.369468	2	-0.577477	-0.0549711	Q8N1F7
sp|Q07283|TRHY_HUMAN|: NA	Q07283	-0.129842	0.793193	1	1	2	22.4111	-0.129842	-0.280482	0.793193	0.0786702	0.793193	22.5361	22.416	22.7576	21.9347	4	0.496984	2	0.221579	-0.481262	Q07283
sp|P49327|FAS_HUMAN|: NA	P49327	0.248128	0.793274	8	3	11	21.3382	0.248128	0.280369	0.793274	0.0786068	0.793274	22.0297	20.3985	22.2563	20.6681	4	0.0303981	2	0.226634	0.269623	P49327
sp|P55145|MANF_HUMAN|: NA	P55145	-0.36547	0.801285	1	1	2	20.4262	-0.36547	-0.269166	0.801285	0.0724503	0.801285	22.408	18.8098	19.8538	20.6331	4	3.09533	2	-2.5542	1.82326	P55145
sp|Q15293|RCN1_HUMAN;sp|Q15293-2|RCN1_HUMAN|: NA	Q15293	-0.150769	0.805893	4	3	7	22.6915	-0.150769	-0.262741	0.805893	0.0690329	0.805893	23.343	22.1907	22.3556	22.8766	4	1.1832	2	-0.987417	0.685879	Q15293
sp|Q9H488-2|OFUT1_HUMAN;sp|Q9H488|OFUT1_HUMAN|: NA	Q9H488-2	-0.0995944	0.808272	1	1	2	18.7325	-0.0995944	-0.259428	0.808272	0.067303	0.808272	18.7549	18.8098	18.4826	18.8829	4	0.244205	2	-0.272274	0.0730849	Q9H488-2
sp|Q01081|U2AF1_HUMAN;sp|Q01081-2|U2AF1_HUMAN;sp|Q01081-3|U2AF1_HUMAN;sp|Q01081-4|U2AF1_HUMAN;sp|Q8WU68-3|U2AF4_HUMAN;sp|Q8WU68-2|U2AF4_HUMAN;sp|Q8WU68|U2AF4_HUMAN|: NA	Q01081	0.188645	0.811238	2	2	4	20.8208	0.188645	0.255305	0.811238	0.0651804	0.811238	19.8693	21.5837	20.6107	21.2196	4	0.781797	2	0.741458	-0.364169	Q01081
sp|Q14152-2|EIF3A_HUMAN;sp|Q14152|EIF3A_HUMAN|: NA	Q14152-2	-0.0943138	0.811947	1	1	2	18.7352	-0.0943138	-0.25432	0.811947	0.0646785	0.811947	18.7549	18.8098	18.5444	18.8316	4	0.164226	2	-0.210439	0.0218111	Q14152-2
sp|P26368-2|U2AF2_HUMAN;sp|P26368|U2AF2_HUMAN|: NA	P26368-2	0.296316	0.812516	2	1	3	20.5204	0.296316	0.253529	0.812516	0.0642768	0.812516	21.9347	18.8098	20.737	20.6002	4	2.11292	2	-1.19774	1.79037	P26368-2
sp|P36578|RL4_HUMAN|: NA	P36578	-0.166547	0.823574	7	4	11	21.9808	-0.166547	-0.238207	0.823574	0.0567427	0.823574	21.8383	22.2898	22.7122	21.0828	4	1.47147	2	0.873943	-1.20704	P36578
sp|P08579|RU2B_HUMAN|: NA	P08579	0.133456	0.826038	2	1	3	19.4063	0.133456	0.234803	0.826038	0.0551324	0.826038	19.8693	18.8098	19.8	19.146	4	0.286737	2	-0.0692976	0.336209	P08579
sp|P49755|TMEDA_HUMAN|: NA	P49755	0.0873047	0.828608	1	1	2	18.826	0.0873047	0.231256	0.828608	0.0534794	0.828608	18.7549	18.8098	19.0442	18.695	4	0.285791	2	0.289389	-0.11478	P49755
sp|P08133-2|ANXA6_HUMAN;sp|P08133|ANXA6_HUMAN|: NA	P08133-2	-0.281543	0.834676	8	2	10	21.6999	-0.281543	-0.222894	0.834676	0.0496816	0.834676	22.5418	21.1396	23.1107	20.0076	4	1.2027	2	0.568897	-1.13198	P08133-2
sp|Q16527|CSRP2_HUMAN|: NA	Q16527	-0.154006	0.836222	2	1	3	19.2626	-0.154006	-0.220767	0.836222	0.048738	0.836222	19.8693	18.8098	19.8411	18.53	4	0.177969	2	-0.0281626	-0.279849	Q16527
sp|Q14498-3|RBM39_HUMAN;sp|Q14498-2|RBM39_HUMAN;sp|Q14498|RBM39_HUMAN|: NA	Q14498-3	0.147861	0.837362	1	2	3	19.4132	0.147861	0.2192	0.837362	0.0480484	0.837362	18.7549	19.9238	18.9336	20.0407	4	0.0437366	2	0.178788	0.116935	Q14498-3
sp|Q9Y2B0|CNPY2_HUMAN;sp|Q9Y2B0-2|CNPY2_HUMAN|: NA	Q9Y2B0	-0.264269	0.837686	2	2	4	21.3421	-0.264269	-0.218754	0.837686	0.0478535	0.837686	23.0247	19.9238	20.7342	21.6857	4	2.86554	2	-2.29052	1.76198	Q9Y2B0
sp|P22626|ROA2_HUMAN;sp|P22626-2|ROA2_HUMAN|: NA	P22626	0.0903193	0.847998	16	16	32	26.8219	0.0903193	0.204603	0.847998	0.0418625	0.847998	26.7768	26.7768	26.5003	27.2339	4	0.518735	2	-0.276482	0.457121	P22626
sp|Q14699|RFTN1_HUMAN|: NA	Q14699	-0.162243	0.848359	3	1	4	19.6074	-0.162243	-0.204108	0.848359	0.0416603	0.848359	20.5672	18.8098	20.0005	19.0521	4	0.572061	2	-0.566751	0.242265	Q14699
sp|P24752|THIL_HUMAN;sp|P24752-2|THIL_HUMAN|: NA	P24752	0.07194	0.850067	1	1	2	18.8183	0.07194	0.20177	0.850067	0.0407112	0.850067	18.7549	18.8098	18.8448	18.8638	4	0.0254449	2	0.0899322	0.0539478	P24752
sp|P21964-2|COMT_HUMAN;sp|P21964|COMT_HUMAN|: NA	P21964-2	0.076621	0.851536	1	1	2	18.8207	0.076621	0.19976	0.851536	0.039904	0.851536	18.7549	18.8098	18.6601	19.0579	4	0.242414	2	-0.0947914	0.248033	P21964-2
sp|P02545|LMNA_HUMAN;sp|P02545-3|LMNA_HUMAN;sp|P02545-6|LMNA_HUMAN;sp|P02545-5|LMNA_HUMAN;sp|P02545-4|LMNA_HUMAN|: NA	P02545	-0.143034	0.851724	27	23	50	26.5113	-0.143034	-0.199504	0.851724	0.0398018	0.851724	27.451	25.7146	26.5428	26.3367	4	1.08208	2	-0.908182	0.622113	P02545
sp|P11387|TOP1_HUMAN|: NA	P11387	-0.108313	0.851823	5	3	8	21.7979	-0.108313	-0.199368	0.851823	0.0397476	0.851823	21.4877	22.2163	22.1907	21.2968	4	1.14728	2	0.702937	-0.919564	P11387
sp|Q9UK76|HN1_HUMAN;sp|Q9UK76-2|HN1_HUMAN|: NA	Q9UK76	-0.0716145	0.85373	1	1	2	18.7465	-0.0716145	-0.196761	0.85373	0.0387147	0.85373	18.7549	18.8098	18.6075	18.8139	4	0.107051	2	-0.147311	0.00408195	Q9UK76
sp|P09936|UCHL1_HUMAN|: NA	P09936	-0.218485	0.85537	1	1	2	20.0717	-0.218485	-0.194519	0.85537	0.0378375	0.85537	18.7549	21.6071	19.5085	20.4164	4	1.37483	2	0.753669	-1.19064	P09936
sp|P17844|DDX5_HUMAN;sp|P17844-2|DDX5_HUMAN|: NA	P17844	-0.100625	0.859181	9	10	19	23.9645	-0.100625	-0.189315	0.859181	0.03584	0.859181	23.738	24.2917	23.4338	24.3947	4	0.287918	2	-0.304213	0.102964	P17844
sp|P14678-2|RSMB_HUMAN;sp|P63162|RSMN_HUMAN;sp|P14678|RSMB_HUMAN;sp|P63162-2|RSMN_HUMAN;sp|P14678-3|RSMB_HUMAN|: NA	P14678-2	0.11759	0.861923	1	2	3	19.3981	0.11759	0.185575	0.861923	0.034438	0.861923	18.7549	19.9238	19.0088	19.905	4	0.192825	2	0.253938	-0.0187577	P14678-2
sp|P00338|LDHA_HUMAN;sp|P00338-4|LDHA_HUMAN;sp|P00338-3|LDHA_HUMAN;sp|P00338-5|LDHA_HUMAN;sp|P00338-2|LDHA_HUMAN;sp|Q6ZMR3|LDH6A_HUMAN;sp|P07864|LDHC_HUMAN|: NA	P00338	-0.0709088	0.862722	3	3	6	23.3965	-0.0709088	-0.184485	0.862722	0.0340348	0.862722	23.5209	23.343	23.1777	23.5444	4	0.385048	2	-0.343179	0.201361	P00338
sp|P30050|RL12_HUMAN;sp|P30050-2|RL12_HUMAN|: NA	P30050	-0.0705539	0.869176	2	2	4	23.445	-0.0705539	-0.175698	0.869176	0.0308696	0.869176	23.233	23.7276	23.3257	23.4938	4	0.230807	2	0.0926512	-0.233759	P30050
sp|P08621-2|RU17_HUMAN;sp|P08621|RU17_HUMAN;sp|P08621-3|RU17_HUMAN;sp|P08621-4|RU17_HUMAN|: NA	P08621-2	-0.184096	0.873051	1	4	5	19.5852	-0.184096	-0.170429	0.873051	0.0290462	0.873051	18.7549	20.5996	18.3968	20.5895	4	0.246021	2	-0.358059	-0.0101334	P08621-2
sp|Q9UL25|RAB21_HUMAN|: NA	Q9UL25	0.0611463	0.873712	1	1	2	18.8129	0.0611463	0.169531	0.873712	0.0287406	0.873712	18.7549	18.8098	18.7664	18.9206	4	0.0701682	2	0.0115299	0.110763	Q9UL25
sp|Q15459|SF3A1_HUMAN;sp|Q15459-2|SF3A1_HUMAN|: NA	Q15459	0.10321	0.876078	2	1	3	19.3912	0.10321	0.166318	0.876078	0.0276617	0.876078	19.8693	18.8098	19.9217	18.9638	4	0.0718584	2	0.0523985	0.154022	Q15459
sp|P42166|LAP2A_HUMAN;sp|P42167-3|LAP2B_HUMAN;sp|P42167-2|LAP2B_HUMAN|: NA	P42166	-0.160296	0.876317	4	6	10	21.7403	-0.160296	-0.165993	0.876317	0.0275538	0.876317	21.1777	22.4633	20.5752	22.7452	4	0.625373	2	-0.602502	0.281909	P42166
sp|P78371|TCPB_HUMAN;sp|P78371-2|TCPB_HUMAN|: NA	P78371	0.188612	0.881375	4	1	5	20.0881	0.188612	0.159131	0.881375	0.0253227	0.881375	21.1777	18.8098	21.2411	19.1236	4	0.177049	2	0.0634201	0.313805	P78371
sp|Q9UHX1-6|PUF60_HUMAN;sp|Q9UHX1-5|PUF60_HUMAN;sp|Q9UHX1-4|PUF60_HUMAN;sp|Q9UHX1-3|PUF60_HUMAN;sp|Q9UHX1-2|PUF60_HUMAN;sp|Q9UHX1|PUF60_HUMAN|: NA	Q9UHX1-6	0.0573102	0.882068	1	1	2	18.811	0.0573102	0.158192	0.882068	0.0250246	0.882068	18.7549	18.8098	18.7489	18.9304	4	0.089443	2	-0.00593552	0.120556	Q9UHX1-6
sp|Q8TAQ2-2|SMRC2_HUMAN;sp|Q8TAQ2-3|SMRC2_HUMAN;sp|Q8TAQ2|SMRC2_HUMAN|: NA	Q8TAQ2-2	0.0595079	0.882083	1	1	2	18.8121	0.0595079	0.158171	0.882083	0.0250182	0.882083	18.7549	18.8098	18.6729	19.0108	4	0.200092	2	-0.0819788	0.200995	Q8TAQ2-2
sp|Q9UBI6|GBG12_HUMAN|: NA	Q9UBI6	0.103313	0.88523	1	2	3	19.391	0.103313	0.153908	0.88523	0.0236878	0.88523	18.7549	19.9238	18.897	19.9882	4	0.0549709	2	0.142183	0.0644429	Q9UBI6
sp|P62241|RS8_HUMAN|: NA	P62241	0.104837	0.886026	6	5	11	22.7657	0.104837	0.152829	0.886026	0.0233569	0.886026	21.9057	23.5209	22.9807	22.6556	4	1.37203	2	1.07501	-0.865338	P62241
sp|Q15843|NEDD8_HUMAN|: NA	Q15843	0.0578104	0.887081	1	1	2	18.8112	0.0578104	0.151402	0.887081	0.0229226	0.887081	18.7549	18.8098	18.6479	19.0324	4	0.232955	2	-0.106914	0.222535	Q15843
sp|P14618|KPYM_HUMAN;sp|P14618-3|KPYM_HUMAN;sp|P14618-2|KPYM_HUMAN;sp|P30613-2|KPYR_HUMAN;sp|P30613|KPYR_HUMAN|: NA	P14618	0.0548164	0.88721	8	9	17	24.5413	0.0548164	0.151226	0.88721	0.0228694	0.88721	24.4242	24.6036	24.5338	24.6036	4	0.0775221	1	0.109633	0	P14618
sp|P49368-2|TCPG_HUMAN;sp|P49368|TCPG_HUMAN|: NA	P49368-2	0.0643182	0.888901	3	3	6	20.9256	0.0643182	0.148939	0.888901	0.0221827	0.888901	20.5672	21.2196	21.0655	20.8499	4	0.613745	2	0.498302	-0.369665	P49368-2
sp|P55084-2|ECHB_HUMAN;sp|P55084|ECHB_HUMAN|: NA	P55084-2	-0.0712553	0.902897	2	1	3	19.3039	-0.0712553	-0.130033	0.902897	0.0169085	0.902897	19.8693	18.8098	19.5173	19.0193	4	0.397071	2	-0.352027	0.209517	P55084-2
sp|O60832-2|DKC1_HUMAN;sp|O60832|DKC1_HUMAN|: NA	O60832-2	-0.0564047	0.905509	3	2	5	20.2173	-0.0564047	-0.126511	0.905509	0.016005	0.905509	20.5672	19.9238	20.386	19.9922	4	0.176564	2	-0.181254	0.0684446	O60832-2
sp|Q9BUF5|TBB6_HUMAN|: NA	Q9BUF5	-0.149656	0.909295	7	3	10	22.3957	-0.149656	-0.121411	0.909295	0.0147406	0.909295	22.9943	21.9468	23.8939	20.7479	4	1.48385	2	0.899586	-1.1989	Q9BUF5
sp|Q09028-3|RBBP4_HUMAN;sp|Q09028|RBBP4_HUMAN;sp|Q09028-2|RBBP4_HUMAN;sp|Q09028-4|RBBP4_HUMAN|: NA	Q09028-3	0.142403	0.909397	3	2	5	21.536	0.142403	0.121273	0.909397	0.0147073	0.909397	23.0059	19.9238	21.2968	21.9177	4	2.61843	2	-1.7091	1.99391	Q09028-3
sp|P62072|TIM10_HUMAN|: NA	P62072	0.0464384	0.911483	1	1	2	18.8056	0.0464384	0.118464	0.911483	0.0140337	0.911483	18.7549	18.8098	19.0579	18.5997	4	0.362839	2	0.303005	-0.210128	P62072
sp|Q8N9L1|ZIC4_HUMAN;sp|Q8N9L1-5|ZIC4_HUMAN;sp|Q8N9L1-3|ZIC4_HUMAN;sp|Q8N9L1-4|ZIC4_HUMAN;sp|Q8N9L1-2|ZIC4_HUMAN;sp|Q15915|ZIC1_HUMAN;sp|O60481-2|ZIC3_HUMAN;sp|O60481|ZIC3_HUMAN;sp|O95409|ZIC2_HUMAN;sp|Q96T25|ZIC5_HUMAN|: NA	Q8N9L1	0.0752388	0.913262	2	1	3	19.3772	0.0752388	0.11607	0.913262	0.0134723	0.913262	19.8693	18.8098	19.9613	18.8683	4	0.0236674	2	0.0919742	0.0585034	Q8N9L1
sp|O00629|IMA3_HUMAN;sp|O00505|IMA4_HUMAN|: NA	O00629	0.0398604	0.916664	2	2	4	19.9165	0.0398604	0.111493	0.916664	0.0124307	0.916664	19.8693	19.9238	19.898	19.9747	4	0.0157227	2	0.0287428	0.050978	O00629
sp|P42167|LAP2B_HUMAN|: NA	P42167	-0.107165	0.924868	4	8	12	21.8441	-0.107165	-0.100468	0.924868	0.0100938	0.924868	21.1777	22.6177	20.5752	23.0059	4	0.700511	2	-0.602502	0.388171	P42167
sp|O95816|BAG2_HUMAN;sp|O95816-2|BAG2_HUMAN|: NA	O95816	0.0362817	0.925105	1	1	2	18.8005	0.0362817	0.10015	0.925105	0.01003	0.925105	18.7549	18.8098	18.9093	18.728	4	0.167066	2	0.154415	-0.0818519	O95816
sp|Q13595-2|TRA2A_HUMAN;sp|Q13595-4|TRA2A_HUMAN;sp|Q13595-3|TRA2A_HUMAN;sp|Q13595|TRA2A_HUMAN|: NA	Q13595-2	0.0355032	0.927654	1	1	2	18.8001	0.0355032	0.0967284	0.927654	0.00935639	0.927654	18.7549	18.8098	18.695	18.9406	4	0.134792	2	-0.0598088	0.130815	Q13595-2
sp|P20700|LMNB1_HUMAN|: NA	P20700	0.0640262	0.929081	14	9	23	24.2499	0.0640262	0.0948131	0.929081	0.00898952	0.929081	25.0233	23.4125	24.318	24.2458	4	1.08791	2	-0.705244	0.833297	P20700
sp|P35527|K1C9_HUMAN;CON__P35527|: NA	P35527	0.133615	0.932642	1	3	4	19.6435	0.133615	0.0900363	0.932642	0.00810653	0.932642	18.7549	20.3985	17.8607	21.5599	4	1.45349	2	-0.894159	1.16139	P35527
sp|Q9UHG3|PCYOX_HUMAN;sp|Q9UHG3-2|PCYOX_HUMAN|: NA	Q9UHG3	-0.0331061	0.933732	1	1	2	18.7658	-0.0331061	-0.0885736	0.933732	0.00784529	0.933732	18.7549	18.8098	18.5914	18.9071	4	0.184367	2	-0.163473	0.0972608	Q9UHG3
sp|P02545-2|LMNA_HUMAN|: NA	P02545-2	-0.0561252	0.935133	25	23	48	26.4462	-0.0561252	-0.086696	0.935133	0.0075162	0.935133	27.2339	25.7146	26.4181	26.4181	4	1.07433	2	-0.815793	0.703542	P02545-2
sp|P05198|IF2A_HUMAN|: NA	P05198	-0.0932951	0.939606	4	1	5	19.9471	-0.0932951	-0.0807	0.939606	0.0065125	0.939606	21.1777	18.8098	20.8934	18.9075	4	0.270027	2	-0.284233	0.0976429	P05198
sp|P39023|RL3_HUMAN;sp|Q92901|RL3L_HUMAN|: NA	P39023	-0.050458	0.941159	3	2	5	20.2203	-0.050458	-0.0786197	0.941159	0.00618106	0.941159	20.5672	19.9238	20.8728	19.5173	4	0.503535	2	0.305595	-0.406511	P39023
sp|Q9ULV4|COR1C_HUMAN;sp|Q9ULV4-2|COR1C_HUMAN;sp|Q9ULV4-3|COR1C_HUMAN|: NA	Q9ULV4	0.0444802	0.954706	3	1	4	19.7108	0.0444802	0.0604871	0.954706	0.00365868	0.954706	20.5672	18.8098	19.9454	19.5206	4	0.942332	2	-0.621849	0.71081	Q9ULV4
sp|Q16576|RBBP7_HUMAN;sp|Q16576-2|RBBP7_HUMAN|: NA	Q16576	-0.0257993	0.955519	1	1	2	18.7694	-0.0257993	-0.0593999	0.955519	0.00352835	0.955519	18.7549	18.8098	19.1051	18.408	4	0.531841	2	0.350269	-0.401868	Q16576
sp|P20042|IF2B_HUMAN|: NA	P20042	-0.0519157	0.955647	3	1	4	19.6626	-0.0519157	-0.0592289	0.955647	0.00350807	0.955647	20.5672	18.8098	20.3396	18.9336	4	0.248523	2	-0.227648	0.123817	P20042
sp|O00425|IF2B3_HUMAN;sp|O00425-2|IF2B3_HUMAN|: NA	O00425	-0.0412057	0.955668	2	1	3	19.319	-0.0412057	-0.0592004	0.955668	0.00350469	0.955668	19.8693	18.8098	19.9506	18.6461	4	0.173337	2	0.0813618	-0.163773	O00425
sp|P67775|PP2AA_HUMAN;sp|P67775-2|PP2AA_HUMAN;sp|P62714|PP2AB_HUMAN|: NA	P67775	-0.0337132	0.960553	2	1	3	19.3227	-0.0337132	-0.052669	0.960553	0.00277402	0.960553	19.8693	18.8098	19.8331	18.7786	4	0.00353314	2	-0.0362115	-0.0312149	P67775
sp|P35659-2|DEK_HUMAN;sp|P35659|DEK_HUMAN|: NA	P35659-2	0.0341493	0.963045	1	2	3	19.3564	0.0341493	0.0493385	0.963045	0.00243429	0.963045	18.7549	19.9238	18.7786	19.9683	4	0.014698	2	0.0237562	0.0445423	P35659-2
sp|P67870|CSK2B_HUMAN|: NA	P67870	0.0176727	0.963132	1	1	2	18.7912	0.0176727	0.0492223	0.963132	0.00242283	0.963132	18.7549	18.8098	18.8601	18.7399	4	0.12389	2	0.105276	-0.0699305	P67870
sp|Q96I24|FUBP3_HUMAN;sp|Q96I24-2|FUBP3_HUMAN|: NA	Q96I24	0.0143478	0.969942	2	2	4	19.9037	0.0143478	0.0401233	0.969942	0.00160988	0.969942	19.8693	19.9238	19.8711	19.9506	4	0.0177199	2	0.00181792	0.0268777	Q96I24
sp|P84103-2|SRSF3_HUMAN;sp|P84103|SRSF3_HUMAN|: NA	P84103-2	-0.0386772	0.971091	1	3	4	19.5574	-0.0386772	-0.0385891	0.971091	0.00148912	0.971091	18.7549	20.3985	18.5098	20.5662	4	0.291835	2	-0.245036	0.167681	P84103-2
sp|Q9NS69|TOM22_HUMAN|: NA	Q9NS69	-0.0127107	0.973298	1	1	2	18.776	-0.0127107	-0.0356406	0.973298	0.00127025	0.973298	18.7549	18.8098	18.7549	18.7844	4	0.0179756	1	0	-0.0254214	Q9NS69
sp|P50395-2|GDIB_HUMAN;sp|P50395|GDIB_HUMAN|: NA	P50395-2	-0.0482545	0.973776	4	3	7	22.0085	-0.0482545	-0.0350026	0.973776	0.00122518	0.973776	23.6667	20.3985	22.8957	21.073	4	1.02214	2	-0.771015	0.674506	P50395-2
sp|P62280|RS11_HUMAN|: NA	P62280	-0.0393219	0.978334	1	1	2	20.3726	-0.0393219	-0.028916	0.978334	0.000836135	0.978334	18.7549	22.0297	21.2006	19.5053	4	3.51442	2	2.44575	-2.52439	P62280
sp|Q9P2E9-2|RRBP1_HUMAN;sp|Q9P2E9|RRBP1_HUMAN;sp|Q9P2E9-3|RRBP1_HUMAN;REV__sp|Q9P2M7|CING_HUMAN|: NA	Q9P2E9-2	0.0128798	0.978849	6	6	12	21.2989	0.0128798	0.0282292	0.978849	0.000796888	0.978849	21.6358	20.9491	21.0981	21.5125	4	0.778569	2	-0.537652	0.563411	Q9P2E9-2
sp|P29966|MARCS_HUMAN|: NA	P29966	0.00639513	0.989413	1	1	2	18.7855	0.00639513	0.0141275	0.989413	0.000199586	0.989413	18.7549	18.8098	19.1807	18.3968	4	0.593158	2	0.425821	-0.413031	P29966
sp|Q13642-1|FHL1_HUMAN;sp|Q13642-5|FHL1_HUMAN;sp|Q13642-4|FHL1_HUMAN;sp|Q13642|FHL1_HUMAN;sp|Q13642-3|FHL1_HUMAN|: NA	Q13642-1	-0.0108731	0.990958	3	1	4	19.6831	-0.0108731	-0.012066	0.990958	0.000145589	0.990958	20.5672	18.8098	20.4396	18.9158	4	0.165181	2	-0.127674	0.105928	Q13642-1
sp|O14639-2|ABLM1_HUMAN;sp|O14639-6|ABLM1_HUMAN;sp|O14639|ABLM1_HUMAN;sp|O14639-4|ABLM1_HUMAN;sp|O14639-3|ABLM1_HUMAN;sp|O14639-5|ABLM1_HUMAN|: NA	O14639-2	0.00225732	0.995915	1	1	2	18.7835	0.00225732	0.0054507	0.995915	2.97102e-05	0.995915	18.7549	18.8098	19.0807	18.4885	4	0.457643	2	0.325859	-0.321345	O14639-2
sp|P05783|K1C18_HUMAN;CON__P05784;CON__H-INV:HIT000015463;sp|P08727|K1C19_HUMAN;CON__P08727;CON__P19001;CON__Q92764;sp|Q92764|KRT35_HUMAN;CON__Q497I4|: NA	P05783	4.10651	0.000827091	24	16	40	25.0719	4.10651	9.19462	0.000827091	84.541	0.000827091	23.3817	22.6556	27.2339	27.0164	4	0.359583	2	3.85224	4.36077	P05783
sp|P05787|K2C8_HUMAN;CON__P05787;sp|P05787-2|K2C8_HUMAN;CON__H-INV:HIT000292931;CON__Q9H552;CON__Q9DCV7;sp|P08729|K2C7_HUMAN;CON__Q3KNV1;CON__P08729;sp|P48668|K2C6C_HUMAN;sp|P02538|K2C6A_HUMAN;CON__P48668;CON__P04259;CON__P02538;CON__Q8VED5;sp|O95678|K2C75_HUMAN;CON__O95678;sp|P13647|K2C5_HUMAN;CON__P13647;CON__H-INV:HIT000016045;CON__REFSEQ:XP_092267;sp|Q9NSB2|KRT84_HUMAN;CON__Q9NSB2;CON__Q6ISB0…	P05787	3.50104	0.000963826	18	17	35	25.7005	3.50104	8.83127	0.000963826	77.9914	0.000963826	23.7048	24.1952	27.451	27.451	4	0.346785	2	3.74626	3.25583	P05787
sp|P37108|SRP14_HUMAN|: NA	P37108	3.23344	0.00192691	1	1	2	20.3991	3.23344	7.34435	0.00192691	53.9395	0.00192691	18.7549	18.8098	21.6528	22.3787	4	0.474442	2	2.89796	3.56892	P37108
sp|P04264|K2C1_HUMAN;CON__P04264;CON__ENSEMBL:ENSBTAP00000038253|: NA	P04264	3.53281	0.00204936	6	5	11	22.9575	3.53281	7.22369	0.00204936	52.1817	0.00204936	21.6358	20.7464	24.8797	24.5681	4	0.408602	2	3.24388	3.82173	P04264
sp|P24534|EF1B_HUMAN|: NA	P24534	2.65861	0.00223192	1	1	2	20.1116	2.65861	7.05946	0.00223192	49.836	0.00223192	18.7549	18.8098	21.6116	21.2703	4	0.280174	2	2.85672	2.4605	P24534
sp|Q13151|ROA0_HUMAN|: NA	Q13151	2.32935	0.00323838	4	3	7	22.4115	2.32935	6.3806	0.00323838	40.7121	0.00323838	21.1777	21.316	23.4856	23.6667	4	0.0303135	2	2.30792	2.35079	Q13151
sp|O75635-2|SPB7_HUMAN;sp|O75635|SPB7_HUMAN|: NA	O75635-2	-3.95576	0.00405606	1	1	2	20.7774	-3.95576	-5.99779	0.00405606	35.9734	0.00405606	22.3151	23.1954	18.1555	19.4435	4	0.288182	2	-4.15953	-3.75198	O75635-2
sp|Q9Y3U8|RL36_HUMAN|: NA	Q9Y3U8	-2.05683	0.00465467	1	1	2	20.8456	-2.05683	-5.77336	0.00465467	33.3316	0.00465467	21.8836	21.8645	19.8361	19.7983	4	0.0131319	2	-2.04754	-2.06611	Q9Y3U8
sp|Q71UI9|H2AV_HUMAN;sp|P0C0S5|H2AZ_HUMAN;sp|Q71UI9-4|H2AV_HUMAN;sp|Q71UI9-2|H2AV_HUMAN;sp|Q71UI9-3|H2AV_HUMAN|: NA	Q71UI9	3.04017	0.00489021	3	2	5	25.2595	3.04017	5.69459	0.00489021	32.4284	0.00489021	24.2458	23.233	27.0164	26.5428	4	0.381281	2	2.77057	3.30978	Q71UI9
sp|O43390|HNRPR_HUMAN;sp|O43390-2|HNRPR_HUMAN;sp|O43390-3|HNRPR_HUMAN;sp|O43390-4|HNRPR_HUMAN|: NA	O43390	2.30544	0.00579635	4	4	8	22.0414	2.30544	5.43004	0.00579635	29.4854	0.00579635	21.1777	20.5996	23.0452	23.343	4	0.619374	2	1.86747	2.7434	O43390
sp|P62753|RS6_HUMAN|: NA	P62753	-2.09236	0.00598871	1	1	2	20.3732	-2.09236	-5.38039	0.00598871	28.9486	0.00598871	21.5837	21.255	19.4733	19.1807	4	0.0254989	2	-2.11039	-2.07433	P62753
sp|P49721|PSB2_HUMAN|: NA	P49721	-3.09219	0.00676864	1	1	2	21.078	-3.09219	-5.19744	0.00676864	27.0134	0.00676864	22.5775	22.6706	18.8638	20.2	4	0.879004	2	-3.71374	-2.47064	P49721
sp|Q86V81|THOC4_HUMAN|: NA	Q86V81	2.09331	0.00707023	2	2	4	20.9432	2.09331	5.1335	0.00707023	26.3528	0.00707023	19.8693	19.9238	21.7117	22.268	4	0.354877	2	1.84237	2.34425	Q86V81
sp|Q15233|NONO_HUMAN;sp|Q15233-2|NONO_HUMAN|: NA	Q15233	2.4511	0.00711885	6	5	11	22.4166	2.4511	5.1235	0.00711885	26.2503	0.00711885	21.6358	20.7464	23.5796	23.7048	4	0.717349	2	1.94386	2.95834	Q15233
sp|P38646|GRP75_HUMAN|: NA	P38646	-1.85384	0.00757142	9	9	18	24.6045	-1.85384	-5.03429	0.00757142	25.3441	0.00757142	25.6311	25.4317	23.765	23.5901	4	0.0173372	2	-1.8661	-1.84159	P38646
sp|P10809|CH60_HUMAN;sp|P10809-2|CH60_HUMAN|: NA	P10809	-2.49642	0.00844685	9	8	17	26.719	-2.49642	-4.8789	0.00844685	23.8036	0.00844685	28.4834	27.451	25.4861	25.4554	4	0.708252	2	-2.99723	-1.99561	P10809
sp|P45880-2|VDAC2_HUMAN;sp|P45880|VDAC2_HUMAN;sp|P45880-1|VDAC2_HUMAN|: NA	P45880-2	-2.16794	0.00867795	2	2	4	22.8948	-2.16794	-4.84114	0.00867795	23.4366	0.00867795	23.6395	24.318	21.9859	21.6358	4	0.727345	2	-1.65363	-2.68225	P45880-2
sp|P22087|FBRL_HUMAN|: NA	P22087	2.14231	0.0116092	6	5	11	22.2622	2.14231	4.44784	0.0116092	19.7833	0.0116092	21.6358	20.7464	23.233	23.4338	4	0.770791	2	1.59728	2.68734	P22087
sp|P62805|H4_HUMAN|: NA	P62805	-2.58287	0.0128547	2	2	4	24.5837	-2.58287	-4.31584	0.0128547	18.6265	0.0128547	26.5428	25.2075	23.1873	23.3973	4	1.09273	2	-3.35555	-1.81019	P62805
sp|P11021|GRP78_HUMAN|: NA	P11021	-2.49491	0.0148514	11	14	25	26.8213	-2.49491	-4.13362	0.0148514	17.0868	0.0148514	28.4759	27.6615	25.0233	26.1244	4	1.35447	2	-3.45267	-1.53716	P11021
sp|Q5T3F8-3|CSCL2_HUMAN;sp|Q5T3F8|CSCL2_HUMAN|: NA	Q5T3F8-3	-2.42118	0.0158889	1	1	2	23.0948	-2.42118	-4.05028	0.0158889	16.4047	0.0158889	24.7306	23.8801	21.3604	22.408	4	1.34217	2	-3.37023	-1.47212	Q5T3F8-3
sp|P62269|RS18_HUMAN|: NA	P62269	-2.08154	0.01731	1	2	3	21.3802	-2.08154	-3.9462	0.01731	15.5725	0.01731	22.3002	22.5418	19.8061	20.8728	4	0.583465	2	-2.49411	-1.66897	P62269
sp|P52272-2|HNRPM_HUMAN;sp|P52272|HNRPM_HUMAN|: NA	P52272-2	2.49283	0.021374	2	2	4	21.9065	2.49283	3.69758	0.021374	13.6721	0.021374	19.8693	21.4509	23.0059	23.3	4	0.910388	2	3.13658	1.84909	P52272-2
sp|P62937|PPIA_HUMAN;sp|P62937-2|PPIA_HUMAN;sp|Q9Y536|PAL4A_HUMAN;sp|P0DN37|PAL4G_HUMAN;sp|P0DN26|PAL4F_HUMAN;sp|F5H284|PAL4D_HUMAN;sp|A0A0B4J2A2|PAL4C_HUMAN;sp|A0A075B759|PAL4E_HUMAN|: NA	P62937	-1.59105	0.0226849	2	2	4	23.9172	-1.59105	-3.62928	0.0226849	13.1716	0.0226849	24.9435	24.4819	23.3973	22.846	4	0.0634188	2	-1.5462	-1.63589	P62937
sp|Q13243-3|SRSF5_HUMAN;sp|Q13243|SRSF5_HUMAN|: NA	Q13243-3	1.61641	0.0263564	1	1	2	19.5905	1.61641	3.46063	0.0263564	11.976	0.0263564	18.7549	18.8098	19.9747	20.8228	4	0.560758	2	1.21989	2.01292	Q13243-3
sp|Q96PK6|RBM14_HUMAN;sp|Q96PK6-2|RBM14_HUMAN;sp|Q96PK6-3|RBM14_HUMAN;sp|Q96PK6-4|RBM14_HUMAN|: NA	Q96PK6	1.60095	0.0266256	4	3	7	21.5886	1.60095	3.44938	0.0266256	11.8982	0.0266256	21.1777	20.3985	22.2363	22.5418	4	0.766943	2	1.05864	2.14326	Q96PK6
sp|Q14257|RCN2_HUMAN;sp|Q14257-2|RCN2_HUMAN|: NA	Q14257	-1.43542	0.0270269	4	3	7	22.2485	-1.43542	-3.43286	0.0270269	11.7846	0.0270269	23.1873	22.7452	21.316	21.7457	4	0.616451	2	-1.87132	-0.999523	Q14257
sp|P12814-2|ACTN1_HUMAN;sp|P12814|ACTN1_HUMAN;sp|P12814-3|ACTN1_HUMAN;sp|P12814-4|ACTN1_HUMAN;sp|P35609-2|ACTN2_HUMAN;sp|P35609|ACTN2_HUMAN|: NA	P12814-2	1.42171	0.0277115	14	9	23	23.2097	1.42171	3.40535	0.0277115	11.5964	0.0277115	22.5687	22.429	24.219	23.6221	4	0.323261	2	1.65029	1.19313	P12814-2
sp|Q16643|DREB_HUMAN;sp|Q16643-3|DREB_HUMAN;sp|Q16643-2|DREB_HUMAN|: NA	Q16643	1.80411	0.0285359	9	7	16	22.4867	1.80411	3.37326	0.0285359	11.3789	0.0285359	22.1234	21.0459	23.5444	23.233	4	0.541747	2	1.42104	2.18718	Q16643
sp|P68431|H31_HUMAN;sp|Q71DI3|H32_HUMAN;sp|Q16695|H31T_HUMAN;sp|P84243|H33_HUMAN;sp|Q6NXT2|H3C_HUMAN|: NA	P68431	-1.57764	0.0288079	1	1	2	21.8492	-1.57764	-3.36292	0.0288079	11.3092	0.0288079	22.6793	22.5968	20.6331	21.4877	4	0.662679	2	-2.04622	-1.10905	P68431
sp|P06454-2|PTMA_HUMAN;sp|P06454|PTMA_HUMAN|: NA	P06454-2	-2.54866	0.0304911	2	4	6	22.6676	-2.54866	-3.30138	0.0304911	10.8991	0.0304911	23.9337	23.9502	20.4309	22.3556	4	1.34929	2	-3.50275	-1.59457	P06454-2
sp|P41219|PERI_HUMAN;sp|P41219-2|PERI_HUMAN|: NA	P41219	2.78067	0.0317907	4	1	5	23.132	2.78067	3.25656	0.0317907	10.6052	0.0317907	22.59	20.8934	25.2075	23.8373	4	0.230743	2	2.61751	2.94383	P41219
sp|P29373|RABP2_HUMAN;sp|P29762|RABP1_HUMAN|: NA	P29373	-1.958	0.0324191	2	1	3	23.6269	-1.958	-3.23566	0.0324191	10.4695	0.0324191	25.2075	24.0043	22.3151	22.9807	4	1.32143	2	-2.8924	-1.02361	P29373
sp|O75607|NPM3_HUMAN|: NA	O75607	1.518	0.032849	1	1	2	19.5413	1.518	3.22164	0.032849	10.3789	0.032849	18.7549	18.8098	19.8675	20.7332	4	0.5733	2	1.11261	1.92338	O75607
sp|P60660-2|MYL6_HUMAN;sp|P60660|MYL6_HUMAN;sp|P14649|MYL6B_HUMAN|: NA	P60660-2	1.45098	0.0339002	4	3	7	21.5136	1.45098	3.18824	0.0339002	10.1649	0.0339002	21.1777	20.3985	22.1557	22.3225	4	0.668911	2	0.977993	1.92398	P60660-2
sp|P53999|TCP4_HUMAN|: NA	P53999	1.80062	0.0371597	2	1	3	20.2399	1.80062	3.09199	0.0371597	9.56039	0.0371597	19.8693	18.8098	21.5125	20.7678	4	0.222544	2	1.64326	1.95799	P53999
sp|P09382|LEG1_HUMAN|: NA	P09382	-2.30396	0.0401068	3	3	6	25.5602	-2.30396	-3.01315	0.0401068	9.0791	0.0401068	27.6615	25.7629	24.4598	24.3567	4	1.2696	2	-3.2017	-1.40622	P09382
sp|Q15056-2|IF4H_HUMAN;sp|Q15056|IF4H_HUMAN|: NA	Q15056-2	1.05701	0.0421982	1	1	2	19.3108	1.05701	2.96123	0.0421982	8.76889	0.0421982	18.7549	18.8098	19.8651	19.8137	4	0.0752164	2	1.11019	1.00382	Q15056-2
sp|Q09666|AHNK_HUMAN;sp|Q09666-2|AHNK_HUMAN|: NA	Q09666	1.17006	0.0439261	9	8	17	22.7098	1.17006	2.92055	0.0439261	8.52964	0.0439261	22.1234	22.1261	23.5531	23.0365	4	0.367258	2	1.42975	0.910371	Q09666
sp|P60981|DEST_HUMAN;sp|P60981-2|DEST_HUMAN|: NA	P60981	-1.03969	0.0453487	2	2	4	21.8222	-1.03969	-2.88845	0.0453487	8.34312	0.0453487	22.416	22.268	21.2887	21.316	4	0.123939	2	-1.12733	-0.952056	P60981
sp|O60506-2|HNRPQ_HUMAN;sp|O60506|HNRPQ_HUMAN;sp|O60506-4|HNRPQ_HUMAN;sp|O60506-3|HNRPQ_HUMAN;sp|O60506-5|HNRPQ_HUMAN|: NA	O60506-2	1.70345	0.0460222	4	2	6	21.4025	1.70345	2.87365	0.0460222	8.25789	0.0460222	21.1777	19.9238	22.4787	22.0297	4	0.569185	2	1.30098	2.10592	O60506-2
sp|O00479|HMGN4_HUMAN|: NA	O00479	1.08277	0.0461489	1	1	2	19.3237	1.08277	2.8709	0.0461489	8.24206	0.0461489	18.7549	18.8098	19.6921	20.0381	4	0.205806	2	0.937243	1.2283	O00479
sp|O95399|UTS2_HUMAN;sp|O95399-2|UTS2_HUMAN|: NA	O95399	-1.74047	0.047053	1	1	2	22.7966	-1.74047	-2.8515	0.047053	8.13103	0.047053	23.9365	23.3973	21.2841	22.5687	4	1.2896	2	-2.65235	-0.828581	O95399
sp|P63173|RL38_HUMAN|: NA	P63173	-1.01335	0.0504021	2	2	4	21.8824	-1.01335	-2.78323	0.0504021	7.74636	0.0504021	22.3326	22.4455	21.4673	21.2841	4	0.209389	2	-0.865285	-1.16141	P63173
sp|Q15019|SEPT2_HUMAN;sp|Q15019-3|SEPT2_HUMAN;sp|Q15019-2|SEPT2_HUMAN|: NA	Q15019	1.47464	0.0504726	5	4	9	21.781	1.47464	2.78185	0.0504726	7.73869	0.0504726	21.4877	20.5996	22.846	22.1907	4	0.164609	2	1.35824	1.59103	Q15019
sp|P14314-2|GLU2B_HUMAN;sp|P14314|GLU2B_HUMAN|: NA	P14314-2	-1.36102	0.0510229	3	2	5	21.523	-1.36102	-2.77116	0.0510229	7.6793	0.0510229	22.3678	22.0393	20.3964	21.2887	4	0.863239	2	-1.97142	-0.750616	P14314-2
sp|P35579|MYH9_HUMAN;sp|P35579-2|MYH9_HUMAN;REV__sp|Q9UKV3-5|ACINU_HUMAN;REV__sp|Q9UKV3|ACINU_HUMAN|: NA	P35579	1.00445	0.0530644	24	16	40	24.0041	1.00445	2.73262	0.0530644	7.46723	0.0530644	23.3817	23.6221	24.5528	24.4598	4	0.235737	2	1.17114	0.837755	P35579
sp|P38919|IF4A3_HUMAN|: NA	P38919	1.41696	0.0567658	7	5	12	22.0008	1.41696	2.66695	0.0567658	7.11264	0.0567658	21.8383	20.7464	22.8043	22.6143	4	0.637657	2	0.966069	1.86785	P38919
sp|O43707|ACTN4_HUMAN;sp|O43707-2|ACTN4_HUMAN;sp|O43707-3|ACTN4_HUMAN;sp|Q08043|ACTN3_HUMAN;sp|Q9H254-2|SPTN4_HUMAN;sp|Q9H254-4|SPTN4_HUMAN;sp|Q9H254|SPTN4_HUMAN|: NA	O43707	1.23566	0.0588473	20	10	30	23.6499	1.23566	2.63216	0.0588473	6.92829	0.0588473	23.2182	22.846	24.6554	23.8801	4	0.285047	2	1.43722	1.03411	O43707
sp|Q86U42-2|PABP2_HUMAN;sp|Q86U42|PABP2_HUMAN;sp|Q92843-2|B2CL2_HUMAN|: NA	Q86U42-2	1.53786	0.0623043	4	2	6	21.3197	1.53786	2.57741	0.0623043	6.64303	0.0623043	21.1777	19.9238	22.3326	21.8446	4	0.541624	2	1.15488	1.92085	Q86U42-2
sp|P62857|RS28_HUMAN|: NA	P62857	-1.0507	0.0630743	1	1	2	22.3065	-1.0507	-2.56569	0.0630743	6.58276	0.0630743	22.7122	22.9515	21.5231	22.0393	4	0.195815	2	-1.18916	-0.912239	P62857
sp|P49915-2|GUAA_HUMAN;sp|P49915|GUAA_HUMAN|: NA	P49915-2	-1.14563	0.0668524	1	1	2	18.2095	-1.14563	-2.51047	0.0668524	6.30245	0.0668524	18.7549	18.8098	17.2365	18.037	4	0.527167	2	-1.5184	-0.772869	P49915-2
sp|P09234|RU1C_HUMAN|: NA	P09234	0.985395	0.0723982	1	1	2	19.275	0.985395	2.43557	0.0723982	5.93201	0.0723982	18.7549	18.8098	19.4989	20.0365	4	0.341276	2	0.744076	1.22671	P09234
sp|P35580|MYH10_HUMAN;sp|P35580-5|MYH10_HUMAN;sp|P35580-2|MYH10_HUMAN;sp|P35580-3|MYH10_HUMAN;sp|P35580-4|MYH10_HUMAN|: NA	P35580	1.12597	0.0748052	15	10	25	22.8571	1.12597	2.40508	0.0748052	5.78439	0.0748052	22.6706	21.9177	23.6221	23.2182	4	0.246789	2	0.95146	1.30047	P35580
sp|P22314-2|UBA1_HUMAN;sp|P22314|UBA1_HUMAN|: NA	P22314-2	-0.86884	0.0764651	9	7	16	22.9263	-0.86884	-2.38469	0.0764651	5.68675	0.0764651	23.4662	23.2552	22.4633	22.5204	4	0.189557	2	-1.00288	-0.734803	P22314-2
sp|Q15365|PCBP1_HUMAN|: NA	Q15365	1.23402	0.0815996	2	1	3	19.9566	1.23402	2.32467	0.0815996	5.40411	0.0815996	19.8693	18.8098	20.7332	20.414	4	0.523403	2	0.863922	1.60413	Q15365
sp|Q01082|SPTB2_HUMAN;sp|Q01082-2|SPTB2_HUMAN;sp|O15020-2|SPTN2_HUMAN;sp|O15020|SPTN2_HUMAN;sp|P11277-3|SPTB1_HUMAN;sp|P11277|SPTB1_HUMAN;sp|P11277-2|SPTB1_HUMAN|: NA	Q01082	0.960861	0.0853628	26	16	42	24.2172	0.960861	2.28334	0.0853628	5.21363	0.0853628	23.8939	23.5796	24.971	24.4242	4	0.164449	2	1.07714	0.844578	Q01082
sp|P07900|HS90A_HUMAN;sp|P07900-2|HS90A_HUMAN;sp|Q58FG0|HS905_HUMAN|: NA	P07900	-1.1278	0.0864353	11	11	22	25.4575	-1.1278	-2.27193	0.0864353	5.16168	0.0864353	25.7629	26.2798	24.4819	25.3053	4	0.216723	2	-1.28105	-0.974556	P07900
sp|P29692|EF1D_HUMAN;sp|P29692-3|EF1D_HUMAN;sp|P29692-2|EF1D_HUMAN;sp|P29692-4|EF1D_HUMAN|: NA	P29692	-0.909069	0.0871241	2	2	4	22.5815	-0.909069	-2.26469	0.0871241	5.12883	0.0871241	23.2552	22.8168	22.268	21.9859	4	0.110516	2	-0.987216	-0.830923	P29692
sp|P48681|NEST_HUMAN|: NA	P48681	1.15098	0.0923076	21	16	37	23.2048	1.15098	2.21219	0.0923076	4.89376	0.0923076	23.1502	22.1085	23.6667	23.8939	4	0.897254	2	0.516524	1.78543	P48681
sp|Q01082-3|SPTB2_HUMAN|: NA	Q01082-3	0.93293	0.0937186	25	14	39	24.1021	0.93293	2.19846	0.0937186	4.83324	0.0937186	23.8051	23.4662	24.8454	24.2917	4	0.151795	2	1.04027	0.825594	Q01082-3
sp|P14625|ENPL_HUMAN|: NA	P14625	-1.26418	0.0947486	11	15	26	25.9745	-1.26418	-2.18859	0.0947486	4.78994	0.0947486	26.6704	26.5428	24.7065	25.9783	4	0.989517	2	-1.96387	-0.564483	P14625
sp|P27816-5|MAP4_HUMAN;sp|P27816-4|MAP4_HUMAN;sp|P27816-2|MAP4_HUMAN;sp|P27816-6|MAP4_HUMAN;sp|P27816|MAP4_HUMAN|: NA	P27816-5	-0.864286	0.0979288	1	1	2	18.3502	-0.864286	-2.15885	0.0979288	4.66065	0.0979288	18.7549	18.8098	18.174	17.6621	4	0.400864	2	-0.580832	-1.14774	P27816-5
sp|Q16777|H2A2C_HUMAN;sp|Q6FI13|H2A2A_HUMAN|: NA	Q16777	1.45908	0.0984862	4	4	8	26.093	1.45908	2.15375	0.0984862	4.63865	0.0984862	24.5681	26.1589	26.9747	26.6704	4	1.33999	2	2.40659	0.511559	Q16777
sp|P34932|HSP74_HUMAN;sp|P34932-2|HSP74_HUMAN|: NA	P34932	1.02376	0.099502	5	4	9	21.5556	1.02376	2.14454	0.099502	4.59905	0.099502	21.4877	20.5996	22.017	22.1179	4	0.699267	2	0.529299	1.51821	P34932
sp|Q15084-3|PDIA6_HUMAN;sp|Q15084|PDIA6_HUMAN;sp|Q15084-4|PDIA6_HUMAN;sp|Q15084-5|PDIA6_HUMAN;sp|Q15084-2|PDIA6_HUMAN|: NA	Q15084-3	-0.868074	0.102077	8	7	15	24.5952	-0.868074	-2.12164	0.102077	4.50137	0.102077	25.2653	24.7931	24.0043	24.318	4	0.555717	2	-1.26103	-0.475123	Q15084-3
sp|P00558-2|PGK1_HUMAN;sp|P00558|PGK1_HUMAN;sp|P07205|PGK2_HUMAN|: NA	P00558-2	0.82637	0.10209	4	3	7	22.0499	0.82637	2.12153	0.10209	4.5009	0.10209	21.8061	21.4673	22.3192	22.6069	4	0.443017	2	0.51311	1.13963	P00558-2
sp|Q00610-2|CLH1_HUMAN;sp|Q00610|CLH1_HUMAN|: NA	Q00610-2	0.878728	0.102767	18	11	29	23.1623	0.878728	2.11562	0.102767	4.47585	0.102767	22.9098	22.5361	23.8373	23.366	4	0.0689327	2	0.927471	0.829985	Q00610-2
sp|P11047|LAMC1_HUMAN|: NA	P11047	-1.87772	0.104019	3	7	10	22.6278	-1.87772	-2.1048	0.104019	4.43019	0.104019	23.4938	23.6395	20.542	22.8358	4	1.51896	2	-2.95179	-0.803659	P11047
sp|P17066|HSP76_HUMAN;sp|P48741|HSP77_HUMAN|: NA	P17066	-0.896166	0.109328	5	6	11	25.0694	-0.896166	-2.06047	0.109328	4.24554	0.109328	25.4861	25.5488	24.2716	24.971	4	0.450261	2	-1.21455	-0.577783	P17066
sp|P30101|PDIA3_HUMAN|: NA	P30101	-1.74164	0.118271	10	12	22	26.1843	-1.74164	-1.99092	0.118271	3.96375	0.118271	28.1319	25.9783	24.9959	25.6311	4	1.97193	2	-3.13601	-0.347278	P30101
sp|Q16629-3|SRSF7_HUMAN;sp|Q16629-2|SRSF7_HUMAN;sp|Q16629-4|SRSF7_HUMAN;sp|Q16629|SRSF7_HUMAN|: NA	Q16629-3	1.3104	0.120981	2	2	4	20.5517	1.3104	1.97098	0.120981	3.88475	0.120981	19.8693	19.9238	20.4185	21.9953	4	1.07646	2	0.54923	2.07158	Q16629-3
sp|P61604|CH10_HUMAN|: NA	P61604	-1.0485	0.125964	3	3	6	24.0971	-1.0485	-1.93555	0.125964	3.74636	0.125964	24.971	24.2716	24.0276	23.1181	4	0.148514	2	-0.943489	-1.15352	P61604
sp|P06748-2|NPM_HUMAN;sp|P06748|NPM_HUMAN;sp|P06748-3|NPM_HUMAN|: NA	P06748-2	-1.01755	0.129906	4	4	8	26.9388	-1.01755	-1.9086	0.129906	3.64275	0.129906	28.0008	26.8944	26.3598	26.5003	4	0.881646	2	-1.64097	-0.394133	P06748-2
sp|Q9UMS4|PRP19_HUMAN|: NA	Q9UMS4	1.3795	0.130761	4	5	9	22.2592	1.3795	1.90287	0.130761	3.62092	0.130761	22.3926	20.7464	22.6177	23.2803	4	1.63253	2	0.225126	2.53388	Q9UMS4
sp|P26599|PTBP1_HUMAN;sp|P26599-2|PTBP1_HUMAN;sp|P26599-3|PTBP1_HUMAN;sp|O95758-1|PTBP3_HUMAN;sp|O95758-6|PTBP3_HUMAN;sp|O95758-2|PTBP3_HUMAN;sp|O95758|PTBP3_HUMAN;sp|O95758-5|PTBP3_HUMAN;sp|O95758-4|PTBP3_HUMAN|: NA	P26599	1.76565	0.148337	4	5	9	23.3406	1.76565	1.79332	0.148337	3.21601	0.148337	21.1777	23.738	24.0674	24.3795	4	1.58968	2	2.88972	0.641578	P26599
sp|Q00839|HNRPU_HUMAN;sp|Q00839-2|HNRPU_HUMAN|: NA	Q00839	1.36574	0.155139	10	9	19	24.4413	1.36574	1.75462	0.155139	3.0787	0.155139	22.7863	24.7306	25.1476	25.1008	4	1.40797	2	2.36133	0.370154	Q00839
sp|Q9UHB9-4|SRP68_HUMAN;sp|Q9UHB9-2|SRP68_HUMAN;sp|Q9UHB9|SRP68_HUMAN|: NA	Q9UHB9-4	-0.978388	0.156107	1	1	2	18.7343	-0.978388	-1.74926	0.156107	3.05993	0.156107	18.7549	19.6921	18.6295	17.8607	4	1.20634	2	-0.125375	-1.8314	Q9UHB9-4
sp|P31942-2|HNRH3_HUMAN;sp|P31942|HNRH3_HUMAN;sp|P31942-3|HNRH3_HUMAN;sp|P31942-6|HNRH3_HUMAN;sp|P31942-5|HNRH3_HUMAN;sp|P31942-4|HNRH3_HUMAN|: NA	P31942-2	1.68817	0.163368	1	2	3	22.0205	1.68817	1.71015	0.163368	2.92461	0.163368	22.429	19.9238	22.5418	23.1873	4	2.22787	2	0.112827	3.26351	P31942-2
sp|P51991|ROA3_HUMAN;sp|P51991-2|ROA3_HUMAN|: NA	P51991	1.64381	0.167968	14	12	26	23.9089	1.64381	1.68631	0.167968	2.84365	0.167968	24.3567	21.8172	24.6162	24.8454	4	1.95775	2	0.259472	3.02814	P51991
sp|P19105|ML12A_HUMAN;sp|O14950|ML12B_HUMAN;sp|P24844-2|MYL9_HUMAN|: NA	P19105	1.1273	0.170672	2	2	4	21.2352	1.1273	1.67262	0.170672	2.79765	0.170672	19.8693	21.4738	21.7457	21.852	4	1.05935	2	1.87637	0.378227	P19105
sp|P08238|HS90B_HUMAN;sp|Q58FF7|H90B3_HUMAN;sp|Q14568|HS902_HUMAN;sp|Q58FG1|HS904_HUMAN|: NA	P08238	-1.22745	0.176406	12	13	25	25.8484	-1.22745	-1.64432	0.176406	2.70379	0.176406	25.6904	27.2339	24.7306	25.7388	4	0.378568	2	-0.959764	-1.49514	P08238
sp|P49411|EFTU_HUMAN|: NA	P49411	-0.695357	0.178181	4	3	7	21.7326	-0.695357	-1.63576	0.178181	2.6757	0.178181	22.2363	21.9242	21.6717	21.0981	4	0.184868	2	-0.564635	-0.826078	P49411
sp|P31946-2|1433B_HUMAN;sp|P31946|1433B_HUMAN|: NA	P31946-2	-0.74542	0.181415	2	2	4	22.3844	-0.74542	-1.62038	0.181415	2.62563	0.181415	22.6069	22.9074	21.6309	22.3926	4	0.326161	2	-0.97605	-0.514789	P31946-2
sp|P14866|HNRPL_HUMAN;sp|P14866-2|HNRPL_HUMAN|: NA	P14866	1.09157	0.194781	4	5	9	23.3206	1.09157	1.55971	0.194781	2.43268	0.194781	22.0052	23.5444	23.5138	24.219	4	0.589699	2	1.50855	0.674585	P14866
sp|P60174-1|TPIS_HUMAN;sp|P60174|TPIS_HUMAN;sp|P60174-4|TPIS_HUMAN|: NA	P60174-1	1.01057	0.198888	3	2	5	21.3839	1.01057	1.54192	0.198888	2.37753	0.198888	20.5672	21.1899	22.5968	21.1815	4	1.44107	2	2.02956	-0.00842276	P60174-1
sp|Q02878|RL6_HUMAN|: NA	Q02878	1.04644	0.200335	2	2	4	21.2017	1.04644	1.53575	0.200335	2.35853	0.200335	19.8693	21.4877	21.618	21.8319	4	0.993139	2	1.7487	0.344187	Q02878
sp|Q13310-2|PABP4_HUMAN;sp|Q13310|PABP4_HUMAN;sp|Q13310-3|PABP4_HUMAN|: NA	Q13310-2	0.949773	0.201471	2	1	3	19.8144	0.949773	1.53093	0.201471	2.34376	0.201471	19.8693	18.8098	20.7678	19.8108	4	0.0724738	2	0.898526	1.00102	Q13310-2
sp|P07237|PDIA1_HUMAN|: NA	P07237	-0.875321	0.204448	3	4	7	24.6866	-0.875321	-1.51845	0.204448	2.30568	0.204448	24.7931	25.4554	23.7048	24.7931	4	0.301324	2	-1.08839	-0.662253	P07237
sp|Q1KMD3|HNRL2_HUMAN|: NA	Q1KMD3	1.29644	0.205823	4	2	6	21.1989	1.29644	1.51274	0.205823	2.28838	0.205823	21.1777	19.9238	22.7452	20.9491	4	0.38335	2	1.56751	1.02537	Q1KMD3
sp|P61247|RS3A_HUMAN|: NA	P61247	-1.03188	0.209002	2	2	4	21.4865	-1.03188	-1.4997	0.209002	2.24909	0.209002	22.8043	21.2006	20.7673	21.1739	4	1.4215	2	-2.03704	-0.0267293	P61247
sp|Q07065|CKAP4_HUMAN|: NA	Q07065	-1.39679	0.218389	4	7	11	22.8195	-1.39679	-1.46232	0.218389	2.13839	0.218389	22.8168	24.219	21.092	23.1502	4	0.463903	2	-1.72482	-1.06876	Q07065
sp|P13667|PDIA4_HUMAN|: NA	P13667	-0.755546	0.223823	9	10	19	24.0092	-0.755546	-1.44143	0.223823	2.07772	0.223823	24.7065	24.0674	23.1954	24.0674	4	1.0685	1	-1.51109	0	P13667
sp|P62942|FKB1A_HUMAN|: NA	P62942	0.631175	0.234525	1	1	2	19.0979	0.631175	1.40172	0.234525	1.96483	0.234525	18.7549	18.8098	19.027	19.8	4	0.507684	2	0.272188	0.990162	P62942
sp|P23246|SFPQ_HUMAN;sp|P23246-2|SFPQ_HUMAN|: NA	P23246	0.571109	0.245837	8	8	16	24.3835	0.571109	1.36167	0.245837	1.85415	0.245837	23.9502	24.2458	24.3947	24.9435	4	0.179019	2	0.444523	0.697695	P23246
sp|P61026|RAB10_HUMAN;sp|P51153|RAB13_HUMAN;sp|Q92930|RAB8B_HUMAN;sp|P59190-2|RAB15_HUMAN;sp|P59190|RAB15_HUMAN|: NA	P61026	-1.12593	0.253582	2	1	3	20.3802	-1.12593	-1.33529	0.253582	1.783	0.253582	19.8693	22.017	19.8161	19.8184	4	1.51703	2	-0.0532252	-2.19863	P61026
sp|Q9Y4L1|HYOU1_HUMAN;sp|Q9Y4L1-2|HYOU1_HUMAN|: NA	Q9Y4L1	-0.474775	0.26478	4	4	8	22.7454	-0.474775	-1.2985	0.26478	1.68612	0.26478	22.9408	23.0247	22.3982	22.6177	4	0.0958623	2	-0.54256	-0.40699	Q9Y4L1
sp|P05387|RLA2_HUMAN|: NA	P05387	-0.476758	0.264882	2	2	4	23.7751	-0.476758	-1.29818	0.264882	1.68527	0.264882	24.1331	23.8939	23.4938	23.5796	4	0.229791	2	-0.639244	-0.314271	P05387
sp|P27797|CALR_HUMAN|: NA	P27797	-0.868536	0.269022	5	4	9	25.0678	-0.868536	-1.28497	0.269022	1.65114	0.269022	26.1244	24.8797	24.1194	25.1476	4	1.6072	2	-2.005	0.267929	P27797
sp|P21796|VDAC1_HUMAN|: NA	P21796	-0.841549	0.269548	3	2	5	22.8546	-0.841549	-1.2833	0.269548	1.64686	0.269548	22.6143	23.9365	22.8358	22.0318	4	1.50348	2	0.221573	-1.90467	P21796
sp|P62314|SMD1_HUMAN|: NA	P62314	0.639218	0.287038	1	1	2	19.102	0.639218	1.22966	0.287038	1.51207	0.287038	18.7549	18.8098	18.89	19.9531	4	0.712818	2	0.135179	1.14326	P62314
sp|Q99878|H2A1J_HUMAN;sp|Q96KK5|H2A1H_HUMAN;sp|Q9BTM1|H2AJ_HUMAN;sp|P20671|H2A1D_HUMAN;sp|P0C0S8|H2A1_HUMAN;sp|Q9BTM1-2|H2AJ_HUMAN|: NA	Q99878	1.25262	0.29602	3	4	7	26.2459	1.25262	1.20332	0.29602	1.44798	0.29602	24.2458	26.9933	26.9088	26.8356	4	1.99454	2	2.66297	-0.157732	Q99878
sp|Q3ZCM7|TBB8_HUMAN|: NA	Q3ZCM7	-0.867486	0.298435	5	3	8	21.9526	-0.867486	-1.19637	0.298435	1.43129	0.298435	22.8259	21.9468	22.2898	20.7479	4	0.468688	2	-0.536073	-1.1989	Q3ZCM7
sp|Q15005|SPCS2_HUMAN|: NA	Q15005	-1.01756	0.307859	1	2	3	19.5321	-1.01756	-1.16972	0.307859	1.36825	0.307859	19.4137	20.6681	18.1014	19.9454	4	0.416901	2	-1.31236	-0.722769	Q15005
sp|Q13347|EIF3I_HUMAN|: NA	Q13347	-0.466905	0.308001	1	1	2	18.5489	-0.466905	-1.16933	0.308001	1.36733	0.308001	18.7549	18.8098	18.5681	18.0627	4	0.396252	2	-0.186712	-0.747098	Q13347
sp|P27824|CALX_HUMAN;sp|P27824-2|CALX_HUMAN;sp|P27824-3|CALX_HUMAN|: NA	P27824	-1.10769	0.324383	4	4	8	22.6787	-1.10769	-1.12479	0.324383	1.26516	0.324383	22.1085	24.3567	21.4921	22.7576	4	0.694894	2	-0.616326	-1.59905	P27824
sp|P30048-2|PRDX3_HUMAN;sp|P30048|PRDX3_HUMAN|: NA	P30048-2	-1.66451	0.325755	1	2	3	19.9473	-1.66451	-1.12116	0.325755	1.257	0.325755	18.7549	22.8043	19.0927	19.1374	4	2.8318	2	0.337873	-3.6669	P30048-2
sp|P46783|RS10_HUMAN;sp|Q9NQ39|RS10L_HUMAN|: NA	P46783	0.531149	0.338759	3	2	5	20.5111	0.531149	1.08739	0.338759	1.18241	0.338759	20.5672	19.9238	21.1192	20.4341	4	0.0294497	2	0.551974	0.510325	P46783
sp|Q07955|SRSF1_HUMAN;sp|Q07955-3|SRSF1_HUMAN;sp|Q07955-2|SRSF1_HUMAN|: NA	Q07955	-0.593319	0.339642	3	4	7	23.3264	-0.593319	-1.08514	0.339642	1.17752	0.339642	23.8801	23.366	22.5064	23.5531	4	1.10364	2	-1.37371	0.187071	Q07955
sp|Q16352|AINX_HUMAN|: NA	Q16352	0.743276	0.342076	8	5	13	21.7597	0.743276	1.07896	0.342076	1.16416	0.342076	22.0297	20.7464	22.6556	21.6071	4	0.166011	2	0.625888	0.860663	Q16352
sp|P61803|DAD1_HUMAN|: NA	P61803	-1.08242	0.346223	1	1	2	19.4443	-1.08242	-1.06853	0.346223	1.14176	0.346223	18.7549	21.2161	18.3924	19.4137	4	1.01822	2	-0.362435	-1.80241	P61803
sp|P62318-2|SMD3_HUMAN;sp|P62318|SMD3_HUMAN|: NA	P62318-2	-0.451845	0.35861	2	1	3	22.0759	-0.451845	-1.03803	0.35861	1.07751	0.35861	22.6177	21.9859	21.6947	22.0052	4	0.666354	2	-0.923028	0.0193382	P62318-2
sp|Q16658|FSCN1_HUMAN|: NA	Q16658	0.57677	0.37103	7	4	11	21.5073	0.57677	1.00837	0.37103	1.01681	0.37103	21.8383	20.5996	21.6857	21.9057	4	1.03138	2	-0.152523	1.30606	Q16658
sp|O75369-2|FLNB_HUMAN;sp|O75369-9|FLNB_HUMAN;sp|O75369|FLNB_HUMAN;sp|O75369-8|FLNB_HUMAN;sp|O75369-6|FLNB_HUMAN;sp|O75369-3|FLNB_HUMAN;sp|O75369-7|FLNB_HUMAN;sp|O75369-5|FLNB_HUMAN;sp|O75369-4|FLNB_HUMAN|: NA	O75369-2	0.582189	0.374144	17	10	27	23.2055	0.582189	1.00107	0.374144	1.00215	0.374144	23.5138	22.3151	23.738	23.2552	4	0.506248	2	0.224218	0.94016	O75369-2
sp|P52565|GDIR1_HUMAN;sp|P52565-2|GDIR1_HUMAN|: NA	P52565	0.757432	0.374558	1	1	2	19.1611	0.757432	1.00011	0.374558	1.00021	0.374558	18.7549	18.8098	18.601	20.4785	4	1.2887	2	-0.153818	1.66868	P52565
sp|Q13838|DX39B_HUMAN;sp|Q13838-2|DX39B_HUMAN|: NA	Q13838	-0.557396	0.415837	4	5	9	22.6575	-0.557396	-0.908082	0.415837	0.824613	0.415837	22.8358	23.0365	21.6834	23.0741	4	0.841464	2	-1.1524	0.037609	Q13838
sp|P62873-2|GBB1_HUMAN;sp|P62873|GBB1_HUMAN|: NA	P62873-2	-0.373674	0.425704	3	3	6	22.3392	-0.373674	-0.887235	0.425704	0.787186	0.425704	22.2163	22.8358	22.0885	22.2163	4	0.347672	2	-0.127833	-0.619515	P62873-2
sp|O60220|TIM8A_HUMAN|: NA	O60220	-0.391801	0.42587	2	2	4	19.7006	-0.391801	-0.886887	0.42587	0.786569	0.42587	19.8693	19.9238	19.1381	19.8713	4	0.479904	2	-0.731145	-0.0524581	O60220
sp|P02452|CO1A1_HUMAN|: NA	P02452	-0.919132	0.454031	1	1	2	19.6978	-0.919132	-0.829513	0.454031	0.688091	0.454031	18.7549	21.5599	18.7844	19.6921	4	1.34164	2	0.0295497	-1.86781	P02452
sp|P11940-2|PABP1_HUMAN;sp|P11940|PABP1_HUMAN;sp|Q9H361|PABP3_HUMAN;sp|Q4VXU2|PAP1L_HUMAN|: NA	P11940-2	0.661136	0.457136	4	2	6	20.8813	0.661136	0.823364	0.457136	0.677927	0.457136	21.1777	19.9238	22.0052	20.4185	4	0.235311	2	0.827526	0.494746	P11940-2
sp|P07437|TBB5_HUMAN|: NA	P07437	-0.481443	0.496352	14	8	22	24.9436	-0.481443	-0.748387	0.496352	0.560082	0.496352	25.3727	24.9959	25.4317	23.974	4	0.76428	2	0.0589849	-1.02187	P07437
sp|P19338|NUCL_HUMAN|: NA	P19338	-0.377055	0.497773	4	5	9	24.7742	-0.377055	-0.745758	0.497773	0.556155	0.497773	24.5528	25.3727	24.2917	24.8797	4	0.164052	2	-0.261053	-0.493058	P19338
sp|Q13200-3|PSMD2_HUMAN;sp|Q13200|PSMD2_HUMAN;sp|Q13200-2|PSMD2_HUMAN|: NA	Q13200-3	-0.398372	0.499062	2	1	3	19.1404	-0.398372	-0.743377	0.499062	0.55261	0.499062	19.8693	18.8098	19.1313	18.7511	4	0.480346	2	-0.738028	-0.0587158	Q13200-3
sp|P06576|ATPB_HUMAN|: NA	P06576	-0.385413	0.513949	10	4	14	24.2579	-0.385413	-0.716208	0.513949	0.512953	0.513949	24.2917	24.6095	24.6095	23.5209	4	0.994401	2	0.317735	-1.08856	P06576
sp|P23284|PPIB_HUMAN|: NA	P23284	-0.348736	0.527847	3	3	6	22.9985	-0.348736	-0.691362	0.527847	0.477982	0.527847	23.1954	23.1502	22.3225	23.3257	4	0.74135	2	-0.872949	0.175478	P23284
sp|Q8NBS9-2|TXND5_HUMAN;sp|Q8NBS9|TXND5_HUMAN|: NA	Q8NBS9-2	0.498841	0.528589	3	3	6	21.6216	0.498841	0.690049	0.528589	0.476168	0.528589	20.5672	22.177	21.5056	22.2363	4	0.621631	2	0.9384	0.0592818	Q8NBS9-2
sp|Q06830|PRDX1_HUMAN|: NA	Q06830	-0.74618	0.541755	2	4	6	22.7033	-0.74618	-0.666968	0.541755	0.444847	0.541755	21.7581	24.3947	21.6358	23.0247	4	0.882254	2	-0.122332	-1.37003	Q06830
sp|P0DMV9|HS71B_HUMAN;sp|P0DMV8|HS71A_HUMAN;sp|P0DMV8-2|HS71A_HUMAN|: NA	P0DMV9	0.627981	0.581153	6	6	12	23.3216	0.627981	0.600158	0.581153	0.36019	0.581153	21.6358	24.3795	23.4662	23.8051	4	1.70045	2	1.83038	-0.57442	P0DMV9
sp|Q13509|TBB3_HUMAN;sp|Q13509-2|TBB3_HUMAN|: NA	Q13509	-0.418955	0.592416	10	6	16	23.9301	-0.418955	-0.581624	0.592416	0.338286	0.592416	24.8454	23.4338	24.2458	23.1954	4	0.255475	2	-0.599602	-0.238307	Q13509
sp|Q9BUJ2-4|HNRL1_HUMAN;sp|Q9BUJ2-2|HNRL1_HUMAN;sp|Q9BUJ2|HNRL1_HUMAN;sp|Q9BUJ2-3|HNRL1_HUMAN|: NA	Q9BUJ2-4	-0.235853	0.607918	3	2	5	20.1276	-0.235853	-0.556482	0.607918	0.309672	0.607918	20.5672	19.9238	20.0407	19.9786	4	0.411066	2	-0.52652	0.0548152	Q9BUJ2-4
sp|P63244|GBLP_HUMAN|: NA	P63244	-0.236396	0.627248	3	5	8	22.615	-0.236396	-0.525692	0.627248	0.276352	0.627248	22.3556	23.1107	22.5775	22.416	4	0.648119	2	0.221893	-0.694685	P63244
sp|Q02543|RL18A_HUMAN|: NA	Q02543	-0.691766	0.641081	1	1	2	20.2709	-0.691766	-0.504014	0.641081	0.25403	0.641081	18.7549	22.4787	19.8907	19.9593	4	2.58458	2	1.13581	-2.51934	Q02543
sp|P04844-2|RPN2_HUMAN;sp|P04844|RPN2_HUMAN|: NA	P04844-2	-0.300381	0.642723	3	1	4	21.0752	-0.300381	-0.501459	0.642723	0.251461	0.642723	20.5672	21.8836	21.0828	20.7673	4	1.15394	2	0.515576	-1.11634	P04844-2
sp|P04792|HSPB1_HUMAN|: NA	P04792	-0.908672	0.645099	7	2	9	22.181	-0.908672	-0.49777	0.645099	0.247775	0.645099	23.765	21.5056	23.974	19.4793	4	1.58067	2	0.209033	-2.02638	P04792
sp|P62136|PP1A_HUMAN;sp|P62136-2|PP1A_HUMAN;sp|P62136-3|PP1A_HUMAN|: NA	P62136	-0.30632	0.668576	2	3	5	19.9807	-0.30632	-0.461725	0.668576	0.21319	0.668576	19.8693	20.3985	19.0869	20.5682	4	0.67323	2	-0.782366	0.169726	P62136
sp|P13639|EF2_HUMAN|: NA	P13639	0.296665	0.678948	8	3	11	22.2678	0.296665	0.446029	0.678948	0.198942	0.678948	22.5554	21.6834	23.0741	21.7581	4	0.313956	2	0.518665	0.0746643	P13639
sp|P07910|HNRPC_HUMAN;sp|P07910-3|HNRPC_HUMAN;sp|P0DMR1|HNRC4_HUMAN;sp|O60812|HNRC1_HUMAN;sp|B7ZW38|HNRC3_HUMAN;sp|B2RXH8|HNRC2_HUMAN|: NA	P07910	-1.0241	0.685121	3	1	4	20.8843	-1.0241	-0.436748	0.685121	0.190749	0.685121	20.5672	22.2256	23.5209	17.2237	4	5.62545	2	2.95369	-5.0019	P07910
sp|P62140|PP1B_HUMAN|: NA	P62140	-0.373901	0.69465	3	1	4	19.5016	-0.373901	-0.422511	0.69465	0.178516	0.69465	20.5672	18.8098	20.0381	18.5911	4	0.219489	2	-0.529103	-0.218698	P62140
sp|P60900|PSA6_HUMAN;sp|P60900-2|PSA6_HUMAN;sp|P60900-3|PSA6_HUMAN|: NA	P60900	0.218807	0.733469	2	1	3	19.449	0.218807	0.365517	0.733469	0.133603	0.733469	19.8693	18.8098	19.9786	19.1381	4	0.154868	2	0.109299	0.328316	P60900
sp|P63241|IF5A1_HUMAN;sp|P63241-2|IF5A1_HUMAN;sp|Q9GZV4|IF5A2_HUMAN;sp|Q6IS14|IF5AL_HUMAN|: NA	P63241	0.172859	0.753786	1	1	2	18.8688	0.172859	0.336264	0.753786	0.113073	0.753786	18.7549	18.8098	19.4755	18.4349	4	0.774719	2	0.720668	-0.37495	P63241
sp|Q71U36-2|TBA1A_HUMAN;sp|Q71U36|TBA1A_HUMAN;sp|Q13748|TBA3C_HUMAN;sp|Q13748-2|TBA3C_HUMAN;sp|Q6PEY2|TBA3E_HUMAN|: NA	Q71U36-2	-0.156903	0.794717	10	6	16	25.6637	-0.156903	-0.278348	0.794717	0.0774777	0.794717	25.1476	26.3367	25.7388	25.4317	4	1.05796	2	0.591186	-0.904991	Q71U36-2
sp|P05141|ADT2_HUMAN;sp|Q9H0C2|ADT4_HUMAN|: NA	P05141	0.564422	0.808895	1	2	3	21.7071	0.564422	0.258561	0.808895	0.066854	0.808895	18.7549	24.095	20.5662	23.4125	4	1.76342	2	1.81135	-0.682505	P05141
sp|P31150|GDIA_HUMAN|: NA	P31150	-0.517178	0.825047	3	1	4	20.9361	-0.517178	-0.236172	0.825047	0.0557772	0.825047	23.5796	18.8098	22.5554	18.7997	4	0.717021	2	-1.02419	-0.0101674	P31150
sp|Q9BVA1|TBB2B_HUMAN;sp|Q13885|TBB2A_HUMAN|: NA	Q9BVA1	-0.295171	0.836989	13	7	20	24.5844	-0.295171	-0.219712	0.836989	0.0482732	0.836989	25.9783	23.4856	25.7629	23.1107	4	0.112767	2	-0.215432	-0.374909	Q9BVA1
sp|P40429|RL13A_HUMAN;sp|Q6NVV1|R13P3_HUMAN|: NA	P40429	-0.251552	0.871221	1	1	2	20.536	-0.251552	-0.172917	0.871221	0.0299001	0.871221	18.7549	22.5687	19.8713	20.9491	4	1.93466	2	1.11646	-1.61956	P40429
sp|Q92945|FUBP2_HUMAN|: NA	Q92945	-0.0572884	0.881691	3	3	6	20.4542	-0.0572884	-0.158703	0.881691	0.0251865	0.881691	20.5672	20.3985	20.4221	20.4291	4	0.124226	2	-0.14513	0.0305527	Q92945
sp|P07910-2|HNRPC_HUMAN;sp|P07910-4|HNRPC_HUMAN|: NA	P07910-2	-0.169129	0.928428	3	2	5	21.3491	-0.169129	-0.0956889	0.928428	0.00915637	0.928428	20.5672	22.3002	23.5372	18.992	4	4.43935	2	2.96997	-3.30822	P07910-2
sp|P36873|PP1G_HUMAN;sp|P36873-2|PP1G_HUMAN|: NA	P36873	-0.0663488	0.930132	2	1	3	19.3064	-0.0663488	-0.0934024	0.930132	0.00872401	0.930132	19.8693	18.8098	19.9553	18.5911	4	0.215455	2	0.0860008	-0.218698	P36873
sp|Q9BVC6|TM109_HUMAN|: NA	Q9BVC6	-0.0794945	0.942591	1	1	2	20.0034	-0.0794945	-0.0767011	0.942591	0.00588306	0.942591	18.7549	21.3315	19.5053	20.4221	4	1.17372	2	0.750449	-0.909438	Q9BVC6
sp|P09012|SNRPA_HUMAN|: NA	P09012	-0.101881	0.944372	1	1	2	20.5531	-0.101881	-0.0743162	0.944372	0.0055229	0.944372	22.3982	18.8098	20.0123	20.992	4	3.23018	2	-2.38596	2.1822	P09012
sp|P14854|CX6B1_HUMAN|: NA	P14854	-0.0587234	0.953203	3	1	4	19.6592	-0.0587234	-0.0624973	0.953203	0.00390591	0.953203	20.5672	18.8098	20.4785	18.7811	4	0.0424175	2	-0.0887171	-0.0287297	P14854
sp|P49773|HINT1_HUMAN|: NA	P49773	0.0207204	0.956752	1	1	2	18.7927	0.0207204	0.0577512	0.956752	0.0033352	0.956752	18.7549	18.8098	18.746	18.8601	4	0.0418388	2	-0.00886414	0.0503049	P49773
sp|P62244|RS15A_HUMAN|: NA	P62244	0.0358256	0.974567	1	1	2	20.1516	0.0358256	0.0339469	0.974567	0.00115239	0.974567	18.7549	21.5125	19.9531	20.386	4	1.64388	2	1.19823	-1.12658	P62244
sp|P12236|ADT3_HUMAN;sp|P12235|ADT1_HUMAN|: NA	P12236	0.0150834	0.990256	2	1	3	21.3551	0.0150834	0.013003	0.990256	0.000169079	0.990256	19.8693	22.8259	21.8319	20.8934	4	2.75425	2	1.96263	-1.93247	P12236
sp|P68363|TBA1B_HUMAN;sp|P68363-2|TBA1B_HUMAN;sp|P68366-2|TBA4A_HUMAN;sp|P68366|TBA4A_HUMAN;sp|Q9H853|TBA4B_HUMAN;sp|A6NHL2-2|TBAL3_HUMAN;sp|A6NHL2|TBAL3_HUMAN|: NA	P68363	0.00407414	0.994512	11	7	18	25.8346	0.00407414	0.00732298	0.994512	5.3626e-05	0.994512	25.3053	26.3598	26.1244	25.5488	4	1.15266	2	0.819129	-0.810981	P68363
sp|P08195-2|4F2_HUMAN;sp|P08195-3|4F2_HUMAN;sp|P08195|4F2_HUMAN;sp|P08195-4|4F2_HUMAN|: NA	P08195-2	0.00449082	0.995095	5	1	6	21.805	0.00449082	0.00654538	0.995095	4.28419e-05	0.995095	21.4877	22.1179	22.5687	21.0459	4	1.52236	2	1.08097	-1.07198	P08195-2

## Sheet: ZIC4-GFPsig_log2FC_1.5
Protein	ID	Entry	Protein names	Gene	avg log2 L/H	adjusted_p_value	b1t1 Ratio counts	b2t1 Ratio counts	Ratio counts total	A	Coef	t	P-value	F	F P-value	H 1	H 2	L 1	L 2	N	sd log2 L/H	N log2 L/H	log2 L/H 1	log2 L/H 2	ID
sp|Q9NVW2|RNF12_HUMAN|: NA	Q9NVW2	Q9NVW2	E3 ubiquitin-protein ligase RLIM (EC 2.3.2.27) (LIM domain-interacting RING finger protein) (RING finger LIM domain-binding protein) (R-LIM) (RING finger protein 12) (RING-type E3 ubiquitin transferase RLIM) (Renal carcinoma antigen NY-REN-43)	RLIM	3.90994	0.0297261	1	1	2	20.7373	3.90994	4.10348	0.0152169	16.8385	0.0152169	18.7549	18.8098	21.4509	23.9337	4	1.71671	2	2.69604	5.12384	Q9NVW2
sp|Q04695|K1C17_HUMAN;CON__Q04695;CON__Q9QWL7;sp|P02533|K1C14_HUMAN;CON__P02533|: NA	Q04695	Q04695	Keratin, type I cytoskeletal 17 (39.1) (Cytokeratin-17) (CK-17) (Keratin-17) (K17)	KRT17	3.22574	0.0161923	1	1	2	20.3952	3.22574	8.90495	0.000933951	79.2981	0.000933951	18.7549	18.8098	21.9177	22.0985	4	0.0889716	2	3.16283	3.28865	Q04695
sp|O76014|KRT37_HUMAN;sp|O76015|KRT38_HUMAN;CON__O76015;CON__O76014|: NA	O76014	O76014	Keratin, type I cuticular Ha7 (Hair keratin, type I Ha7) (Keratin-37) (K37)	KRT37	2.72453	0.0229994	2	1	3	20.7018	2.72453	5.24845	0.0065393	27.5462	0.0065393	19.8693	18.8098	22.0297	22.0985	4	0.797788	2	2.16041	3.28865	O76014
sp|Q8N4Y2-2|EFC4A_HUMAN;sp|Q8N4Y2-3|EFC4A_HUMAN;sp|Q8N4Y2|EFC4A_HUMAN|: NA	Q8N4Y2-2	Q8N4Y2	EF-hand calcium-binding domain-containing protein 4A (Calcium release-activated calcium channel regulator 2B) (CRAC channel regulator 2B) (Calcium release-activated channel regulator 2B)	CRACR2B	2.48666	0.0229994	1	1	2	20.0257	2.48666	6.37175	0.00325485	40.5992	0.00325485	18.7549	18.8098	21.0459	21.4921	4	0.276692	2	2.29101	2.68231	Q8N4Y2-2
sp|P62995-3|TRA2B_HUMAN;sp|P62995|TRA2B_HUMAN|: NA	P62995-3	P62995	Transformer-2 protein homolog beta (TRA-2 beta) (TRA2-beta) (hTRA2-beta) (Splicing factor, arginine/serine-rich 10) (Transformer-2 protein homolog B)	TRA2B	2.4704	0.0229994	3	2	5	21.4807	2.4704	5.58679	0.00523682	31.2122	0.00523682	20.5672	19.9238	22.5361	22.8957	4	0.709317	2	1.96883	2.97196	P62995-3
sp|P62826|RAN_HUMAN|: NA	P62826	P62826	GTP-binding nuclear protein Ran (EC 3.6.5.-) (Androgen receptor-associated protein 24) (GTPase Ran) (Ras-like protein TC4) (Ras-related nuclear protein)	RAN	2.40909	0.0254926	2	2	4	21.1011	2.40909	4.72947	0.00940798	22.3678	0.00940798	19.8693	19.9238	22.8168	21.7944	4	0.761433	2	2.9475	1.87067	P62826
sp|P60842|IF4A1_HUMAN;sp|P60842-2|IF4A1_HUMAN;sp|Q14240|IF4A2_HUMAN;sp|Q14240-2|IF4A2_HUMAN|: NA	P60842	P60842	Eukaryotic initiation factor 4A-I (eIF-4A-I) (eIF4A-I) (EC 3.6.4.13) (ATP-dependent RNA helicase eIF4A-1)	EIF4A1	2.20899	0.046182	3	1	4	20.793	2.20899	2.95849	0.0423122	8.75264	0.0423122	20.5672	18.8098	22.177	21.618	4	0.847358	2	1.60981	2.80816	P60842
sp|P08670|VIME_HUMAN;sp|P07197-2|NFM_HUMAN;sp|P07196|NFL_HUMAN;sp|P07197|NFM_HUMAN;sp|P12036-2|NFH_HUMAN;sp|P12036|NFH_HUMAN|: NA	P08670	P08670	Vimentin	VIM	1.85008	0.0229994	31	20	51	26.7365	1.85008	5.14361	0.00702146	26.4567	0.00702146	25.7388	25.8842	27.6615	27.6615	4	0.102811	2	1.92278	1.77738	P08670
sp|P13645|K1C10_HUMAN;CON__P13645;sp|Q7Z3Y7|K1C28_HUMAN;CON__Q148H6;CON__Q7Z3Y7;CON__P02535-1;sp|Q7Z3Z0|K1C25_HUMAN;CON__Q7Z3Z0;sp|Q7Z3Y8|K1C27_HUMAN;CON__Q7Z3Y8|: NA	P13645	P13645	Keratin, type I cytoskeletal 10 (Cytokeratin-10) (CK-10) (Keratin-10) (K10)	KRT10	1.83374	0.0266486	4	5	9	21.8789	1.83374	4.62604	0.0101519	21.4003	0.0101519	21.1777	20.7464	22.6793	22.9123	4	0.469668	2	1.50163	2.16584	P13645
sp|P13010|XRCC5_HUMAN|: NA	P13010	P13010	X-ray repair cross-complementing protein 5 (EC 3.6.4.-) (86 kDa subunit of Ku antigen) (ATP-dependent DNA helicase 2 subunit 2) (ATP-dependent DNA helicase II 80 kDa subunit) (CTC box-binding factor 85 kDa subunit) (CTC85) (CTCBF) (DNA repair protein XRCC5) (Ku80) (Ku86) (Lupus Ku autoantigen protein p86) (Nuclear factor IV) (Thyroid-lupus autoantigen) (TLAA) (X-ray repair complementing defective…	XRCC5	1.8048	0.0269794	3	3	6	21.3853	1.8048	4.49014	0.0112414	20.1613	0.0112414	20.5672	20.3985	22.0393	22.5361	4	0.470566	2	1.47206	2.13754	P13010
sp|P09429|HMGB1_HUMAN;sp|B2RPK0|HGB1A_HUMAN|: NA	P09429	P09429	High mobility group protein B1 (High mobility group protein 1) (HMG-1)	HMGB1	1.77501	0.0461503	1	1	2	19.6698	1.77501	3.0228	0.0397319	9.1373	0.0397319	18.7549	18.8098	21.2129	19.9018	4	0.965934	2	2.45802	1.09199	P09429
sp|P43243|MATR3_HUMAN;sp|P43243-2|MATR3_HUMAN|: NA	P43243	P43243	Matrin-3	MATR3	1.70954	0.0297029	8	8	16	22.9878	1.70954	4.21637	0.0139013	17.7777	0.0139013	22.0297	22.2363	23.5901	24.095	4	0.210903	2	1.56041	1.85868	P43243
sp|P17661|DESM_HUMAN|: NA	P17661	P17661	Desmin	DES	1.66283	0.0395104	17	11	28	25.2184	1.66283	3.54402	0.0244588	12.5601	0.0244588	24.0674	24.7065	26.3367	25.7629	4	0.857658	2	2.26929	1.05637	P17661
sp|P55769|NH2L1_HUMAN|: NA	P55769	P55769	NHP2-like protein 1 (High mobility group-like nuclear protein 2 homolog 1) (OTK27) (SNU13 homolog) (hSNU13) (U4/U6.U5 small nuclear ribonucleoprotein SNU13) (U4/U6.U5 tri-snRNP 15.5 kDa protein) [Cleaved into: NHP2-like protein 1, N-terminally processed]	SNU13	1.53076	0.0297029	2	2	4	20.6619	1.53076	4.21781	0.0138855	17.7899	0.0138855	19.8693	19.9238	21.3315	21.5231	4	0.096896	2	1.46225	1.59928	P55769
sp|P18077|RL35A_HUMAN|: NA	P18077	P18077	Large ribosomal subunit protein eL33 (60S ribosomal protein L35a) (Cell growth-inhibiting gene 33 protein)	RPL35A	-1.50295	0.0353975	1	1	2	20.4271	-1.50295	-3.76158	0.0202271	14.1495	0.0202271	21.3651	20.992	19.5018	19.8495	4	0.509683	2	-1.86335	-1.14255	P18077
sp|Q15046|SYK_HUMAN;sp|Q15046-2|SYK_HUMAN|: NA	Q15046	Q15046	Lysine--tRNA ligase (EC 2.7.7.-) (EC 6.1.1.6) (Lysyl-tRNA synthetase) (LysRS)	KARS1	-1.70918	0.046182	2	1	3	19.6397	-1.70918	-2.94487	0.0428833	8.67228	0.0428833	19.8693	21.1192	18.9406	18.6295	4	1.10385	2	-0.928645	-2.48972	Q15046
sp|P62263|RS14_HUMAN|: NA	P62263	P62263	Small ribosomal subunit protein uS11 (40S ribosomal protein S14)	RPS14	-1.76059	0.0396699	2	1	3	20.9376	-1.76059	-3.36579	0.028732	11.3286	0.028732	21.9242	21.7117	20.5852	19.5294	4	0.596274	2	-1.33896	-2.18222	P62263
sp|P48643|TCPE_HUMAN;sp|P48643-2|TCPE_HUMAN|: NA	P48643	P48643	T-complex protein 1 subunit epsilon (TCP-1-epsilon) (CCT-epsilon)	CCT5	-1.84695	0.0467049	2	4	6	23.3205	-1.84695	-2.8754	0.045942	8.26794	0.045942	23.5444	24.9435	22.1234	22.6706	4	0.602328	2	-1.42104	-2.27286	P48643
sp|Q7Z739|YTHD3_HUMAN;sp|Q9BYJ9|YTHD1_HUMAN|: NA	Q7Z739	Q7Z739	YTH domain-containing family protein 3 (DF3)	YTHDF3	-1.93124	0.0266605	2	1	3	19.2199	-1.93124	-4.54427	0.0107912	20.6504	0.0107912	19.8693	20.5017	18.3344	18.174	4	0.560594	2	-1.53484	-2.32764	Q7Z739
sp|Q5SZD4|GLYL3_HUMAN|: NA	Q5SZD4	Q5SZD4	Glycine N-acyltransferase-like protein 3 (EC 2.3.1.13) (Acyl-CoA:glycine-N-acyltransferase-like protein 3)	GLYATL3	-1.49941	0.0297029	1	1	2	20.2441	-1.49941	-4.15982	0.0145424	17.3041	0.0145424	20.9288	21.0589	19.4482	19.5407	4	0.0265967	2	-1.48061	-1.51822	Q5SZD4
sp|Q07020-2|RL18_HUMAN;sp|Q07020|RL18_HUMAN|: NA	Q07020-2	Q07020	Large ribosomal subunit protein eL18 (60S ribosomal protein L18)	RPL18	-1.96796	0.0242983	1	1	2	19.6108	-1.96796	-4.91613	0.0082263	24.1683	0.0082263	20.3396	20.8499	18.5935	18.6601	4	0.313783	2	-1.74608	-2.18983	Q07020-2
sp|P20962|PTMS_HUMAN|: NA	P20962	P20962	Parathymosin	PTMS	-2.00806	0.0229994	1	1	2	19.7137	-2.00806	-5.23717	0.00658918	27.4279	0.00658918	20.8934	20.542	18.6136	18.8057	4	0.384343	2	-2.27983	-1.73628	P20962
sp|Q15181|IPYR_HUMAN|: NA	Q15181	Q15181	Inorganic pyrophosphatase (EC 3.6.1.1) (Pyrophosphate phospho-hydrolase) (PPase)	PPA1	-2.17589	0.0229994	1	1	2	21.2329	-2.17589	-5.599	0.00519607	31.3488	0.00519607	22.3192	22.3225	19.9259	20.3641	4	0.307595	2	-2.39339	-1.95839	Q15181
sp|P62847-2|RS24_HUMAN;sp|P62847-3|RS24_HUMAN;sp|P62847|RS24_HUMAN;sp|P62847-4|RS24_HUMAN|: NA	P62847-2	P62847	Small ribosomal subunit protein eS24 (40S ribosomal protein S24)	RPS24	-2.29021	0.0229994	1	1	2	21.8868	-2.29021	-6.14422	0.00371617	37.7515	0.00371617	22.8766	23.1873	20.7464	20.737	4	0.226376	2	-2.13014	-2.45028	P62847-2
sp|Q13011|ECH1_HUMAN|: NA	Q13011	Q13011	Delta(3,5)-Delta(2,4)-dienoyl-CoA isomerase, mitochondrial (EC 5.3.3.-)	ECH1	-2.37343	0.0229994	2	2	4	21.1282	-2.37343	-6.19917	0.00359775	38.4297	0.00359775	22.5064	22.1234	19.9922	19.8907	4	0.199018	2	-2.51415	-2.2327	Q13011
sp|Q12931-2|TRAP1_HUMAN;sp|Q12931|TRAP1_HUMAN|: NA	Q12931-2	Q12931	Heat shock protein 75 kDa, mitochondrial (HSP 75) (TNFR-associated protein 1) (Tumor necrosis factor type 1 receptor-associated protein) (TRAP-1)	TRAP1	-2.57259	0.0266605	2	2	4	20.9473	-2.57259	-4.57636	0.0105346	20.9431	0.0105346	22.0885	22.3787	19.0673	20.2548	4	0.634484	2	-3.02124	-2.12394	Q12931-2
sp|P51946|CCNH_HUMAN|: NA	P51946	P51946	Cyclin-H (MO15-associated protein) (p34) (p37)	CCNH	1.42825	0.035863	1	1	2	19.4965	1.42825	3.7224	0.0209201	13.8563	0.0209201	18.7549	18.8098	20.41	20.0112	4	0.32082	2	1.6551	1.20139	P51946
sp|Q969Q0|RL36L_HUMAN;sp|P83881|RL36A_HUMAN|: NA	Q969Q0	Q969Q0	Ribosomal protein eL42-like (60S ribosomal protein L36a-like) (Large ribosomal subunit protein eL42-like)	RPL36AL	-2.67986	0.0208312	1	1	2	20.4328	-2.67986	-7.20478	0.00206942	51.9088	0.00206942	21.9177	21.6277	19.1374	19.0483	4	0.141954	2	-2.78024	-2.57949	Q969Q0
sp|P18669|PGAM1_HUMAN;sp|P15259|PGAM2_HUMAN;sp|Q8N0Y7|PGAM4_HUMAN|: NA	P18669	P18669	Phosphoglycerate mutase 1 (EC 5.4.2.11) (EC 5.4.2.4) (BPG-dependent PGAM 1) (Phosphoglycerate mutase isozyme B) (PGAM-B)	PGAM1	1.46061	0.0396699	3	3	6	21.5467	1.46061	3.51635	0.0250699	12.3647	0.0250699	20.5672	21.0655	22.1085	22.4455	4	0.114031	2	1.54124	1.37997	P18669
sp|Q08945|SSRP1_HUMAN|: NA	Q08945	Q08945	FACT complex subunit SSRP1 (Chromatin-specific transcription elongation factor 80 kDa subunit) (Facilitates chromatin transcription complex 80 kDa subunit) (FACT 80 kDa subunit) (FACTp80) (Facilitates chromatin transcription complex subunit SSRP1) (Recombination signal sequence recognition protein 1) (Structure-specific recognition protein 1) (hSSRP1) (T160)	SSRP1	1.41324	0.0396699	3	3	6	21.1895	1.41324	3.42469	0.027228	11.7285	0.027228	20.5672	20.3985	21.6152	22.177	4	0.516586	2	1.04795	1.77852	Q08945
sp|Q8NI77|KI18A_HUMAN|: NA	Q8NI77	Q8NI77	Kinesin-like protein KIF18A (Marrow stromal KIF18A) (MS-KIF18A)	KIF18A	-2.94745	0.0300057	2	1	3	21.9455	-2.94745	-4.00924	0.0164317	16.074	0.0164317	24.318	22.5204	20.378	20.5655	4	1.4037	2	-3.94002	-1.95489	Q8NI77
sp|Q9BSJ8|ESYT1_HUMAN;sp|Q9BSJ8-2|ESYT1_HUMAN|: NA	Q9BSJ8	Q9BSJ8	Extended synaptotagmin-1 (E-Syt1) (Membrane-bound C2 domain-containing protein)	ESYT1	-1.20873	0.0405377	5	2	7	20.9824	-1.20873	-3.32177	0.0299207	11.0342	0.0299207	21.4877	21.6857	20.4164	20.3396	4	0.194364	2	-1.0713	-1.34617	Q9BSJ8
sp|Q12797-7|ASPH_HUMAN;sp|Q12797-6|ASPH_HUMAN;sp|Q12797-2|ASPH_HUMAN;sp|Q12797|ASPH_HUMAN;sp|Q12797-4|ASPH_HUMAN;sp|Q12797-3|ASPH_HUMAN;sp|Q12797-9|ASPH_HUMAN;sp|Q12797-5|ASPH_HUMAN;sp|Q12797-8|ASPH_HUMAN;sp|Q12797-10|ASPH_HUMAN|: NA	Q12797-7	Q12797	Aspartyl/asparaginyl beta-hydroxylase (EC 1.14.11.16) (Aspartate beta-hydroxylase) (ASP beta-hydroxylase) (Peptide-aspartate beta-dioxygenase)	ASPH	-1.29305	0.0408621	1	1	2	18.1358	-1.29305	-3.27896	0.0311331	10.7516	0.0311331	18.7549	18.8098	17.2524	17.7262	4	0.296138	2	-1.50246	-1.08365	Q12797-7
sp|P52926-3|HMGA2_HUMAN;sp|P52926-6|HMGA2_HUMAN;sp|P52926-4|HMGA2_HUMAN;sp|P52926-5|HMGA2_HUMAN;sp|P52926-2|HMGA2_HUMAN;sp|P52926|HMGA2_HUMAN|: NA	P52926-3	P52926	High mobility group protein HMGI-C (High mobility group AT-hook protein 2)	HMGA2	1.1283	0.0437099	1	1	2	19.3465	1.1283	3.12783	0.0359046	9.7833	0.0359046	18.7549	18.8098	19.9882	19.8331	4	0.14857	2	1.23336	1.02325	P52926-3
sp|P84550-2|SKOR1_HUMAN|: NA	P84550-2	P84550	SKI family transcriptional corepressor 1 (Functional Smad-suppressing element on chromosome 15) (Fussel-15) (LBX1 corepressor 1) (Ladybird homeobox corepressor 1)	SKOR1	-3.00905	0.0297029	1	1	2	23.4469	-3.00905	-4.15361	0.0146149	17.2525	0.0146149	24.8797	25.0233	21.0589	22.8259	4	1.14792	2	-3.82075	-2.19735	P84550-2
sp|O43169|CYB5B_HUMAN|: NA	O43169	O43169	Cytochrome b5 type B (Cytochrome b5 outer mitochondrial membrane isoform)	CYB5B	-3.42554	0.0300057	1	1	2	21.5519	-3.42554	-4.00989	0.0164231	16.0792	0.0164231	23.974	22.5554	20.6681	19.0102	4	0.169266	2	-3.30585	-3.54523	O43169
sp|O95983-2|MBD3_HUMAN;sp|O95983|MBD3_HUMAN|: NA	O95983-2	O95983	Methyl-CpG-binding domain protein 3 (Methyl-CpG-binding protein MBD3)	MBD3	-1.38934	0.046182	1	1	2	20.8509	-1.38934	-2.97209	0.0417503	8.83333	0.0417503	21.7944	21.2968	19.8108	20.5017	4	0.840401	2	-1.9836	-0.795091	O95983-2
sp|P00367|DHE3_HUMAN;sp|P00367-3|DHE3_HUMAN;sp|P00367-2|DHE3_HUMAN;sp|P49448|DHE4_HUMAN|: NA	P00367	P00367	Glutamate dehydrogenase 1, mitochondrial (GDH 1) (EC 1.4.1.3)	GLUD1	-3.92336	0.0461503	3	1	4	20.8824	-3.92336	-3.02479	0.0396549	9.14936	0.0396549	23.2803	22.408	20.6178	17.2237	4	1.78322	2	-2.66244	-5.18429	P00367
sp|Q9BQ61|CS043_HUMAN|: NA	Q9BQ61	Q9BQ61	Telomerase RNA component interacting RNase (EC 3.1.13.-) (Exoribonuclease TRIR)	TRIR	-1.24286	0.046182	1	1	2	18.1609	-1.24286	-2.94909	0.0427056	8.69711	0.0427056	18.7549	18.8098	17.2237	17.8553	4	0.407748	2	-1.53118	-0.954541	Q9BQ61
sp|Q9NX04-2|CA109_HUMAN;sp|Q9NX04|CA109_HUMAN|: NA	Q9NX04-2	Q9NX04	AFG2-interacting ribosome maturation factor (Ribosome biogenesis protein C1orf109)	C1orf109	-5.08888	0.0161923	1	1	2	19.654	-5.08888	-9.94453	0.000613461	98.8936	0.000613461	22.7021	21.6947	16.9953	17.2237	4	0.873826	2	-5.70677	-4.47099	Q9NX04-2
sp|Q9NRG1-2|PRDC1_HUMAN;sp|Q9NRG1|PRDC1_HUMAN|: NA	Q9NRG1-2	Q9NRG1	Phosphoribosyltransferase domain-containing protein 1	PRTFDC1	-6.72949	0.000324423	1	1	2	20.4743	-6.72949	-11.7395	0.000324423	137.816	0.000324423	24.4598	23.2182	16.9953	17.2237	4	1.03946	2	-7.46449	-5.99448	Q9NRG1-2
